# Supplementary material for: Robust Transcriptional Profiling and Identification of Differentially Expressed Genes With Low Input RNA Sequencing of Adult Hippocampal Neural Stem and Progenitor Populations
Source: Front Mol Neurosci. 2022 Jan 31;15:810722. doi: 10.3389/fnmol.2022.810722 (PMC8842474; doi:10.3389/fnmol.2022.810722)
Supplement: Supplementary file 5 [file Table_1.xlsx]

## Sheet: cluster gene markers
	p_val	avg_logFC(base_e)	pct.1	pct.2	p_val_adj	cluster	gene		cluster	GO term phenotype
Pclaf	0	1.13018	0.836	0.257	0	0	Pclaf		0	G1
Top2a	0	0.904613	0.723	0.198	0	0	Top2a		1	G2/M
Rrm2	0	0.873232	0.653	0.161	0	0	Rrm2		2	T
Hist1h2ap	0	0.861258	0.45	0.027	0	0	Hist1h2ap		3	I
Mcm3	0	0.813705	0.556	0.093	0	0	Mcm3		4	G0r
Dek	0	0.801266	0.797	0.356	0	0	Dek		5	G0d
Tipin	0	0.774048	0.66	0.21	0	0	Tipin		6	S
Dut	0	0.76966	0.718	0.265	0	0	Dut		7	A
Nasp	0	0.746531	0.756	0.303	0	0	Nasp		8	D2
Lig1	0	0.733866	0.499	0.091	0	0	Lig1		9	D1
Hmgb2	0	0.712616	0.908	0.447	0	0	Hmgb2
Hist1h1b	0	0.701273	0.358	0.018	0	0	Hist1h1b
Mcm6	0	0.691626	0.468	0.076	0	0	Mcm6
Smc2	0	0.667217	0.629	0.216	0	0	Smc2
Pcna	0	0.665641	0.52	0.132	0	0	Pcna
Atad2	0	0.653362	0.397	0.045	0	0	Atad2
Cdk1	0	0.62616	0.577	0.179	0	0	Cdk1
Mki67	0	0.617907	0.541	0.18	0	0	Mki67
Tk1	0	0.614114	0.405	0.069	0	0	Tk1
Clspn	0	0.613167	0.364	0.04	0	0	Clspn
Slbp	0	0.603731	0.517	0.173	0	0	Slbp
Hat1	0	0.590811	0.535	0.177	0	0	Hat1
Dnmt1	0	0.579782	0.442	0.11	0	0	Dnmt1
Fam111a	0	0.578149	0.37	0.06	0	0	Fam111a
Rpa2	0	0.570513	0.424	0.092	0	0	Rpa2
Gmnn	0	0.569935	0.375	0.062	0	0	Gmnn
Tmpo	0	0.568085	0.614	0.244	0	0	Tmpo
Tyms	0	0.547131	0.44	0.12	0	0	Tyms
Mcm7	0	0.532534	0.433	0.126	0	0	Mcm7
Hist1h2ae	0	0.529784	0.288	0.027	0	0	Hist1h2ae
Usp1	0	0.528146	0.481	0.161	0	0	Usp1
Ezh2	0	0.527151	0.59	0.249	0	0	Ezh2
Hells	0	0.522162	0.316	0.043	0	0	Hells
Uhrf1	0	0.520353	0.351	0.064	0	0	Uhrf1
Dnajc9	0	0.50867	0.631	0.315	0	0	Dnajc9
Gins2	0	0.507835	0.367	0.08	0	0	Gins2
Dhfr	0	0.507162	0.359	0.075	0	0	Dhfr
Mcm4	0	0.49836	0.336	0.064	0	0	Mcm4
Rfc4	0	0.496703	0.424	0.131	0	0	Rfc4
Rfc3	0	0.493428	0.457	0.16	0	0	Rfc3
H2afx	0	0.484304	0.64	0.326	0	0	H2afx
Anp32b	0	0.482972	0.935	0.721	0	0	Anp32b
Mcm5	0	0.482766	0.319	0.055	0	0	Mcm5
Lsm2	0	0.481411	0.579	0.272	0	0	Lsm2
Ranbp1	0	0.478426	0.931	0.71	0	0	Ranbp1
Rrm1	0	0.475657	0.462	0.166	0	0	Rrm1
Orc6	0	0.471226	0.432	0.149	0	0	Orc6
Chaf1b	0	0.470871	0.276	0.029	0	0	Chaf1b
Nxt1	0	0.470723	0.451	0.165	0	0	Nxt1
Srsf7	0	0.467129	0.694	0.396	0	0	Srsf7
Esco2	0	0.461634	0.268	0.031	0	0	Esco2
Smc6	0	0.459722	0.582	0.301	0	0	Smc6
Smc4	0	0.459434	0.476	0.19	0	0	Smc4
Rad51ap1	0	0.459251	0.279	0.034	0	0	Rad51ap1
Hist1h1e	0	0.452735	0.253	0.034	0	0	Hist1h1e
Tubb5	0	0.451411	0.993	0.932	0	0	Tubb5
Mcm2	0	0.443868	0.313	0.065	0	0	Mcm2
Stmn1	0	0.441819	0.864	0.535	0	0	Stmn1
Tuba1b	0	0.436659	0.902	0.633	0	0	Tuba1b
H2afz	0	0.434839	0.998	0.941	0	0	H2afz
Prim1	0	0.431653	0.288	0.051	0	0	Prim1
Fbxo5	0	0.430274	0.256	0.031	0	0	Fbxo5
Dctpp1	0	0.426889	0.656	0.377	0	0	Dctpp1
Fen1	0	0.424816	0.28	0.052	0	0	Fen1
Spc25	0	0.420747	0.383	0.142	0	0	Spc25
Ptma	0	0.420177	0.999	0.978	0	0	Ptma
Rfc2	0	0.418968	0.417	0.16	0	0	Rfc2
Rfc1	0	0.413492	0.457	0.205	0	0	Rfc1
Ccne1	0	0.406107	0.258	0.047	0	0	Ccne1
Npm1	0	0.401492	0.991	0.938	0	0	Npm1
Snrpd1	0	0.401373	0.876	0.66	0	0	Snrpd1
Topbp1	0	0.389308	0.306	0.088	0	0	Topbp1
Cks1b	0	0.388506	0.631	0.331	0	0	Cks1b
Lsm8	2.53374e-279	0.385919	0.575	0.328	7.86802e-275	0	Lsm8
Nop56	3.2273e-280	0.38406	0.535	0.285	1.00217e-275	0	Nop56
Prc1	0	0.383817	0.405	0.127	0	0	Prc1
Ssrp1	2.94675e-268	0.377472	0.597	0.352	9.15054e-264	0	Ssrp1
Psmc3ip	0	0.375965	0.303	0.089	0	0	Psmc3ip
Aurkb	0	0.373196	0.252	0.049	0	0	Aurkb
Hirip3	0	0.372547	0.287	0.083	0	0	Hirip3
Smc3	2.31647e-246	0.369813	0.573	0.34	7.19333e-242	0	Smc3
Srsf3	0	0.36969	0.925	0.753	0	0	Srsf3
Psip1	3.8494e-263	0.366329	0.683	0.439	1.19535e-258	0	Psip1
Incenp	0	0.363947	0.306	0.093	0	0	Incenp
Hnrnpab	0	0.359441	0.915	0.751	0	0	Hnrnpab
Hnrnpd	3.48628e-265	0.357729	0.776	0.564	1.08259e-260	0	Hnrnpd
Srsf2	1.51522e-301	0.35624	0.843	0.63	4.70521e-297	0	Srsf2
Nsmce4a	5.27388e-273	0.355782	0.456	0.221	1.6377e-268	0	Nsmce4a
Birc5	0	0.351735	0.512	0.232	0	0	Birc5
Hjurp	6.9407e-292	0.348947	0.343	0.134	2.1553e-287	0	Hjurp
Spc24	5.58922e-285	0.34848	0.333	0.127	1.73562e-280	0	Spc24
Dtymk	1.13031e-239	0.347515	0.664	0.431	3.50996e-235	0	Dtymk
Mrpl18	3.73718e-226	0.345511	0.69	0.482	1.16051e-221	0	Mrpl18
Rif1	6.80503e-308	0.345356	0.305	0.107	2.11317e-303	0	Rif1
Lmnb1	5.58999e-280	0.344978	0.477	0.222	1.73586e-275	0	Lmnb1
Nsd2	6.49917e-254	0.344858	0.414	0.195	2.01819e-249	0	Nsd2
Tfdp1	8.55358e-253	0.343408	0.408	0.192	2.65614e-248	0	Tfdp1
Cbx5	1.58809e-224	0.34246	0.656	0.434	4.93148e-220	0	Cbx5
Srm	8.74181e-203	0.340679	0.557	0.343	2.7146e-198	0	Srm
Mthfd2	1.95881e-264	0.340463	0.329	0.131	6.0827e-260	0	Mthfd2
Supt16	1.82098e-213	0.338132	0.539	0.319	5.65469e-209	0	Supt16
Casp8ap2	2.0194e-301	0.336264	0.276	0.091	6.27086e-297	0	Casp8ap2
Nop58	6.98239e-216	0.334956	0.533	0.308	2.16824e-211	0	Nop58
Nap1l1	0	0.334583	0.926	0.785	0	0	Nap1l1
Snu13	7.46991e-227	0.325939	0.808	0.63	2.31963e-222	0	Snu13
Cenpm	3.18182e-253	0.325902	0.378	0.163	9.88049e-249	0	Cenpm
Cdk4	7.43283e-252	0.319659	0.876	0.705	2.30812e-247	0	Cdk4
Rfc5	1.91181e-299	0.319318	0.267	0.085	5.93675e-295	0	Rfc5
Siva1	3.8605e-196	0.317351	0.621	0.408	1.1988e-191	0	Siva1
Hmgn2	6.512e-249	0.317026	0.8	0.546	2.02217e-244	0	Hmgn2
Smc1a	3.79947e-182	0.312693	0.635	0.432	1.17985e-177	0	Smc1a
Nsg1	1.82743e-204	0.311635	0.425	0.22	5.6747e-200	0	Nsg1
Arl6ip6	1.93e-206	0.30985	0.34	0.159	5.99323e-202	0	Arl6ip6
U2af1	4.13191e-192	0.308931	0.732	0.541	1.28308e-187	0	U2af1
Ncl	8.41857e-281	0.308204	0.961	0.873	2.61422e-276	0	Ncl
G3bp1	6.08274e-185	0.307576	0.624	0.411	1.88887e-180	0	G3bp1
Lyar	2.65089e-194	0.303107	0.389	0.198	8.23181e-190	0	Lyar
Exosc8	6.02311e-197	0.300267	0.391	0.198	1.87036e-192	0	Exosc8
Bub3	1.08093e-173	0.299701	0.584	0.38	3.3566e-169	0	Bub3
Nolc1	2.98854e-174	0.297056	0.461	0.266	9.28032e-170	0	Nolc1
Ccdc34	3.70794e-181	0.292801	0.576	0.359	1.15143e-176	0	Ccdc34
Set	2.68018e-240	0.292283	0.92	0.779	8.32277e-236	0	Set
Tra2b	8.14417e-174	0.291293	0.555	0.351	2.52901e-169	0	Tra2b
Sumo2	0	0.29054	0.985	0.934	0	0	Sumo2
Nt5dc2	1.54445e-178	0.289692	0.455	0.255	4.79598e-174	0	Nt5dc2
Gm47283	1.31414e-144	0.289444	0.516	0.332	4.08081e-140	0	Gm47283
Phf5a	2.62435e-183	0.289339	0.732	0.539	8.14938e-179	0	Phf5a
Smchd1	3.89176e-166	0.288786	0.392	0.215	1.20851e-161	0	Smchd1
Rbmxl1	1.90299e-162	0.288478	0.59	0.388	5.90936e-158	0	Rbmxl1
Hmgb1	0	0.287045	0.981	0.882	0	0	Hmgb1
Baz1b	2.15496e-186	0.285318	0.36	0.179	6.6918e-182	0	Baz1b
Pbk	1.07774e-189	0.281983	0.374	0.181	3.3467e-185	0	Pbk
Hnrnpf	2.14023e-243	0.278228	0.943	0.833	6.64605e-239	0	Hnrnpf
Hpf1	4.93348e-153	0.274639	0.554	0.361	1.53199e-148	0	Hpf1
Pold2	1.55366e-214	0.273333	0.27	0.106	4.82458e-210	0	Pold2
Dkc1	5.2805e-172	0.271475	0.365	0.185	1.63975e-167	0	Dkc1
Ran	0	0.270196	0.992	0.952	0	0	Ran
Ppm1g	1.3584e-155	0.267678	0.449	0.264	4.21825e-151	0	Ppm1g
Nudc	4.27675e-156	0.264669	0.75	0.576	1.32806e-151	0	Nudc
Tpm4	1.75397e-147	0.264454	0.573	0.38	5.4466e-143	0	Tpm4
Lsm3	5.19125e-141	0.263819	0.528	0.34	1.61204e-136	0	Lsm3
Timm8a1	1.73329e-145	0.263253	0.497	0.309	5.38238e-141	0	Timm8a1
Smarca5	2.69178e-147	0.262728	0.734	0.561	8.35878e-143	0	Smarca5
Ifrd1	1.97213e-132	0.26257	0.368	0.211	6.12404e-128	0	Ifrd1
Hspd1	1.85374e-192	0.262476	0.904	0.77	5.75641e-188	0	Hspd1
Nusap1	2.76635e-221	0.261963	0.263	0.097	8.59036e-217	0	Nusap1
Ppig	1.30473e-129	0.258719	0.615	0.437	4.05158e-125	0	Ppig
Cenpq	1.95453e-199	0.258601	0.271	0.11	6.06941e-195	0	Cenpq
Hmgb3	1.6071e-153	0.258312	0.532	0.33	4.99054e-149	0	Hmgb3
Cmc2	2.96795e-139	0.255857	0.412	0.241	9.21636e-135	0	Cmc2
Paics	8.78347e-135	0.252397	0.43	0.259	2.72753e-130	0	Paics
Eif4a3	4.28697e-121	0.250884	0.574	0.404	1.33123e-116	0	Eif4a3
Ccna2	1.32893e-207	0.250454	0.294	0.119	4.12674e-203	0	Ccna2
Nhp2	6.21259e-149	0.250032	0.826	0.671	1.9292e-144	0	Nhp2
Pgrmc1	4.76163e-53	-0.250083	0.368	0.447	1.47863e-48	0	Pgrmc1
Mt3	5.82374e-69	-0.250626	0.924	0.932	1.80845e-64	0	Mt3
Gabarap	9.00097e-129	-0.250777	0.815	0.837	2.79507e-124	0	Gabarap
Hist1h2bc	2.59682e-78	-0.255942	0.384	0.493	8.06391e-74	0	Hist1h2bc
Sptan1	4.66304e-84	-0.258382	0.624	0.687	1.44801e-79	0	Sptan1
Igfbp2	1.94022e-100	-0.259043	0.994	0.991	6.02496e-96	0	Igfbp2
Tsc22d1	1.01534e-81	-0.259338	0.276	0.392	3.15295e-77	0	Tsc22d1
Btbd17	2.06415e-74	-0.260847	0.384	0.487	6.4098e-70	0	Btbd17
Malat1	5.67635e-63	-0.265219	1	1	1.76268e-58	0	Malat1
Ifitm3	8.2826e-49	-0.272205	0.53	0.588	2.57199e-44	0	Ifitm3
Esd	6.07258e-55	-0.273435	0.597	0.639	1.88572e-50	0	Esd
Gstm1	8.04505e-85	-0.279821	0.693	0.745	2.49823e-80	0	Gstm1
Atp1b1	7.02293e-79	-0.283746	0.229	0.342	2.18083e-74	0	Atp1b1
Mgst1	1.10569e-105	-0.310235	0.533	0.626	3.43351e-101	0	Mgst1
S100a11	9.96088e-86	-0.310631	0.283	0.399	3.09315e-81	0	S100a11
H2afj	2.00499e-145	-0.310829	0.748	0.805	6.22609e-141	0	H2afj
Pnrc1	1.96157e-124	-0.316017	0.146	0.289	6.09126e-120	0	Pnrc1
Cryab	1.58709e-124	-0.328081	0.607	0.695	4.92838e-120	0	Cryab
Scn1b	6.10517e-104	-0.329728	0.193	0.325	1.89584e-99	0	Scn1b
Id3	2.42544e-83	-0.331512	0.572	0.649	7.53172e-79	0	Id3
Cst3	5.71166e-119	-0.338102	0.856	0.877	1.77364e-114	0	Cst3
Arl6ip1	3.7374e-101	-0.338151	0.79	0.821	1.16057e-96	0	Arl6ip1
Mrps6	5.70587e-126	-0.338448	0.743	0.787	1.77184e-121	0	Mrps6
Igfbp3	1.12123e-143	-0.343753	0.86	0.886	3.48175e-139	0	Igfbp3
Thrsp	4.40386e-118	-0.349717	0.487	0.601	1.36753e-113	0	Thrsp
Apoe	4.06176e-46	-0.378299	0.256	0.337	1.2613e-41	0	Apoe
Chst2	4.32034e-167	-0.386004	0.598	0.705	1.3416e-162	0	Chst2
Ctsd	3.99359e-198	-0.393349	0.597	0.708	1.24013e-193	0	Ctsd
Sparc	1.87498e-177	-0.433635	0.635	0.737	5.82236e-173	0	Sparc
Fth1	9.93914e-258	-0.442117	1	1	3.0864e-253	0	Fth1
Slc5a3	1.22891e-175	-0.477497	0.208	0.383	3.81612e-171	0	Slc5a3
Dcxr	9.57654e-198	-0.515163	0.234	0.417	2.9738e-193	0	Dcxr
Mxd4	0	-0.587192	0.222	0.491	0	0	Mxd4
Cenpa	0	0.861931	0.606	0.204	0	1	Cenpa
Cdc20	0	0.640624	0.397	0.164	0	1	Cdc20
Arl6ip1.1	0	0.63528	0.931	0.783	0	1	Arl6ip1
H2afz.1	0	0.617249	0.999	0.941	0	1	H2afz
Ube2s	0	0.596516	0.912	0.736	0	1	Ube2s
Stmn1.1	0	0.572189	0.867	0.538	0	1	Stmn1
Cdca3	0	0.56238	0.475	0.199	0	1	Cdca3
Selenoh	0	0.562196	0.87	0.622	0	1	Selenoh
Hmgn2.1	0	0.544033	0.828	0.542	0	1	Hmgn2
Tuba1b.1	0	0.524081	0.882	0.642	0	1	Tuba1b
Ccnb2	0	0.523786	0.309	0.094	0	1	Ccnb2
Hmgb1.1	0	0.502165	0.98	0.883	0	1	Hmgb1
Cdca8	2.91401e-275	0.498896	0.431	0.219	9.04887e-271	1	Cdca8
Hmgb2.1	0	0.485173	0.754	0.494	0	1	Hmgb2
Cdkn3	0	0.447311	0.263	0.082	0	1	Cdkn3
Tubb4b	0	0.444481	0.896	0.793	0	1	Tubb4b
Knstrn	5.57553e-295	0.439567	0.262	0.09	1.73137e-290	1	Knstrn
Tacc3	9.05666e-265	0.432588	0.28	0.109	2.81237e-260	1	Tacc3
Birc5.1	6.85939e-226	0.421888	0.456	0.251	2.13005e-221	1	Birc5
H2afv	2.35479e-285	0.410942	0.771	0.612	7.31232e-281	1	H2afv
Tpx2	9.86821e-176	0.402349	0.358	0.196	3.06437e-171	1	Tpx2
Cenpw	1.10719e-200	0.397055	0.358	0.193	3.43817e-196	1	Cenpw
Lmnb1.1	7.27387e-205	0.396134	0.42	0.241	2.25875e-200	1	Lmnb1
Dynll1	0	0.39604	0.986	0.961	0	1	Dynll1
Racgap1	9.70815e-196	0.390079	0.316	0.156	3.01467e-191	1	Racgap1
Sfpq	1.75121e-251	0.389213	0.782	0.661	5.43802e-247	1	Sfpq
Hmmr	5.13781e-153	0.383875	0.292	0.152	1.59545e-148	1	Hmmr
Pbk.1	7.81161e-189	0.373102	0.356	0.189	2.42574e-184	1	Pbk
Cks2	3.15262e-82	0.369253	0.389	0.284	9.78984e-78	1	Cks2
Ccnb1	1.14125e-163	0.363947	0.351	0.189	3.54393e-159	1	Ccnb1
Hmgb3.1	4.11965e-161	0.360378	0.493	0.343	1.27928e-156	1	Hmgb3
Ptma.1	0	0.357534	0.999	0.979	0	1	Ptma
Jpt1	1.61998e-234	0.356575	0.796	0.667	5.03053e-230	1	Jpt1
Hnrnpa1	2.33509e-290	0.346037	0.902	0.824	7.25115e-286	1	Hnrnpa1
Nucks1	2.56322e-193	0.336694	0.789	0.685	7.95957e-189	1	Nucks1
Bex2	6.08415e-170	0.330689	0.739	0.604	1.88931e-165	1	Bex2
Cenpf	5.5211e-172	0.329236	0.404	0.223	1.71447e-167	1	Cenpf
Ddx39	1.26106e-126	0.326698	0.39	0.266	3.91597e-122	1	Ddx39
Rangap1	3.84897e-119	0.324767	0.324	0.201	1.19522e-114	1	Rangap1
Ran.1	0	0.318523	0.986	0.955	0	1	Ran
H1fx	9.89528e-115	0.316099	0.35	0.227	3.07278e-110	1	H1fx
Lsm5	5.29887e-132	0.311709	0.53	0.408	1.64546e-127	1	Lsm5
Set.1	7.6257e-223	0.311693	0.878	0.792	2.36801e-218	1	Set
Hdgf	3.04647e-159	0.306923	0.73	0.641	9.4602e-155	1	Hdgf
Ccdc34.1	2.63593e-116	0.303682	0.504	0.381	8.18534e-112	1	Ccdc34
Hspd1.1	6.65961e-202	0.303026	0.861	0.783	2.06801e-197	1	Hspd1
Ncl.1	1.47848e-224	0.302084	0.933	0.882	4.59112e-220	1	Ncl
Srsf2.1	9.90449e-158	0.299496	0.754	0.657	3.07564e-153	1	Srsf2
Ranbp1.1	4.72485e-194	0.298386	0.848	0.735	1.46721e-189	1	Ranbp1
Cenpm.1	8.56453e-121	0.292872	0.31	0.184	2.65954e-116	1	Cenpm
Srsf3.1	1.15705e-180	0.292285	0.86	0.773	3.59298e-176	1	Srsf3
Hmgn1	3.05334e-271	0.29196	0.966	0.927	9.48154e-267	1	Hmgn1
Cks1b.1	6.35087e-86	0.289945	0.478	0.376	1.97213e-81	1	Cks1b
Anp32e	1.41667e-110	0.286431	0.591	0.502	4.39918e-106	1	Anp32e
Anp32b.1	8.88502e-172	0.284237	0.853	0.746	2.75906e-167	1	Anp32b
Hnrnpa3	6.45146e-166	0.28418	0.822	0.74	2.00337e-161	1	Hnrnpa3
Cacybp	4.30192e-127	0.280059	0.674	0.587	1.33587e-122	1	Cacybp
Hnrnpa2b1	7.62725e-169	0.275882	0.857	0.804	2.36849e-164	1	Hnrnpa2b1
Snrpf	3.97477e-140	0.2753	0.76	0.68	1.23428e-135	1	Snrpf
Snrpa1	1.14504e-99	0.272847	0.457	0.351	3.55569e-95	1	Snrpa1
Hnrnpu	9.14831e-138	0.271154	0.791	0.725	2.84082e-133	1	Hnrnpu
Npm3	4.61234e-83	0.268924	0.389	0.292	1.43227e-78	1	Npm3
Ybx3	2.54575e-124	0.265613	0.663	0.564	7.90531e-120	1	Ybx3
Ddx39b	8.08164e-103	0.264656	0.621	0.538	2.50959e-98	1	Ddx39b
Hnrnpdl	1.1807e-88	0.260314	0.566	0.486	3.66643e-84	1	Hnrnpdl
Npm1.1	2.29786e-223	0.260123	0.977	0.942	7.13553e-219	1	Npm1
Hnrnpf.1	1.97577e-173	0.260072	0.903	0.846	6.13534e-169	1	Hnrnpf
Prmt1	4.73445e-127	0.259319	0.78	0.708	1.47019e-122	1	Prmt1
Tagln2	1.96809e-58	0.256625	0.315	0.228	6.1115e-54	1	Tagln2
Rad21	2.61491e-61	0.251845	0.338	0.258	8.12007e-57	1	Rad21
Ckap2	4.26845e-47	0.251658	0.346	0.277	1.32548e-42	1	Ckap2
Psap	2.5824e-117	-0.254567	0.638	0.795	8.01913e-113	1	Psap
Grina	7.5757e-98	-0.258067	0.261	0.432	2.35248e-93	1	Grina
Mxd4.1	6.83658e-77	-0.258133	0.313	0.463	2.12296e-72	1	Mxd4
Trim9	2.28736e-82	-0.261573	0.305	0.462	7.10295e-78	1	Trim9
Mgst1.1	9.18189e-84	-0.267116	0.482	0.638	2.85125e-79	1	Mgst1
Nrxn2	4.13847e-107	-0.269174	0.351	0.541	1.28512e-102	1	Nrxn2
Id1	7.8669e-92	-0.275515	0.13	0.265	2.44291e-87	1	Id1
Nxph1	6.7194e-117	-0.27578	0.122	0.277	2.08658e-112	1	Nxph1
Cp	9.11097e-102	-0.279392	0.202	0.362	2.82923e-97	1	Cp
Gabarap.1	3.51295e-152	-0.284219	0.722	0.862	1.09088e-147	1	Gabarap
Mxra8	2.67565e-104	-0.286177	0.256	0.428	8.30868e-100	1	Mxra8
Trf	2.30241e-62	-0.286565	0.3	0.432	7.14967e-58	1	Trf
Mrps6.1	1.19032e-89	-0.291137	0.689	0.801	3.69629e-85	1	Mrps6
Igfbp2.1	6.75912e-130	-0.295209	0.99	0.992	2.09891e-125	1	Igfbp2
Gpm6b	2.24807e-275	-0.295371	0.948	0.984	6.98093e-271	1	Gpm6b
Cryab.1	4.72035e-113	-0.303752	0.548	0.709	1.46581e-108	1	Cryab
Chst2.1	9.20667e-99	-0.303977	0.567	0.712	2.85895e-94	1	Chst2
Cpe	2.20607e-134	-0.311721	0.738	0.857	6.85052e-130	1	Cpe
Scn1b.1	1.28093e-128	-0.332589	0.161	0.331	3.97768e-124	1	Scn1b
Slc4a4	1.29369e-111	-0.348428	0.366	0.542	4.01729e-107	1	Slc4a4
Ctsd.1	1.94059e-164	-0.358389	0.534	0.723	6.0261e-160	1	Ctsd
Gria2	1.17439e-144	-0.363651	0.344	0.547	3.64683e-140	1	Gria2
Cst3.1	1.23925e-124	-0.370217	0.809	0.89	3.84824e-120	1	Cst3
Xist	6.47966e-138	-0.372933	0.465	0.623	2.01213e-133	1	Xist
Mt3.1	7.19185e-154	-0.373656	0.895	0.94	2.23329e-149	1	Mt3
Ccnd2	2.38014e-307	-0.382992	0.903	0.967	7.39104e-303	1	Ccnd2
1500015O10Rik	2.84825e-108	-0.386537	0.561	0.692	8.84467e-104	1	1500015O10Rik
Igfbp3.1	3.75863e-182	-0.3928	0.808	0.899	1.16717e-177	1	Igfbp3
Npas3	2.96089e-225	-0.393925	0.187	0.439	9.19444e-221	1	Npas3
E030030I06Rik	9.54384e-103	-0.413849	0.418	0.58	2.96365e-98	1	E030030I06Rik
Gstm1.1	1.76536e-185	-0.415355	0.599	0.77	5.48198e-181	1	Gstm1
Sparc.1	6.14771e-170	-0.416498	0.585	0.749	1.90905e-165	1	Sparc
Cdkn1a	2.17325e-274	-0.434089	0.781	0.905	6.74859e-270	1	Cdkn1a
Apoe.1	2.30301e-78	-0.442369	0.215	0.348	7.15155e-74	1	Apoe
Fth1.1	7.43286e-288	-0.465854	1	1	2.30813e-283	1	Fth1
Top2a.1	4.08712e-73	-0.522589	0.234	0.335	1.26917e-68	1	Top2a
Malat1.1	0	-0.918476	0.999	1	0	1	Malat1
1500015O10Rik.1	0	0.636084	0.871	0.624	0	2	1500015O10Rik
Sparc.2	1.36238e-260	0.394443	0.874	0.683	4.2306e-256	2	Sparc
Mxd4.2	3.83331e-221	0.391637	0.639	0.391	1.19036e-216	2	Mxd4
Selenop	6.91396e-121	0.383378	0.456	0.29	2.14699e-116	2	Selenop
Malat1.2	0	0.376859	1	1	0	2	Malat1
Mxra8.1	3.58903e-173	0.367123	0.565	0.358	1.1145e-168	2	Mxra8
Camk1	4.48687e-182	0.366224	0.616	0.401	1.39331e-177	2	Camk1
Xist.1	1.81673e-195	0.343498	0.807	0.547	5.64149e-191	2	Xist
E030030I06Rik.1	1.95234e-101	0.33156	0.668	0.523	6.06259e-97	2	E030030I06Rik
Thrsp.1	5.87968e-130	0.328381	0.723	0.548	1.82582e-125	2	Thrsp
Apln	3.01803e-97	0.323377	0.409	0.26	9.37189e-93	2	Apln
Sptan1.1	5.52655e-158	0.322393	0.811	0.646	1.71616e-153	2	Sptan1
Ldhb	5.54706e-136	0.312575	0.824	0.687	1.72253e-131	2	Ldhb
Cpe.1	3.05666e-175	0.306533	0.922	0.815	9.49185e-171	2	Cpe
Cp.1	9.38198e-111	0.295441	0.469	0.301	2.91339e-106	2	Cp
Pkm	1.60378e-292	0.295295	0.995	0.974	4.9802e-288	2	Pkm
Ifitm2	4.00255e-145	0.293761	0.874	0.757	1.24291e-140	2	Ifitm2
Pou3f1	1.63192e-94	0.291333	0.75	0.616	5.06761e-90	2	Pou3f1
Slco3a1	1.22487e-118	0.282724	0.351	0.195	3.8036e-114	2	Slco3a1
Ckb	0	0.277762	1	1	0	2	Ckb
Gmpr	3.75421e-88	0.27754	0.293	0.169	1.16579e-83	2	Gmpr
Cryab.2	1.29812e-143	0.271105	0.816	0.648	4.03105e-139	2	Cryab
Trf.1	1.94635e-73	0.268556	0.518	0.382	6.044e-69	2	Trf
Igfbp4	3.56311e-83	0.264672	0.704	0.57	1.10645e-78	2	Igfbp4
Dusp6	5.34189e-101	0.2614	0.636	0.476	1.65882e-96	2	Dusp6
Ccnd1	2.64082e-239	0.259726	0.996	0.981	8.20054e-235	2	Ccnd1
Igfbp3.2	2.11339e-174	0.259582	0.948	0.867	6.5627e-170	2	Igfbp3
Pnrc1.1	2.63518e-98	0.259179	0.382	0.233	8.18301e-94	2	Pnrc1
Ccnd2.1	3.4535e-174	0.257316	0.981	0.948	1.07242e-169	2	Ccnd2
Orai1	5.18813e-75	0.25383	0.462	0.326	1.61107e-70	2	Orai1
Hnrnpa2b1.1	1.02984e-89	-0.250089	0.771	0.824	3.19797e-85	2	Hnrnpa2b1
H3f3b	1.93909e-163	-0.251209	0.984	0.988	6.02144e-159	2	H3f3b
Tmem97	8.64238e-65	-0.252535	0.186	0.305	2.68372e-60	2	Tmem97
Snrpa1.1	2.0572e-62	-0.253027	0.274	0.392	6.38824e-58	2	Snrpa1
Cbx3	1.10688e-78	-0.253496	0.636	0.724	3.43719e-74	2	Cbx3
Asns	4.51701e-49	-0.253748	0.24	0.339	1.40267e-44	2	Asns
Hnrnpdl.1	4.0583e-63	-0.254496	0.412	0.52	1.26022e-58	2	Hnrnpdl
Pa2g4	3.08769e-71	-0.255051	0.412	0.528	9.58821e-67	2	Pa2g4
Smc1a.1	9.76107e-60	-0.257447	0.388	0.494	3.0311e-55	2	Smc1a
Snrpe	4.3856e-102	-0.257465	0.78	0.84	1.36186e-97	2	Snrpe
Cnbp	2.4598e-95	-0.258383	0.722	0.801	7.63842e-91	2	Cnbp
Banf1	6.10475e-89	-0.258804	0.644	0.726	1.89571e-84	2	Banf1
Mettl9	4.11872e-74	-0.258899	0.425	0.544	1.27899e-69	2	Mettl9
Supt16.1	2.16376e-63	-0.260101	0.268	0.387	6.71912e-59	2	Supt16
Srm.1	1.34685e-61	-0.260155	0.295	0.409	4.18237e-57	2	Srm
Snrpg	4.47342e-80	-0.261434	0.52	0.626	1.38913e-75	2	Snrpg
Ddx39b.1	3.29803e-67	-0.261652	0.474	0.571	1.02414e-62	2	Ddx39b
Tubb6	2.45346e-64	-0.264041	0.238	0.357	7.61874e-60	2	Tubb6
Sae1	4.83506e-67	-0.265143	0.249	0.371	1.50143e-62	2	Sae1
Alyref	7.75377e-69	-0.265646	0.26	0.384	2.40778e-64	2	Alyref
Nop58.1	2.09854e-64	-0.266539	0.258	0.378	6.51659e-60	2	Nop58
Ptges3	1.69771e-84	-0.271043	0.48	0.603	5.27189e-80	2	Ptges3
Cmc2.1	5.97598e-73	-0.271057	0.174	0.299	1.85572e-68	2	Cmc2
Rdx	5.33717e-83	-0.271446	0.479	0.597	1.65735e-78	2	Rdx
Serbp1	3.1805e-132	-0.276285	0.849	0.897	9.8764e-128	2	Serbp1
Ssrp1.1	2.63303e-76	-0.282564	0.298	0.427	8.17635e-72	2	Ssrp1
Hsp90aa1	3.62994e-165	-0.289323	0.886	0.927	1.12721e-160	2	Hsp90aa1
Siva1.1	1.25611e-80	-0.289382	0.347	0.476	3.90059e-76	2	Siva1
Hnrnpa3.1	2.74562e-104	-0.289757	0.684	0.772	8.52599e-100	2	Hnrnpa3
Hnrnpf.2	8.83135e-139	-0.29072	0.806	0.868	2.7424e-134	2	Hnrnpf
Nt5dc2.1	2.44241e-83	-0.292466	0.183	0.321	7.58441e-79	2	Nt5dc2
Exosc8.1	2.13162e-89	-0.299026	0.126	0.262	6.61933e-85	2	Exosc8
Anp32e.1	3.86681e-86	-0.301202	0.416	0.541	1.20076e-81	2	Anp32e
Ybx3.1	2.49798e-98	-0.305611	0.478	0.605	7.75696e-94	2	Ybx3
Sfpq.1	1.74766e-105	-0.308566	0.59	0.705	5.42702e-101	2	Sfpq
Rad21.1	6.92495e-84	-0.313836	0.164	0.296	2.15041e-79	2	Rad21
Tubb4b.1	1.86562e-90	-0.316274	0.779	0.821	5.7933e-86	2	Tubb4b
Dtymk.1	8.34991e-93	-0.316353	0.372	0.504	2.5929e-88	2	Dtymk
Hnrnpu.1	1.3831e-126	-0.321015	0.647	0.756	4.29493e-122	2	Hnrnpu
Npm1.2	4.56271e-176	-0.329444	0.942	0.951	1.41686e-171	2	Npm1
Tpm4.1	1.23749e-101	-0.331622	0.293	0.447	3.84277e-97	2	Tpm4
Bex2.1	2.03968e-90	-0.332121	0.537	0.651	6.33383e-86	2	Bex2
Lsm5.1	7.83376e-106	-0.335904	0.304	0.459	2.43262e-101	2	Lsm5
Hat1.1	1.75287e-107	-0.336529	0.129	0.281	5.44318e-103	2	Hat1
Hnrnpd.1	1.13651e-122	-0.336723	0.49	0.634	3.52919e-118	2	Hnrnpd
Ncl.2	7.96701e-162	-0.339337	0.858	0.899	2.474e-157	2	Ncl
Arl6ip1.2	4.01772e-98	-0.339629	0.768	0.823	1.24762e-93	2	Arl6ip1
Srsf7.1	1.49599e-106	-0.346739	0.335	0.487	4.6455e-102	2	Srsf7
H1fx.1	1.22752e-106	-0.346926	0.126	0.278	3.81181e-102	2	H1fx
Nap1l1.1	6.23185e-178	-0.34781	0.733	0.832	1.93518e-173	2	Nap1l1
Tagln2.1	3.41381e-81	-0.350982	0.137	0.267	1.06009e-76	2	Tagln2
Hnrnpab.1	2.62166e-159	-0.353012	0.707	0.803	8.14103e-155	2	Hnrnpab
Rangap1.1	1.19993e-113	-0.355431	0.1	0.252	3.72613e-109	2	Rangap1
Usp1.1	1.04969e-122	-0.356543	0.097	0.258	3.2596e-118	2	Usp1
Snrpd1.1	7.87573e-147	-0.356575	0.613	0.726	2.44565e-142	2	Snrpd1
Eif4ebp1	8.7396e-92	-0.359747	0.215	0.358	2.71391e-87	2	Eif4ebp1
Hmgn1.1	2.27559e-259	-0.36068	0.895	0.943	7.06638e-255	2	Hmgn1
Hspd1.2	9.25783e-182	-0.365016	0.705	0.818	2.87483e-177	2	Hspd1
Nucks1.1	9.17324e-144	-0.365857	0.609	0.726	2.84857e-139	2	Nucks1
Ezh2.1	4.26936e-117	-0.375634	0.187	0.351	1.32576e-112	2	Ezh2
Ran.2	6.06689e-293	-0.379409	0.938	0.966	1.88395e-288	2	Ran
Psip1.1	1.75316e-136	-0.384763	0.35	0.521	5.44408e-132	2	Psip1
Lsm2.1	3.39936e-129	-0.386273	0.193	0.369	1.0556e-124	2	Lsm2
Jpt1.1	1.01138e-147	-0.391208	0.596	0.713	3.14065e-143	2	Jpt1
Tubb5.1	5.6484e-248	-0.393173	0.933	0.948	1.754e-243	2	Tubb5
Cenpw.1	1.36255e-148	-0.393521	0.08	0.257	4.23114e-144	2	Cenpw
Srsf2.2	1.47976e-165	-0.393708	0.559	0.7	4.59509e-161	2	Srsf2
Rrm1.1	3.04699e-147	-0.394157	0.084	0.26	9.46182e-143	2	Rrm1
Dctpp1.1	1.87472e-141	-0.397357	0.283	0.469	5.82158e-137	2	Dctpp1
Set.2	1.81569e-201	-0.397486	0.719	0.828	5.63826e-197	2	Set
Hmgb3.2	2.18867e-134	-0.404995	0.225	0.404	6.79649e-130	2	Hmgb3
H2afv.1	8.5927e-159	-0.411621	0.525	0.669	2.66829e-154	2	H2afv
Tipin.1	4.08622e-134	-0.41338	0.162	0.338	1.2689e-129	2	Tipin
Ccdc34.2	2.69249e-136	-0.417944	0.258	0.436	8.36099e-132	2	Ccdc34
Srsf3.2	1.82115e-216	-0.421427	0.695	0.81	5.65521e-212	2	Srsf3
Smc4.1	1.05172e-151	-0.435612	0.101	0.283	3.26592e-147	2	Smc4
Ckap2.1	5.37221e-133	-0.442928	0.147	0.32	1.66823e-128	2	Ckap2
Dnajc9.1	1.31133e-164	-0.446082	0.218	0.417	4.07206e-160	2	Dnajc9
Cks1b.2	7.74604e-161	-0.468312	0.234	0.429	2.40538e-156	2	Cks1b
Ranbp1.2	1.63306e-273	-0.506079	0.634	0.783	5.07115e-269	2	Ranbp1
Dek.1	2.48611e-181	-0.511064	0.287	0.486	7.72012e-177	2	Dek
Anp32b.2	3.37717e-276	-0.515159	0.65	0.792	1.04871e-271	2	Anp32b
Ptma.2	0	-0.515993	0.978	0.984	0	2	Ptma
Pbk.2	1.74386e-226	-0.530017	0.039	0.26	5.41521e-222	2	Pbk
Selenoh.1	3.36519e-264	-0.535643	0.503	0.707	1.04499e-259	2	Selenoh
Tmpo.1	2.05111e-228	-0.55374	0.125	0.365	6.3693e-224	2	Tmpo
Lmnb1.2	2.91956e-246	-0.57117	0.074	0.318	9.0661e-242	2	Lmnb1
Dut.1	2.7519e-241	-0.583498	0.156	0.406	8.54546e-237	2	Dut
Nasp.1	3.16621e-244	-0.590459	0.192	0.445	9.83204e-240	2	Nasp
Cdca3.1	5.63326e-249	-0.590467	0.055	0.296	1.7493e-244	2	Cdca3
Ube2s.1	0	-0.606219	0.653	0.796	0	2	Ube2s
Smc2.1	8.26901e-234	-0.617373	0.108	0.346	2.56777e-229	2	Smc2
Rrm2.1	6.07232e-272	-0.624332	0.055	0.311	1.88564e-267	2	Rrm2
Hmgb1.2	0	-0.63288	0.824	0.919	0	2	Hmgb1
Tpx2.1	7.92838e-261	-0.633099	0.029	0.269	2.462e-256	2	Tpx2
Ccnb1.1	1.70819e-229	-0.633406	0.038	0.259	5.30445e-225	2	Ccnb1
Cdk1.1	8.21845e-251	-0.684691	0.064	0.306	2.55208e-246	2	Cdk1
Hmgn2.2	0	-0.697275	0.356	0.65	0	2	Hmgn2
Cks2.1	1.56418e-234	-0.70352	0.108	0.344	4.85723e-230	2	Cks2
Cdca8.1	1.07538e-303	-0.706206	0.038	0.308	3.33938e-299	2	Cdca8
Tuba1b.2	0	-0.756609	0.487	0.732	0	2	Tuba1b
Birc5.2	0	-0.769087	0.048	0.342	0	2	Birc5
H2afx.1	3.11025e-301	-0.789405	0.166	0.44	9.65825e-297	2	H2afx
Mki67.1	0	-0.827071	0.024	0.306	0	2	Mki67
Stmn1.2	0	-0.845382	0.336	0.66	0	2	Stmn1
Cenpa.1	0	-0.849066	0.056	0.334	0	2	Cenpa
Cenpf.1	1.00958e-281	-0.855991	0.046	0.303	3.13506e-277	2	Cenpf
Ube2c	4.64816e-268	-0.884914	0.092	0.346	1.44339e-263	2	Ube2c
H2afz.2	0	-0.889846	0.919	0.96	0	2	H2afz
Top2a.2	1.08048e-300	-0.945614	0.086	0.358	3.3552e-296	2	Top2a
Pclaf.1	0	-1.06486	0.074	0.446	0	2	Pclaf
Hmgb2.2	0	-1.4255	0.225	0.612	0	2	Hmgb2
Fth1.2	0	0.673182	1	1	0	3	Fth1
Esd.1	2.40135e-184	0.605714	0.786	0.613	7.45693e-180	3	Esd
Atf5	1.02665e-286	0.589931	0.489	0.198	3.18806e-282	3	Atf5
Eif4ebp1.1	2.34893e-158	0.541528	0.539	0.313	7.29412e-154	3	Eif4ebp1
Gstp1	1.28482e-220	0.511682	0.446	0.193	3.98974e-216	3	Gstp1
Srxn1	7.62304e-208	0.509825	0.347	0.13	2.36718e-203	3	Srxn1
Gclm	4.40511e-131	0.506987	0.639	0.441	1.36792e-126	3	Gclm
Ftl1	0	0.501657	1	1	0	3	Ftl1
Slc7a11	5.10069e-220	0.479287	0.279	0.085	1.58392e-215	3	Slc7a11
Cyb5a	2.21398e-144	0.464913	0.664	0.463	6.87507e-140	3	Cyb5a
Asns.1	7.09216e-143	0.461753	0.521	0.301	2.20233e-138	3	Asns
Taldo1	1.21707e-168	0.45936	0.776	0.59	3.77938e-164	3	Taldo1
Mgst1.2	8.58444e-163	0.436513	0.784	0.586	2.66573e-158	3	Mgst1
Pgrmc1.1	3.47647e-91	0.425907	0.58	0.414	1.07955e-86	3	Pgrmc1
Sars	1.13867e-108	0.388647	0.54	0.348	3.53592e-104	3	Sars
Gstm1.2	4.19965e-149	0.388597	0.868	0.719	1.30412e-144	3	Gstm1
Prdx6	2.49297e-73	0.380928	0.902	0.848	7.74142e-69	3	Prdx6
Psph	1.15885e-92	0.36524	0.503	0.321	3.59857e-88	3	Psph
Slc3a2	1.58535e-111	0.345374	0.837	0.686	4.92298e-107	3	Slc3a2
Msmo1	4.91007e-106	0.34109	0.819	0.677	1.52473e-101	3	Msmo1
Ctsd.2	1.54749e-107	0.340305	0.815	0.669	4.80543e-103	3	Ctsd
Cd63	2.4338e-143	0.320643	0.965	0.889	7.55766e-139	3	Cd63
Sparc.3	8.07572e-100	0.316289	0.843	0.7	2.50775e-95	3	Sparc
Eprs	4.286e-59	0.314693	0.614	0.478	1.33093e-54	3	Eprs
Atp6v1g1	1.96713e-90	0.31185	0.885	0.795	6.10852e-86	3	Atp6v1g1
Rars	1.30622e-64	0.308079	0.393	0.252	4.0562e-60	3	Rars
Pgd	6.11508e-74	0.299795	0.367	0.218	1.89892e-69	3	Pgd
Phgdh	2.34869e-89	0.29589	0.861	0.756	7.2934e-85	3	Phgdh
Uchl1	4.9264e-72	0.293564	0.422	0.266	1.5298e-67	3	Uchl1
Ddit4l	5.98804e-42	0.2924	0.532	0.419	1.85946e-37	3	Ddit4l
Malat1.3	5.52894e-157	0.292361	1	1	1.7169e-152	3	Malat1
Prdx1	3.78521e-114	0.284071	0.996	0.993	1.17542e-109	3	Prdx1
Uqcrq	7.24234e-190	0.281	0.997	0.979	2.24896e-185	3	Uqcrq
S100a11.1	1.82143e-54	0.279502	0.503	0.36	5.65608e-50	3	S100a11
Nars	5.10499e-53	0.279087	0.474	0.339	1.58525e-48	3	Nars
Lgals1	3.38045e-143	0.278528	0.994	0.988	1.04973e-138	3	Lgals1
Ctsl	2.56282e-56	0.264807	0.519	0.377	7.95833e-52	3	Ctsl
Fau	2.6663e-245	0.263313	1	0.998	8.27965e-241	3	Fau
Serpinh1	3.05516e-72	0.253822	0.822	0.706	9.48718e-68	3	Serpinh1
Cald1	2.957e-62	0.25263	0.75	0.619	9.18237e-58	3	Cald1
Ahcyl1	1.70054e-41	-0.250121	0.291	0.413	5.28069e-37	3	Ahcyl1
Syt11	1.33673e-37	-0.250834	0.491	0.596	4.15094e-33	3	Syt11
Ncald	1.00843e-36	-0.251075	0.278	0.392	3.13149e-32	3	Ncald
Grm5	6.22352e-38	-0.252267	0.315	0.433	1.93259e-33	3	Grm5
Lsm5.2	4.024e-43	-0.252597	0.32	0.446	1.24957e-38	3	Lsm5
Ncan	1.62894e-42	-0.255601	0.179	0.303	5.05835e-38	3	Ncan
Sumo2.1	1.05012e-94	-0.256661	0.921	0.948	3.26093e-90	3	Sumo2
Snrpd1.2	7.25292e-51	-0.258232	0.633	0.716	2.25225e-46	3	Snrpd1
Cpe.2	1.00313e-44	-0.260131	0.788	0.837	3.11502e-40	3	Cpe
Serpine2	1.19463e-119	-0.264098	0.987	0.993	3.70969e-115	3	Serpine2
Nt5dc2.2	2.98336e-41	-0.265071	0.191	0.311	9.26424e-37	3	Nt5dc2
Nsd2.1	4.27065e-49	-0.265684	0.128	0.256	1.32616e-44	3	Nsd2
Anp32b.3	1.26138e-48	-0.272287	0.713	0.775	3.91695e-44	3	Anp32b
Tubb5.2	9.44348e-74	-0.275743	0.936	0.946	2.93248e-69	3	Tubb5
Smc1a.2	5.33963e-46	-0.279556	0.368	0.488	1.65811e-41	3	Smc1a
Cmc2.2	1.73315e-48	-0.281387	0.163	0.291	5.38196e-44	3	Cmc2
Ptprz1	2.99318e-100	-0.284467	0.91	0.944	9.29471e-96	3	Ptprz1
Nucks1.2	2.05947e-53	-0.285328	0.643	0.714	6.39526e-49	3	Nucks1
Psip1.2	2.99971e-47	-0.286103	0.385	0.505	9.315e-43	3	Psip1
Srsf2.3	1.00235e-66	-0.293862	0.574	0.688	3.1126e-62	3	Srsf2
Sox11	3.96711e-57	-0.296379	0.43	0.568	1.23191e-52	3	Sox11
Dtymk.2	1.39054e-54	-0.29686	0.359	0.495	4.31804e-50	3	Dtymk
Lsm2.2	2.17253e-47	-0.298672	0.224	0.352	6.74636e-43	3	Lsm2
Hnrnpab.2	2.88301e-75	-0.298779	0.717	0.795	8.95261e-71	3	Hnrnpab
Hnrnpa2b1.2	1.79792e-86	-0.302952	0.731	0.824	5.58308e-82	3	Hnrnpa2b1
Hat1.2	3.64501e-56	-0.304242	0.133	0.269	1.13189e-51	3	Hat1
Srsf3.3	5.16471e-74	-0.306939	0.719	0.799	1.6038e-69	3	Srsf3
H1fx.2	1.22796e-53	-0.309472	0.133	0.266	3.81317e-49	3	H1fx
Rad21.2	8.87601e-55	-0.312702	0.151	0.288	2.75627e-50	3	Rad21
Ranbp1.3	1.25979e-67	-0.313881	0.692	0.766	3.91204e-63	3	Ranbp1
Ptma.3	5.45522e-109	-0.314305	0.987	0.982	1.69401e-104	3	Ptma
Srsf7.2	1.29332e-62	-0.323098	0.328	0.477	4.01615e-58	3	Srsf7
Dctpp1.2	1.29854e-59	-0.327323	0.31	0.453	4.03237e-55	3	Dctpp1
Slc22a17	3.76113e-65	-0.330348	0.201	0.356	1.16794e-60	3	Slc22a17
Smc4.2	1.80722e-57	-0.343911	0.131	0.266	5.61196e-53	3	Smc4
Hmgb3.3	3.43389e-60	-0.345704	0.24	0.389	1.06632e-55	3	Hmgb3
Dnajc9.2	2.40134e-70	-0.365219	0.242	0.4	7.45689e-66	3	Dnajc9
Jpt1.2	7.67137e-81	-0.365937	0.588	0.705	2.38219e-76	3	Jpt1
Tipin.2	5.28602e-67	-0.372466	0.17	0.324	1.64147e-62	3	Tipin
Ezh2.2	2.15278e-76	-0.381492	0.172	0.341	6.68503e-72	3	Ezh2
Nnat	1.43659e-68	-0.38222	0.202	0.371	4.46105e-64	3	Nnat
Ckap2.2	3.019e-67	-0.398525	0.156	0.306	9.37489e-63	3	Ckap2
Fabp5	6.31679e-224	-0.401232	0.947	0.989	1.96155e-219	3	Fabp5
Hmgb1.3	1.06677e-138	-0.42088	0.866	0.908	3.31265e-134	3	Hmgb1
H2afv.2	1.19467e-111	-0.431633	0.495	0.662	3.70981e-107	3	H2afv
Cks1b.3	2.00592e-84	-0.437953	0.242	0.414	6.22899e-80	3	Cks1b
Tmpo.2	8.13763e-94	-0.449276	0.157	0.344	2.52698e-89	3	Tmpo
Dek.2	4.07379e-100	-0.478718	0.284	0.471	1.26504e-95	3	Dek
Ccdc34.3	5.80939e-120	-0.492287	0.21	0.428	1.80399e-115	3	Ccdc34
Arl6ip1.3	7.18551e-142	-0.499774	0.71	0.825	2.23132e-137	3	Arl6ip1
Dut.2	1.59529e-108	-0.501336	0.181	0.385	4.95385e-104	3	Dut
Lmnb1.3	7.90776e-122	-0.501736	0.085	0.299	2.4556e-117	3	Lmnb1
Nasp.2	1.87113e-124	-0.532968	0.202	0.425	5.81042e-120	3	Nasp
Rrm2.2	1.20075e-125	-0.54057	0.077	0.29	3.7287e-121	3	Rrm2
Cdca3.2	5.5046e-134	-0.541143	0.058	0.279	1.70934e-129	3	Cdca3
Hmgn2.3	4.83182e-143	-0.541697	0.413	0.622	1.50043e-138	3	Hmgn2
Ube2s.2	4.03155e-178	-0.573668	0.638	0.787	1.25192e-173	3	Ube2s
Tuba1b.3	1.8178e-144	-0.574514	0.572	0.705	5.6448e-140	3	Tuba1b
Selenoh.2	2.26426e-183	-0.579336	0.484	0.694	7.03119e-179	3	Selenoh
Smc2.2	3.08561e-128	-0.583242	0.11	0.328	9.58175e-124	3	Smc2
Tpx2.2	1.22393e-139	-0.586072	0.034	0.251	3.80068e-135	3	Tpx2
H2afz.3	2.30935e-193	-0.611959	0.951	0.954	7.17122e-189	3	H2afz
Cdk1.2	5.49373e-135	-0.637481	0.068	0.288	1.70597e-130	3	Cdk1
Cdca8.2	8.9035e-155	-0.638162	0.048	0.287	2.7648e-150	3	Cdca8
Cks2.2	1.58435e-126	-0.661674	0.11	0.327	4.9199e-122	3	Cks2
H2afx.2	4.04143e-144	-0.709183	0.188	0.418	1.25499e-139	3	H2afx
Birc5.3	2.24788e-181	-0.726931	0.053	0.32	6.98034e-177	3	Birc5
Stmn1.3	2.47516e-224	-0.746641	0.358	0.634	7.68611e-220	3	Stmn1
Cenpa.2	2.36078e-164	-0.772827	0.061	0.313	7.33092e-160	3	Cenpa
Mki67.2	4.41803e-179	-0.779737	0.027	0.285	1.37193e-174	3	Mki67
Ube2c.1	4.62639e-137	-0.80833	0.101	0.327	1.43663e-132	3	Ube2c
Cenpf.2	9.63809e-159	-0.819605	0.044	0.284	2.99292e-154	3	Cenpf
Top2a.3	1.49024e-182	-0.93307	0.072	0.34	4.62765e-178	3	Top2a
Pclaf.2	4.489e-248	-0.980012	0.087	0.417	1.39397e-243	3	Pclaf
Hmgb2.3	3.72826e-272	-1.24129	0.285	0.577	1.15774e-267	3	Hmgb2
Apoe.2	2.07798e-155	0.885516	0.511	0.299	6.45276e-151	4	Apoe
Aldoc	8.60637e-277	0.716914	0.722	0.459	2.67254e-272	4	Aldoc
Mt1	3.50133e-177	0.574951	0.96	0.914	1.08727e-172	4	Mt1
Fam162a	4.44355e-66	0.526553	0.585	0.482	1.37986e-61	4	Fam162a
Slc4a4.1	4.15485e-155	0.508191	0.683	0.486	1.2902e-150	4	Slc4a4
Tpi1	2.41991e-162	0.500155	0.781	0.622	7.51456e-158	4	Tpi1
S100b	2.62282e-161	0.458405	0.323	0.133	8.14465e-157	4	S100b
Syt11.1	3.61173e-168	0.456414	0.757	0.567	1.12155e-163	4	Syt11
Higd1a	4.02923e-58	0.454854	0.705	0.624	1.2512e-53	4	Higd1a
Ptprz1.1	8.02141e-276	0.429917	0.979	0.937	2.49089e-271	4	Ptprz1
Ncan.1	2.99731e-130	0.425578	0.469	0.272	9.30756e-126	4	Ncan
Btbd17.1	6.12293e-133	0.422414	0.637	0.446	1.90135e-128	4	Btbd17
Mt3.2	2.89183e-196	0.41072	0.972	0.926	8.98001e-192	4	Mt3
Gpi1	8.68433e-108	0.394559	0.841	0.743	2.69674e-103	4	Gpi1
Kcna2	6.78196e-121	0.38138	0.26	0.108	2.106e-116	4	Kcna2
Ednrb	2.79652e-77	0.373536	0.571	0.434	8.68404e-73	4	Ednrb
Pgk1	4.12774e-68	0.360021	0.838	0.777	1.28179e-63	4	Pgk1
Scd2	6.831e-168	0.358515	0.956	0.904	2.12123e-163	4	Scd2
Sox4	1.23788e-78	0.353138	0.825	0.731	3.84398e-74	4	Sox4
Plpp3	4.85623e-78	0.345573	0.587	0.442	1.50801e-73	4	Plpp3
Nrn1	1.27747e-89	0.34152	0.343	0.19	3.96694e-85	4	Nrn1
Atp1b2	7.99664e-78	0.338667	0.329	0.189	2.4832e-73	4	Atp1b2
Eif2s3y	1.70485e-159	0.331616	0.253	0.086	5.29408e-155	4	Eif2s3y
Aco2	1.37733e-102	0.327403	0.816	0.719	4.27701e-98	4	Aco2
Mt2	2.51365e-46	0.32614	0.464	0.355	7.80563e-42	4	Mt2
Slc6a1	8.43579e-77	0.315597	0.588	0.447	2.61957e-72	4	Slc6a1
Acsbg1	1.7872e-79	0.31173	0.598	0.454	5.54978e-75	4	Acsbg1
Timp4	1.48849e-86	0.310784	0.703	0.553	4.62219e-82	4	Timp4
Ntrk2	9.89205e-76	0.30054	0.613	0.472	3.07178e-71	4	Ntrk2
mt-Co1	0	0.295033	1	1	0	4	mt-Co1
Mif	3.11207e-57	0.292741	0.897	0.858	9.66391e-53	4	Mif
Pgam1	2.77165e-55	0.291166	0.861	0.826	8.60679e-51	4	Pgam1
Aldoa	3.34387e-85	0.288849	0.929	0.877	1.03837e-80	4	Aldoa
Qk	3.33881e-107	0.285459	0.917	0.846	1.0368e-102	4	Qk
Uqcr11	1.41912e-138	0.284892	0.966	0.936	4.4068e-134	4	Uqcr11
Fabp5.1	7.83789e-95	0.281814	0.992	0.984	2.4339e-90	4	Fabp5
Npas3.1	2.1237e-59	0.280336	0.501	0.374	6.59473e-55	4	Npas3
Ldha	8.83912e-37	0.279145	0.935	0.925	2.74481e-32	4	Ldha
Myo10	4.81485e-50	0.278511	0.408	0.288	1.49515e-45	4	Myo10
Dbi	3.15297e-226	0.275739	1	0.999	9.79093e-222	4	Dbi
Car2	3.51302e-55	0.273726	0.429	0.306	1.0909e-50	4	Car2
Dbx2	9.71711e-52	0.272435	0.307	0.194	3.01746e-47	4	Dbx2
Rorb	4.53855e-55	0.271814	0.369	0.245	1.40936e-50	4	Rorb
Pbxip1	9.04148e-65	0.271779	0.626	0.507	2.80765e-60	4	Pbxip1
Mxd4.3	3.91347e-71	0.269991	0.58	0.416	1.21525e-66	4	Mxd4
Sdc4	4.53694e-49	0.267231	0.426	0.311	1.40886e-44	4	Sdc4
Slc25a18	3.69296e-54	0.264871	0.437	0.314	1.14678e-49	4	Slc25a18
mt-Co2	0	0.264332	1	1	0	4	mt-Co2
Grm5.1	1.46382e-52	0.261791	0.527	0.41	4.54561e-48	4	Grm5
Ddt	4.60654e-42	0.261455	0.523	0.425	1.43047e-37	4	Ddt
Gm2a	2.84947e-48	0.253498	0.353	0.238	8.84845e-44	4	Gm2a
Ttyh3	3.48106e-43	0.252922	0.464	0.36	1.08097e-38	4	Ttyh3
Gm3764	5.66266e-50	0.25223	0.605	0.499	1.75842e-45	4	Gm3764
Chst2.2	1.17255e-55	0.251519	0.762	0.673	3.64112e-51	4	Chst2
Nsmce4a.1	1.85428e-47	-0.250968	0.15	0.286	5.7581e-43	4	Nsmce4a
H3f3b.1	2.40848e-108	-0.251539	0.97	0.99	7.47905e-104	4	H3f3b
Smc1a.3	1.9919e-40	-0.251679	0.354	0.49	6.18545e-36	4	Smc1a
Snu13.1	1.55617e-48	-0.25204	0.555	0.681	4.83237e-44	4	Snu13
Sae1.1	3.73278e-46	-0.252704	0.218	0.365	1.15914e-41	4	Sae1
Ybx3.2	1.29819e-44	-0.252783	0.464	0.597	4.03127e-40	4	Ybx3
Ssrp1.2	2.92146e-51	-0.259782	0.26	0.422	9.07202e-47	4	Ssrp1
Pa2g4.1	7.07678e-48	-0.261658	0.375	0.524	2.19755e-43	4	Pa2g4
Txnrd1	9.61909e-49	-0.26764	0.319	0.472	2.98702e-44	4	Txnrd1
Gas1	5.69395e-43	-0.269228	0.233	0.374	1.76814e-38	4	Gas1
Ncl.3	5.46794e-69	-0.269563	0.838	0.898	1.69796e-64	4	Ncl
Gm47283.1	2.34044e-49	-0.270283	0.237	0.387	7.26778e-45	4	Gm47283
Siva1.2	4.5901e-52	-0.270607	0.312	0.47	1.42536e-47	4	Siva1
Arl6ip1.4	6.29447e-41	-0.270871	0.751	0.821	1.95462e-36	4	Arl6ip1
Psip1.3	2.05443e-47	-0.271633	0.36	0.507	6.37961e-43	4	Psip1
Srsf7.3	5.3928e-47	-0.272258	0.329	0.476	1.67463e-42	4	Srsf7
Hdgf.1	9.71001e-62	-0.272325	0.517	0.674	3.01525e-57	4	Hdgf
Fth1.3	7.48e-23	-0.279845	1	1	2.32277e-18	4	Fth1
Snrpb	4.39047e-66	-0.283308	0.536	0.685	1.36337e-61	4	Snrpb
Dctpp1.3	3.02452e-49	-0.285125	0.305	0.453	9.39205e-45	4	Dctpp1
Nop56.1	3.34931e-54	-0.287726	0.2	0.355	1.04006e-49	4	Nop56
Hat1.3	4.3354e-56	-0.2889	0.126	0.27	1.34627e-51	4	Hat1
Srsf2.4	9.12584e-61	-0.289053	0.541	0.692	2.83385e-56	4	Srsf2
Phf5a.1	6.83262e-60	-0.289773	0.438	0.597	2.12173e-55	4	Phf5a
E030030I06Rik.2	7.75232e-32	-0.295309	0.449	0.557	2.40733e-27	4	E030030I06Rik
Ccdc34.4	4.24042e-46	-0.29547	0.282	0.42	1.31678e-41	4	Ccdc34
Smc6.1	1.42156e-57	-0.295881	0.217	0.379	4.41438e-53	4	Smc6
Srsf3.4	1.34776e-71	-0.301062	0.693	0.802	4.1852e-67	4	Srsf3
Snrpd1.3	1.87416e-65	-0.301465	0.589	0.72	5.81982e-61	4	Snrpd1
Hnrnpd.2	7.23275e-65	-0.302203	0.466	0.626	2.24598e-60	4	Hnrnpd
Cnbp.1	1.38814e-85	-0.303923	0.669	0.801	4.31059e-81	4	Cnbp
H1fx.3	3.79294e-59	-0.31153	0.119	0.267	1.17782e-54	4	H1fx
Hmgb3.4	5.93218e-62	-0.32039	0.224	0.391	1.84212e-57	4	Hmgb3
Lgals1.1	2.40391e-152	-0.323803	0.969	0.991	7.46487e-148	4	Lgals1
Lsm2.3	2.41023e-63	-0.328132	0.192	0.356	7.48448e-59	4	Lsm2
Basp1	1.87209e-82	-0.330076	0.507	0.697	5.81341e-78	4	Basp1
Set.3	1.44649e-89	-0.331848	0.703	0.822	4.4918e-85	4	Set
H2afv.3	2.16143e-80	-0.339152	0.485	0.663	6.71187e-76	4	H2afv
Trp53i11	1.06684e-66	-0.341234	0.219	0.397	3.31285e-62	4	Trp53i11
Hmgn2.4	3.77039e-69	-0.342268	0.462	0.617	1.17082e-64	4	Hmgn2
Hmgb1.4	1.11746e-105	-0.349857	0.85	0.91	3.47004e-101	4	Hmgb1
Nop58.2	3.48082e-77	-0.356727	0.189	0.376	1.0809e-72	4	Nop58
Ran.3	1.32395e-171	-0.362125	0.922	0.965	4.11127e-167	4	Ran
Ezh2.3	8.51533e-77	-0.370187	0.161	0.342	2.64427e-72	4	Ezh2
Jpt1.3	3.25643e-84	-0.372081	0.563	0.708	1.01122e-79	4	Jpt1
Npm1.3	3.15948e-149	-0.373047	0.912	0.954	9.81114e-145	4	Npm1
Dnajc9.3	1.43317e-79	-0.376686	0.217	0.403	4.45043e-75	4	Dnajc9
Selenoh.3	7.44823e-93	-0.378866	0.516	0.691	2.3129e-88	4	Selenoh
Mest	1.31505e-81	-0.381621	0.474	0.65	4.08363e-77	4	Mest
Ranbp1.4	2.8214e-109	-0.39613	0.62	0.774	8.76129e-105	4	Ranbp1
Tipin.3	1.3144e-82	-0.399054	0.144	0.327	4.0816e-78	4	Tipin
Smc4.3	1.33068e-89	-0.406277	0.089	0.271	4.13216e-85	4	Smc4
Nucks1.3	2.23633e-111	-0.406655	0.543	0.724	6.94446e-107	4	Nucks1
Ckap2.3	3.82422e-78	-0.416599	0.137	0.308	1.18754e-73	4	Ckap2
Tubb5.3	2.18873e-185	-0.423099	0.895	0.951	6.79667e-181	4	Tubb5
Lmnb1.4	8.44002e-100	-0.439133	0.099	0.297	2.62088e-95	4	Lmnb1
Pou3f1.1	2.28542e-117	-0.45802	0.436	0.659	7.09691e-113	4	Pou3f1
Anp32b.4	6.77527e-143	-0.458615	0.615	0.785	2.10393e-138	4	Anp32b
Dek.3	5.62678e-102	-0.467071	0.265	0.473	1.74728e-97	4	Dek
Dut.3	7.43707e-105	-0.473099	0.174	0.385	2.30943e-100	4	Dut
Cdca3.3	7.72158e-111	-0.475841	0.073	0.277	2.39778e-106	4	Cdca3
Crip2	1.11605e-211	-0.485149	0.642	0.85	3.46566e-207	4	Crip2
Ptma.4	9.05979e-265	-0.485917	0.961	0.985	2.81334e-260	4	Ptma
Tubb4b.2	2.67475e-147	-0.486744	0.685	0.828	8.3059e-143	4	Tubb4b
Tmpo.3	5.00308e-118	-0.495661	0.125	0.347	1.55361e-113	4	Tmpo
Cks1b.4	2.06127e-126	-0.514836	0.184	0.42	6.40088e-122	4	Cks1b
1500015O10Rik.2	6.55649e-102	-0.523375	0.513	0.68	2.03599e-97	4	1500015O10Rik
Nasp.3	7.39421e-130	-0.529937	0.184	0.427	2.29612e-125	4	Nasp
Rrm2.3	4.33965e-137	-0.551972	0.063	0.292	1.34759e-132	4	Rrm2
Smc2.3	3.71686e-131	-0.577248	0.101	0.329	1.1542e-126	4	Smc2
Ube2s.3	1.78706e-181	-0.580316	0.609	0.79	5.54935e-177	4	Ube2s
Tpx2.3	1.20321e-137	-0.58043	0.033	0.251	3.73634e-133	4	Tpx2
Cdca8.3	1.41511e-143	-0.60604	0.053	0.286	4.39434e-139	4	Cdca8
Tuba1b.4	2.26505e-199	-0.633803	0.466	0.716	7.03366e-195	4	Tuba1b
Cdk1.3	4.33224e-139	-0.639478	0.061	0.289	1.34529e-134	4	Cdk1
Stmn1.4	5.83844e-182	-0.641841	0.365	0.633	1.81301e-177	4	Stmn1
H2afx.3	1.24516e-135	-0.673798	0.185	0.418	3.86661e-131	4	H2afx
Cks2.3	2.49321e-138	-0.67667	0.095	0.328	7.74218e-134	4	Cks2
H2afz.4	1.82606e-282	-0.697521	0.899	0.959	5.67046e-278	4	H2afz
Birc5.4	1.26207e-176	-0.704683	0.052	0.319	3.91911e-172	4	Birc5
Cenpa.3	9.76198e-155	-0.751883	0.067	0.312	3.03139e-150	4	Cenpa
Cenpf.3	9.06589e-136	-0.761843	0.06	0.282	2.81523e-131	4	Cenpf
Mki67.3	8.57673e-173	-0.763059	0.03	0.284	2.66333e-168	4	Mki67
Ube2c.2	2.07579e-131	-0.778698	0.1	0.327	6.44595e-127	4	Ube2c
Top2a.4	8.87867e-156	-0.87385	0.092	0.338	2.75709e-151	4	Top2a
Pclaf.3	7.42859e-229	-0.931176	0.095	0.416	2.3068e-224	4	Pclaf
Hmgb2.4	1.13942e-250	-1.15497	0.28	0.577	3.53825e-246	4	Hmgb2
Xist.2	0	-1.28485	0.106	0.641	0	4	Xist
Npvf	0	1.23669	0.311	0.037	0	5	Npvf
Mt3.3	0	0.95764	1	0.925	0	5	Mt3
Igfbp2.2	0	0.953271	1	0.991	0	5	Igfbp2
Cst3.2	0	0.942821	0.986	0.863	0	5	Cst3
Tmem158	0	0.924931	0.763	0.367	0	5	Tmem158
Igfbp3.3	0	0.867611	0.987	0.871	0	5	Igfbp3
Fth1.4	0	0.862509	1	1	0	5	Fth1
Id3.1	0	0.841547	0.899	0.61	0	5	Id3
Hmox1	1.93498e-250	0.797694	0.568	0.258	6.00868e-246	5	Hmox1
Gstm1.3	0	0.777507	0.963	0.715	0	5	Gstm1
Mrps6.2	0	0.772397	0.961	0.762	0	5	Mrps6
Chst2.3	0	0.739643	0.933	0.661	0	5	Chst2
Timp4.1	0	0.733647	0.87	0.543	0	5	Timp4
E030030I06Rik.3	1.74369e-182	0.731137	0.766	0.528	5.41469e-178	5	E030030I06Rik
Slc5a3.1	5.05427e-288	0.730877	0.669	0.318	1.5695e-283	5	Slc5a3
Slc4a4.2	0	0.724841	0.846	0.477	0	5	Slc4a4
Gria2.1	0	0.70589	0.841	0.477	0	5	Gria2
Trf.2	9.00981e-201	0.692094	0.67	0.382	2.79782e-196	5	Trf
1500015O10Rik.3	0	0.68136	0.936	0.642	0	5	1500015O10Rik
Cryab.3	0	0.678747	0.921	0.655	0	5	Cryab
Id1.1	0	0.675054	0.56	0.211	0	5	Id1
Ifitm3.1	1.94371e-234	0.666872	0.822	0.555	6.03579e-230	5	Ifitm3
Ramp1	8.21265e-227	0.658072	0.555	0.249	2.55027e-222	5	Ramp1
Mgst1.3	0	0.649698	0.887	0.582	0	5	Mgst1
Scn1b.2	5.62492e-285	0.619908	0.624	0.269	1.74671e-280	5	Scn1b
Mt1.1	0	0.606038	0.986	0.913	0	5	Mt1
Malat1.4	0	0.603796	1	1	0	5	Malat1
Atp1b1.1	1.24309e-255	0.600987	0.623	0.293	3.86018e-251	5	Atp1b1
Pcp4l1	7.57804e-222	0.594271	0.612	0.31	2.35321e-217	5	Pcp4l1
Prdx6.1	7.9938e-296	0.586881	0.959	0.844	2.48232e-291	5	Prdx6
Anxa2	1.39137e-245	0.5786	0.748	0.42	4.32063e-241	5	Anxa2
Apoe.3	1.08807e-157	0.577298	0.568	0.299	3.37878e-153	5	Apoe
S100a11.2	1.10438e-205	0.575391	0.647	0.351	3.42944e-201	5	S100a11
Kitl	4.32571e-212	0.574618	0.598	0.301	1.34326e-207	5	Kitl
Ifitm2.1	1.01215e-221	0.573429	0.921	0.764	3.14303e-217	5	Ifitm2
2020-09-04	2.85881e-233	0.570767	0.515	0.215	8.87746e-229	5	2020-09-04
Pgrmc1.2	5.85665e-221	0.560877	0.714	0.407	1.81866e-216	5	Pgrmc1
Cpe.3	1.70111e-267	0.558925	0.97	0.821	5.28244e-263	5	Cpe
Tm4sf1	3.39473e-188	0.549837	0.452	0.19	1.05417e-183	5	Tm4sf1
Slc1a3	0	0.521033	0.995	0.922	0	5	Slc1a3
Sptan1.2	6.82856e-197	0.516613	0.867	0.657	2.12047e-192	5	Sptan1
Cp.2	3.09284e-186	0.502326	0.598	0.307	9.60419e-182	5	Cp
Pea15a	1.22476e-224	0.494629	0.919	0.711	3.80324e-220	5	Pea15a
Sparc.4	4.55839e-204	0.482345	0.915	0.698	1.41552e-199	5	Sparc
Clu	0	0.477939	0.284	0.053	0	5	Clu
Slc3a2.1	2.34417e-142	0.462633	0.861	0.687	7.27934e-138	5	Slc3a2
Mt2.1	2.04673e-110	0.462372	0.574	0.348	6.35572e-106	5	Mt2
Acadl	2.49188e-146	0.454418	0.784	0.569	7.73804e-142	5	Acadl
Ccnd2.2	5.06755e-248	0.445232	0.993	0.951	1.57363e-243	5	Ccnd2
Cyb5a.1	4.48243e-134	0.443914	0.698	0.465	1.39193e-129	5	Cyb5a
Mdh1	1.35598e-190	0.438681	0.931	0.81	4.21073e-186	5	Mdh1
Chl1	1.31979e-136	0.437903	0.671	0.424	4.09834e-132	5	Chl1
Ndufa4	0	0.433223	1	0.994	0	5	Ndufa4
Gpm6b.1	0	0.432756	0.997	0.975	0	5	Gpm6b
Tspan7	5.7496e-153	0.421026	0.357	0.141	1.78542e-148	5	Tspan7
Mxd4.4	2.20422e-146	0.419929	0.69	0.411	6.84477e-142	5	Mxd4
Olfm1	1.0979e-127	0.419166	0.473	0.242	3.4093e-123	5	Olfm1
Slc25a4	0	0.410836	0.998	0.984	0	5	Slc25a4
Cebpd	1.47913e-124	0.407602	0.378	0.171	4.59314e-120	5	Cebpd
Hepacam	1.57477e-118	0.405081	0.648	0.411	4.89014e-114	5	Hepacam
Igfbp4.1	3.00244e-92	0.403686	0.761	0.578	9.32349e-88	5	Igfbp4
Grina.1	3.51064e-119	0.402784	0.617	0.379	1.09016e-114	5	Grina
Tmem47	2.39268e-123	0.399822	0.465	0.238	7.42998e-119	5	Tmem47
Akap12	1.35421e-78	0.399571	0.601	0.413	4.20524e-74	5	Akap12
Prss23	9.91262e-102	0.39249	0.492	0.28	3.07817e-97	5	Prss23
Tspan17	1.03868e-171	0.390943	0.301	0.099	3.22541e-167	5	Tspan17
Hcfc1r1	3.94359e-112	0.39031	0.432	0.223	1.2246e-107	5	Hcfc1r1
Nacc2	1.74947e-108	0.386325	0.439	0.233	5.43264e-104	5	Nacc2
Ptn	0	0.385491	1	1	0	5	Ptn
Gnao1	1.64962e-222	0.38439	0.268	0.068	5.12257e-218	5	Gnao1
Btbd17.2	7.2802e-113	0.383878	0.68	0.447	2.26072e-108	5	Btbd17
Ndufa11	3.28772e-143	0.368475	0.915	0.783	1.02094e-138	5	Ndufa11
Selenop.1	3.92132e-94	0.367423	0.512	0.301	1.21769e-89	5	Selenop
Mlc1	3.25406e-91	0.364776	0.692	0.497	1.01048e-86	5	Mlc1
Scd2.1	1.41631e-157	0.363198	0.963	0.904	4.39807e-153	5	Scd2
Flot1	1.00386e-112	0.359859	0.433	0.219	3.11728e-108	5	Flot1
Maf	1.76016e-119	0.35973	0.356	0.157	5.46582e-115	5	Maf
Psap.1	1.0151e-125	0.359444	0.899	0.751	3.15219e-121	5	Psap
Uqcr10	1.00134e-192	0.354905	0.992	0.958	3.10946e-188	5	Uqcr10
Gatm	1.77273e-80	0.35462	0.659	0.476	5.50484e-76	5	Gatm
Gmpr.1	3.14297e-106	0.35412	0.37	0.174	9.75986e-102	5	Gmpr
Cd81	0	0.353813	1	0.995	0	5	Cd81
Mest.1	1.38245e-52	0.353644	0.746	0.624	4.29291e-48	5	Mest
Ctsd.3	2.26177e-121	0.348105	0.86	0.669	7.02346e-117	5	Ctsd
Cox6c	1.39358e-234	0.346081	0.999	0.983	4.32748e-230	5	Cox6c
Prdx5	9.54302e-109	0.345244	0.851	0.692	2.96339e-104	5	Prdx5
Sparcl1	7.1582e-80	0.343797	0.462	0.274	2.22284e-75	5	Sparcl1
Gsta4	2.37026e-109	0.34348	0.353	0.16	7.36037e-105	5	Gsta4
Dst	1.64158e-77	0.342477	0.519	0.331	5.09759e-73	5	Dst
Sh3glb2	2.39109e-96	0.33926	0.517	0.301	7.42506e-92	5	Sh3glb2
Gpx8	1.75657e-90	0.338808	0.51	0.303	5.45469e-86	5	Gpx8
Atp1b2.1	7.37258e-98	0.338277	0.383	0.188	2.28941e-93	5	Atp1b2
Uqcr11.1	8.18298e-170	0.337931	0.985	0.935	2.54106e-165	5	Uqcr11
Serpine2.1	2.72293e-215	0.337701	1	0.992	8.45551e-211	5	Serpine2
Vwa1	1.12411e-84	0.337282	0.333	0.166	3.4907e-80	5	Vwa1
Olfm2	1.44991e-96	0.336932	0.866	0.707	4.50241e-92	5	Olfm2
Mat2a	1.87672e-67	0.336055	0.827	0.714	5.82778e-63	5	Mat2a
Jam2	1.55475e-83	0.334096	0.66	0.465	4.82796e-79	5	Jam2
Ier3	1.80761e-88	0.332991	0.323	0.154	5.61318e-84	5	Ier3
Ociad2	1.00542e-86	0.332482	0.374	0.194	3.12212e-82	5	Ociad2
mt-Nd4l	1.14578e-132	0.330688	0.964	0.887	3.558e-128	5	mt-Nd4l
Lhx2	2.8633e-77	0.330597	0.387	0.216	8.89141e-73	5	Lhx2
Rprm	5.26519e-76	0.329794	0.585	0.392	1.635e-71	5	Rprm
Ntrk2.1	5.61255e-79	0.329704	0.663	0.472	1.74287e-74	5	Ntrk2
S100a13	4.54887e-85	0.326916	0.319	0.155	1.41256e-80	5	S100a13
Cox6a1	1.12788e-140	0.32589	0.965	0.892	3.5024e-136	5	Cox6a1
Eno1	1.90045e-144	0.32514	0.974	0.899	5.90148e-140	5	Eno1
2020-09-07	2.19652e-123	0.324681	0.961	0.895	6.82085e-119	5	2020-09-07
Aco2.1	1.7111e-90	0.321102	0.857	0.717	5.31348e-86	5	Aco2
Cox20	8.56561e-79	0.319858	0.606	0.413	2.65988e-74	5	Cox20
Gpc4	4.96923e-104	0.318159	0.295	0.127	1.5431e-99	5	Gpc4
Ldhb.1	1.89399e-89	0.315756	0.849	0.698	5.88141e-85	5	Ldhb
Anxa5	1.02816e-90	0.31564	0.413	0.218	3.19275e-86	5	Anxa5
Spry1	1.51969e-69	0.314585	0.495	0.311	4.71909e-65	5	Spry1
2010107E04Rik	6.80597e-143	0.312727	0.983	0.926	2.11346e-138	5	2010107E04Rik
Cyb5b	4.45523e-78	0.312501	0.465	0.276	1.38348e-73	5	Cyb5b
Hmgn3	1.82696e-78	0.310887	0.786	0.638	5.67325e-74	5	Hmgn3
Ftl1.1	3.35392e-230	0.307569	1	1	1.04149e-225	5	Ftl1
Ube2a	1.23947e-63	0.307319	0.769	0.637	3.84892e-59	5	Ube2a
Gabarap.2	6.43927e-117	0.306226	0.939	0.824	1.99959e-112	5	Gabarap
Fuom	5.03476e-93	0.30593	0.303	0.137	1.56344e-88	5	Fuom
Cox8a	9.30445e-284	0.3037	1	0.999	2.88931e-279	5	Cox8a
Ddt.1	1.94169e-68	0.301358	0.6	0.421	6.02953e-64	5	Ddt
Gclc	3.14678e-59	0.298606	0.383	0.232	9.7717e-55	5	Gclc
Tuba1a	1.37375e-153	0.297366	0.995	0.984	4.2659e-149	5	Tuba1a
Hbegf	1.66938e-70	0.297139	0.381	0.212	5.18391e-66	5	Hbegf
Rab6a	2.19534e-68	0.296399	0.809	0.674	6.81719e-64	5	Rab6a
Uqcrh	2.66836e-173	0.295596	0.997	0.977	8.28605e-169	5	Uqcrh
Timp2	3.08064e-67	0.295557	0.401	0.235	9.56631e-63	5	Timp2
Tmem176b	6.18464e-75	0.295511	0.839	0.694	1.92052e-70	5	Tmem176b
Slc25a3	1.83193e-131	0.295509	0.981	0.94	5.68869e-127	5	Slc25a3
Gnas	1.85575e-168	0.294561	0.997	0.978	5.76267e-164	5	Gnas
mt-Nd2	0	0.293173	1	1	0	5	mt-Nd2
1500009L16Rik	3.37322e-67	0.29267	0.415	0.246	1.04748e-62	5	1500009L16Rik
Cbr3	1.05356e-58	0.291016	0.416	0.259	3.27162e-54	5	Cbr3
Cox7a2	2.24169e-152	0.29043	0.994	0.961	6.96112e-148	5	Cox7a2
Atp5l	1.42531e-153	0.290308	0.991	0.965	4.42602e-149	5	Atp5l
Rap1b	1.11434e-55	0.288983	0.696	0.544	3.46036e-51	5	Rap1b
Nptn	1.16445e-55	0.288789	0.594	0.434	3.61598e-51	5	Nptn
Laptm4a	6.83009e-86	0.287239	0.898	0.779	2.12095e-81	5	Laptm4a
Mpc1	2.78248e-78	0.286735	0.877	0.749	8.64043e-74	5	Mpc1
Lyn	6.79164e-63	0.286651	0.515	0.343	2.10901e-58	5	Lyn
Ptpra	2.78851e-58	0.286039	0.598	0.435	8.65917e-54	5	Ptpra
Uqcrb	1.58406e-121	0.285958	0.982	0.947	4.91898e-117	5	Uqcrb
App	1.34788e-66	0.285763	0.709	0.55	4.18558e-62	5	App
Tubb2a	2.96239e-88	0.283208	0.953	0.89	9.19911e-84	5	Tubb2a
Ndufa13	2.54036e-123	0.282322	0.983	0.934	7.88857e-119	5	Ndufa13
Ctsl.1	5.12097e-60	0.280317	0.551	0.378	1.59021e-55	5	Ctsl
Atp5k	1.09408e-99	0.279678	0.945	0.861	3.39745e-95	5	Atp5k
Cox4i1	8.18797e-204	0.278963	1	0.996	2.54261e-199	5	Cox4i1
Cox5b	5.79754e-130	0.278479	0.988	0.95	1.80031e-125	5	Cox5b
Tmem176a	6.79714e-55	0.278018	0.643	0.478	2.11072e-50	5	Tmem176a
Tmem205	1.28129e-55	0.277893	0.466	0.307	3.97878e-51	5	Tmem205
Glul	2.15988e-59	0.276601	0.381	0.226	6.70706e-55	5	Glul
Cox6b1	6.73554e-146	0.275717	0.996	0.97	2.09159e-141	5	Cox6b1
Lamp1	7.38015e-79	0.27506	0.894	0.777	2.29176e-74	5	Lamp1
S100a10	9.80225e-72	0.274815	0.863	0.723	3.04389e-67	5	S100a10
Camk1.1	4.80234e-54	0.274719	0.585	0.424	1.49127e-49	5	Camk1
Gria4	7.04403e-80	0.274309	0.292	0.138	2.18738e-75	5	Gria4
Pnkd	6.6075e-65	0.27344	0.755	0.592	2.05183e-60	5	Pnkd
Fabp7	8.85312e-106	0.273136	1	0.999	2.74916e-101	5	Fabp7
Myl6	2.99769e-98	0.271865	0.965	0.903	9.30872e-94	5	Myl6
Nxph1.1	1.48716e-57	0.271186	0.385	0.233	4.61807e-53	5	Nxph1
Itm2b	5.72233e-87	0.270556	0.924	0.825	1.77696e-82	5	Itm2b
Cox14	1.48818e-69	0.269673	0.844	0.702	4.62125e-65	5	Cox14
2020-03-02	5.94578e-51	0.269504	0.571	0.42	1.84634e-46	5	2020-03-02
Fam84a	5.8855e-67	0.268797	0.357	0.197	1.82762e-62	5	Fam84a
Itgav	9.68978e-66	0.267297	0.354	0.196	3.00897e-61	5	Itgav
Gpx4	1.4404e-77	0.266755	0.892	0.784	4.47286e-73	5	Gpx4
Cops9	6.0749e-65	0.262786	0.787	0.631	1.88644e-60	5	Cops9
Sdc2	3.11843e-60	0.26249	0.374	0.218	9.68367e-56	5	Sdc2
Sorcs2	1.83236e-79	0.261616	0.269	0.122	5.69002e-75	5	Sorcs2
Dbi.1	1.30711e-190	0.258385	1	0.999	4.05897e-186	5	Dbi
Map1lc3a	6.9132e-48	0.255387	0.536	0.386	2.14676e-43	5	Map1lc3a
Atp5o.1	1.18519e-104	0.255276	0.987	0.957	3.68038e-100	5	Atp5o.1
Gm1673	6.63047e-50	0.254282	0.721	0.588	2.05896e-45	5	Gm1673
Ndufc1	6.68579e-79	0.254176	0.945	0.866	2.07614e-74	5	Ndufc1
Aldoa.1	3.52891e-89	0.254104	0.961	0.876	1.09583e-84	5	Aldoa
Sptbn1	3.50223e-53	0.25339	0.598	0.432	1.08755e-48	5	Sptbn1
Cspg5	5.653e-50	0.252033	0.719	0.566	1.75543e-45	5	Cspg5
Srebf1	2.18912e-48	0.251164	0.355	0.218	6.79787e-44	5	Srebf1
Mettl9.1	5.3593e-34	-0.250546	0.418	0.533	1.66422e-29	5	Mettl9
Khdrbs1	1.70688e-34	-0.250765	0.317	0.439	5.30038e-30	5	Khdrbs1
Rpl34	2.11335e-141	-0.251146	0.991	0.997	6.56258e-137	5	Rpl34
Rbm8a	4.19572e-35	-0.251179	0.4	0.51	1.3029e-30	5	Rbm8a
Rpl30	2.26154e-189	-0.251395	0.999	1	7.02275e-185	5	Rpl30
Rpl29	1.47714e-139	-0.251407	0.992	0.996	4.58695e-135	5	Rpl29
Mak16	2.67954e-34	-0.252099	0.194	0.319	8.32078e-30	5	Mak16
Psat1	2.47572e-36	-0.252426	0.449	0.561	7.68784e-32	5	Psat1
Dpy30	7.97444e-34	-0.252527	0.278	0.398	2.4763e-29	5	Dpy30
Eef2	1.62992e-82	-0.253	0.907	0.947	5.06138e-78	5	Eef2
Aimp1	9.02392e-37	-0.25334	0.367	0.491	2.8022e-32	5	Aimp1
Snhg6	4.28521e-33	-0.25437	0.262	0.38	1.33069e-28	5	Snhg6
Pcbp2	4.29242e-46	-0.254615	0.612	0.717	1.33293e-41	5	Pcbp2
Smc3.1	5.02983e-32	-0.255119	0.283	0.4	1.56191e-27	5	Smc3
Ilf2	2.84244e-34	-0.255182	0.187	0.311	8.82663e-30	5	Ilf2
Eif3g	1.31407e-36	-0.255266	0.264	0.395	4.08059e-32	5	Eif3g
Rpl11	2.43017e-198	-0.256029	0.999	1	7.5464e-194	5	Rpl11
Rpl23	1.60387e-243	-0.256495	1	1	4.98051e-239	5	Rpl23
Eny2	4.34804e-42	-0.256719	0.501	0.626	1.3502e-37	5	Eny2
Rad21.3	3.43602e-27	-0.256961	0.181	0.282	1.06699e-22	5	Rad21
Eef1a1	2.38175e-208	-0.257107	1	1	7.39604e-204	5	Eef1a1
Rbm25	3.72121e-39	-0.257498	0.473	0.589	1.15555e-34	5	Rbm25
Eif3c	1.00691e-40	-0.258647	0.513	0.62	3.12676e-36	5	Eif3c
Ppm1g.1	1.1349e-37	-0.258857	0.184	0.315	3.5242e-33	5	Ppm1g
Trp53	1.84555e-40	-0.258875	0.126	0.255	5.73099e-36	5	Trp53
Rpl31	1.5778e-74	-0.258927	0.87	0.917	4.89953e-70	5	Rpl31
Bzw1	1.18399e-41	-0.25923	0.563	0.669	3.67663e-37	5	Bzw1
Rpl36al	1.38438e-51	-0.259381	0.62	0.723	4.29892e-47	5	Rpl36al
Tcf12	2.47734e-34	-0.259874	0.433	0.54	7.69288e-30	5	Tcf12
Phb2	3.43042e-44	-0.261	0.562	0.668	1.06525e-39	5	Phb2
Clns1a	1.39453e-36	-0.261135	0.2	0.328	4.33042e-32	5	Clns1a
Prrc2c	3.11521e-38	-0.261678	0.487	0.597	9.67365e-34	5	Prrc2c
Nono	4.50073e-39	-0.261755	0.377	0.508	1.39761e-34	5	Nono
Cd24a	3.84962e-34	-0.262336	0.174	0.293	1.19542e-29	5	Cd24a
Emg1	6.81345e-38	-0.262401	0.336	0.461	2.11578e-33	5	Emg1
Eef1g	2.68775e-70	-0.264221	0.829	0.893	8.34627e-66	5	Eef1g
Eif3e	3.81032e-54	-0.264855	0.667	0.763	1.18322e-49	5	Eif3e
Rps7	4.52154e-178	-0.264998	0.998	0.999	1.40407e-173	5	Rps7
Cbx5.1	9.50006e-37	-0.265301	0.371	0.492	2.95005e-32	5	Cbx5
Actl6a	7.08102e-39	-0.26534	0.188	0.32	2.19887e-34	5	Actl6a
Lsm6	1.72732e-43	-0.265737	0.511	0.623	5.36384e-39	5	Lsm6
Rpl23a	8.58068e-133	-0.266171	0.983	0.993	2.66456e-128	5	Rpl23a
Cct3	1.94101e-53	-0.267602	0.585	0.7	6.02741e-49	5	Cct3
Sub1	3.3383e-61	-0.267655	0.749	0.829	1.03664e-56	5	Sub1
Tubb6.1	7.36767e-35	-0.268098	0.223	0.347	2.28788e-30	5	Tubb6
Pnn	1.29093e-35	-0.269534	0.319	0.444	4.00873e-31	5	Pnn
Syncrip	1.1413e-38	-0.269851	0.296	0.428	3.54409e-34	5	Syncrip
Ywhah	2.35562e-42	-0.270151	0.387	0.525	7.3149e-38	5	Ywhah
Eif2s1	6.77137e-38	-0.270798	0.259	0.39	2.10271e-33	5	Eif2s1
Matr3	4.2463e-40	-0.271744	0.426	0.543	1.3186e-35	5	Matr3
Strap	2.49801e-43	-0.272261	0.372	0.514	7.75707e-39	5	Strap
Gfer	1.08197e-40	-0.272962	0.249	0.391	3.35985e-36	5	Gfer
Cct8	2.42621e-54	-0.273454	0.6	0.714	7.53412e-50	5	Cct8
Apex1	2.3816e-41	-0.273485	0.17	0.308	7.39559e-37	5	Apex1
Cenpv	3.10499e-39	-0.273602	0.183	0.315	9.64193e-35	5	Cenpv
Tmem97.1	7.21983e-36	-0.273743	0.173	0.295	2.24197e-31	5	Tmem97
Ptges3.1	1.42574e-40	-0.27457	0.485	0.591	4.42735e-36	5	Ptges3
Slc7a5	2.76946e-37	-0.274692	0.143	0.267	8.59999e-33	5	Slc7a5
Rps26	2.18282e-173	-0.274778	0.996	0.999	6.77831e-169	5	Rps26
Rps15a	1.59893e-214	-0.275116	0.999	1	4.96517e-210	5	Rps15a
Lsm3.1	7.5883e-36	-0.275546	0.267	0.391	2.3564e-31	5	Lsm3
Rpl13	0	-0.276576	1	1	0	5	Rpl13
Prpf40a	5.42678e-44	-0.277857	0.447	0.574	1.68518e-39	5	Prpf40a
Hpf1.1	5.70633e-42	-0.279202	0.275	0.414	1.77199e-37	5	Hpf1
Jun	4.26161e-36	-0.279243	0.211	0.339	1.32336e-31	5	Jun
Cct4	6.38928e-46	-0.280247	0.421	0.554	1.98406e-41	5	Cct4
Rnps1	7.49432e-42	-0.280288	0.231	0.37	2.32721e-37	5	Rnps1
Rpl13a	1.89955e-57	-0.281114	0.594	0.709	5.89866e-53	5	Rpl13a
Kmt5a	6.09481e-38	-0.281385	0.219	0.35	1.89262e-33	5	Kmt5a
Rev3l	2.22641e-37	-0.281457	0.251	0.382	6.91367e-33	5	Rev3l
Tomm20	4.4703e-76	-0.28263	0.763	0.856	1.38816e-71	5	Tomm20
Fam162a.1	1.79323e-25	-0.283541	0.408	0.499	5.56852e-21	5	Fam162a
Hnrnpc	2.4224e-44	-0.284177	0.429	0.565	7.52228e-40	5	Hnrnpc
Eif4ebp1.2	3.10598e-30	-0.284265	0.231	0.343	9.64501e-26	5	Eif4ebp1
Gm47283.2	2.42038e-40	-0.284672	0.242	0.384	7.51602e-36	5	Gm47283
Dynlt1f	1.51645e-43	-0.284682	0.228	0.371	4.70902e-39	5	Dynlt1f
Rnaseh2c	2.44283e-44	-0.286673	0.328	0.473	7.58571e-40	5	Rnaseh2c
Nsd2.2	1.70425e-45	-0.28775	0.116	0.254	5.2922e-41	5	Nsd2
Lsm8.1	1.45945e-41	-0.288617	0.255	0.393	4.53202e-37	5	Lsm8
Cct7	3.61001e-54	-0.289164	0.516	0.656	1.12102e-49	5	Cct7
Rpl36a	2.6179e-131	-0.290009	0.962	0.983	8.12937e-127	5	Rpl36a
Rpl7a	1.67386e-141	-0.290497	0.966	0.985	5.19784e-137	5	Rpl7a
H3f3b.2	2.24199e-111	-0.290561	0.981	0.988	6.96204e-107	5	H3f3b
Rps9	5.34898e-220	-0.291129	0.998	0.999	1.66102e-215	5	Rps9
Rplp2	3.72343e-193	-0.291485	0.994	0.998	1.15624e-188	5	Rplp2
Dnajc2	2.90774e-46	-0.291992	0.176	0.323	9.02939e-42	5	Dnajc2
Bola1	5.57159e-45	-0.29203	0.244	0.391	1.73015e-40	5	Bola1
Rpl18a	7.92027e-229	-0.29216	0.998	1	2.45948e-224	5	Rpl18a
Apln.1	2.78989e-27	-0.292317	0.189	0.292	8.66346e-23	5	Apln
Bcl7c	9.90888e-46	-0.29267	0.323	0.468	3.077e-41	5	Bcl7c
Rps15	6.24277e-169	-0.293577	0.985	0.995	1.93857e-164	5	Rps15
Rpl10a	2.62798e-183	-0.294164	0.99	0.998	8.16066e-179	5	Rpl10a
Eef1d	1.77466e-70	-0.296191	0.715	0.811	5.51086e-66	5	Eef1d
Eif2s2	3.01352e-71	-0.297418	0.754	0.846	9.35788e-67	5	Eif2s2
Rbbp7	2.57528e-46	-0.299185	0.308	0.453	7.997e-42	5	Rbbp7
Alyref.1	4.62175e-45	-0.299326	0.229	0.375	1.43519e-40	5	Alyref
Basp1.1	3.59759e-44	-0.300494	0.581	0.687	1.11716e-39	5	Basp1
Timm8a1.1	3.18347e-45	-0.302308	0.22	0.362	9.88564e-41	5	Timm8a1
Cct5	2.39234e-62	-0.303086	0.59	0.718	7.42894e-58	5	Cct5
Ebf1	9.37451e-38	-0.303773	0.137	0.259	2.91107e-33	5	Ebf1
Rpl28	1.31357e-232	-0.304363	0.994	0.999	4.07901e-228	5	Rpl28
Rpl35	8.28196e-135	-0.305056	0.948	0.976	2.5718e-130	5	Rpl35
Gspt1	7.04611e-50	-0.305371	0.37	0.514	2.18803e-45	5	Gspt1
Lsm7	1.64477e-49	-0.305784	0.338	0.484	5.10749e-45	5	Lsm7
Hdac2	7.67924e-51	-0.305919	0.304	0.457	2.38463e-46	5	Hdac2
Exosc8.2	1.11233e-49	-0.306818	0.108	0.251	3.45413e-45	5	Exosc8
Fkbp4	3.89515e-49	-0.30748	0.266	0.421	1.20956e-44	5	Fkbp4
Ddx21	1.16905e-50	-0.308	0.125	0.273	3.63025e-46	5	Ddx21
Naa50	2.57202e-50	-0.31021	0.262	0.416	7.98691e-46	5	Naa50
Tsn	3.1204e-66	-0.310439	0.502	0.66	9.68979e-62	5	Tsn
Rpl22	6.23252e-149	-0.310472	0.961	0.983	1.93539e-144	5	Rpl22
Calm1	7.818e-129	-0.31077	0.949	0.977	2.42772e-124	5	Calm1
Arl6ip1.5	3.87225e-38	-0.311459	0.798	0.816	1.20245e-33	5	Arl6ip1
Tra2b.1	1.00356e-48	-0.31265	0.257	0.407	3.11635e-44	5	Tra2b
Rpl17	1.45886e-230	-0.31315	0.995	0.999	4.53021e-226	5	Rpl17
Mrto4	5.2834e-51	-0.313358	0.285	0.438	1.64066e-46	5	Mrto4
Ssb	7.62743e-69	-0.313751	0.571	0.709	2.36855e-64	5	Ssb
Sae1.2	6.36822e-47	-0.31406	0.217	0.362	1.97752e-42	5	Sae1
Snrpd2	8.85558e-85	-0.31447	0.747	0.844	2.74992e-80	5	Snrpd2
Rpl15	1.40145e-259	-0.315054	0.998	1	4.35194e-255	5	Rpl15
Nes	1.68304e-87	-0.315227	0.798	0.883	5.22635e-83	5	Nes
Rps3a1	1.51699e-286	-0.315458	1	1	4.71071e-282	5	Rps3a1
Rps20	3.73493e-255	-0.316105	0.998	1	1.15981e-250	5	Rps20
Rps17	2.04693e-158	-0.316463	0.956	0.983	6.35632e-154	5	Rps17
Rpl35a	9.28893e-237	-0.319201	0.995	0.998	2.88449e-232	5	Rpl35a
Ebna1bp2	2.78591e-54	-0.319865	0.238	0.404	8.65108e-50	5	Ebna1bp2
Eprs.1	3.05229e-50	-0.320112	0.356	0.503	9.47828e-46	5	Eprs
Fubp1	5.32804e-56	-0.320323	0.419	0.571	1.65452e-51	5	Fubp1
Rpl32	7.90618e-304	-0.32106	0.999	1	2.4551e-299	5	Rpl32
Llph	1.15636e-52	-0.322708	0.291	0.446	3.59085e-48	5	Llph
Rps3	2.47984e-221	-0.322791	0.989	0.998	7.70064e-217	5	Rps3
Rpl10	9.2563e-171	-0.322792	0.971	0.991	2.87436e-166	5	Rpl10
Ddx39.1	1.11024e-53	-0.322858	0.146	0.304	3.44762e-49	5	Ddx39
Rps16	2.98282e-282	-0.323713	0.999	1	9.26255e-278	5	Rps16
Nudt21	8.87559e-53	-0.324019	0.315	0.47	2.75614e-48	5	Nudt21
Phf5a.2	1.06108e-57	-0.324644	0.455	0.592	3.29496e-53	5	Phf5a
Bub3.1	7.63808e-50	-0.325852	0.287	0.436	2.37185e-45	5	Bub3
Cbx3.1	2.9864e-70	-0.326675	0.578	0.72	9.27367e-66	5	Cbx3
Pkig	1.13527e-59	-0.327094	0.366	0.533	3.52536e-55	5	Pkig
Rps25	1.40169e-182	-0.327682	0.971	0.992	4.35268e-178	5	Rps25
Nt5dc2.3	3.54586e-53	-0.327888	0.155	0.311	1.1011e-48	5	Nt5dc2
Rpl6	4.72955e-233	-0.328996	0.995	0.998	1.46867e-228	5	Rpl6
Impdh2	1.90374e-54	-0.330864	0.212	0.375	5.91168e-50	5	Impdh2
U2af1.1	7.61327e-61	-0.330898	0.445	0.594	2.36415e-56	5	U2af1
Rpl3	7.32629e-250	-0.332544	0.996	0.998	2.27503e-245	5	Rpl3
Rplp0	0	-0.3326	1	1	0	5	Rplp0
Rpl8	1.91586e-268	-0.332783	0.997	1	5.94933e-264	5	Rpl8
H1fx.4	8.52247e-50	-0.333465	0.12	0.264	2.64648e-45	5	H1fx
Hat1.4	2.40089e-53	-0.335024	0.116	0.267	7.45547e-49	5	Hat1
Rpl27a	1.04898e-302	-0.336265	0.999	1	3.25739e-298	5	Rpl27a
Ube2i	1.03279e-68	-0.336786	0.463	0.62	3.20711e-64	5	Ube2i
Eef1b2	3.83353e-163	-0.337148	0.945	0.98	1.19042e-158	5	Eef1b2
Snrpb.1	2.68799e-73	-0.339645	0.539	0.682	8.34701e-69	5	Snrpb
Gtpbp4	4.90539e-59	-0.339952	0.22	0.393	1.52327e-54	5	Gtpbp4
Eif3a	1.0889e-78	-0.341117	0.607	0.734	3.38137e-74	5	Eif3a
Smarcc1	3.12807e-59	-0.341877	0.311	0.476	9.71359e-55	5	Smarcc1
Cacybp.1	3.78828e-68	-0.342613	0.45	0.618	1.17637e-63	5	Cacybp
Cct2	3.35085e-95	-0.344203	0.692	0.805	1.04054e-90	5	Cct2
Polr2f	9.5423e-74	-0.344454	0.526	0.678	2.96317e-69	5	Polr2f
Rpl5	8.29922e-177	-0.344562	0.954	0.983	2.57716e-172	5	Rpl5
Rps12	4.14123e-263	-0.344626	0.998	0.999	1.28597e-258	5	Rps12
Tpm4.2	3.06341e-54	-0.344819	0.281	0.434	9.51279e-50	5	Tpm4
Btf3	1.05606e-179	-0.346097	0.948	0.98	3.27938e-175	5	Btf3
Rps13	3.95697e-273	-0.348632	0.997	0.999	1.22876e-268	5	Rps13
Supt16.2	1.93256e-59	-0.351515	0.209	0.38	6.00116e-55	5	Supt16
Cdk2ap1	2.08755e-87	-0.352894	0.621	0.756	6.48247e-83	5	Cdk2ap1
Snrpa1.2	2.48306e-60	-0.355417	0.215	0.386	7.71064e-56	5	Snrpa1
Phgdh.1	7.5283e-94	-0.356916	0.637	0.777	2.33776e-89	5	Phgdh
Hnrnpa2b1.3	8.33958e-95	-0.356988	0.708	0.824	2.58969e-90	5	Hnrnpa2b1
Nap1l1.2	1.69421e-93	-0.357548	0.719	0.824	5.26102e-89	5	Nap1l1
Lsm4	5.85615e-85	-0.358437	0.56	0.713	1.81851e-80	5	Lsm4
Smc1a.4	6.37096e-60	-0.360552	0.327	0.489	1.97837e-55	5	Smc1a
Rpl18	0	-0.361751	0.997	0.999	0	5	Rpl18
Wscd1	3.51512e-70	-0.362033	0.23	0.42	1.09155e-65	5	Wscd1
Nudc.1	5.24414e-76	-0.362776	0.459	0.627	1.62846e-71	5	Nudc
Polr3k	4.08893e-60	-0.363247	0.15	0.317	1.26973e-55	5	Polr3k
Ddx39b.2	1.46315e-71	-0.36402	0.388	0.569	4.54351e-67	5	Ddx39b
Rps8	0	-0.366712	1	1	0	5	Rps8
Sms	5.1876e-66	-0.370287	0.216	0.397	1.61091e-61	5	Sms
Asns.2	2.30817e-56	-0.371239	0.175	0.335	7.16756e-52	5	Asns
Nudcd2	4.68933e-83	-0.371302	0.442	0.623	1.45618e-78	5	Nudcd2
Psip1.4	1.30705e-64	-0.371904	0.335	0.506	4.05877e-60	5	Psip1
Hspe1	5.06682e-140	-0.373106	0.849	0.93	1.5734e-135	5	Hspe1
Tcp1	9.96485e-93	-0.373493	0.58	0.735	3.09439e-88	5	Tcp1
Snrpd3	5.06483e-81	-0.373659	0.429	0.608	1.57278e-76	5	Snrpd3
Rps11	0	-0.373876	1	0.999	0	5	Rps11
Eif4a1	1.91752e-169	-0.37403	0.904	0.96	5.95448e-165	5	Eif4a1
Gnl3	1.91854e-68	-0.374153	0.108	0.285	5.95763e-64	5	Gnl3
Npm3.1	1.02316e-68	-0.374935	0.145	0.326	3.17722e-64	5	Npm3
Smarca5.1	1.56913e-80	-0.375569	0.433	0.613	4.87262e-76	5	Smarca5
Anp32e.2	2.68455e-67	-0.378172	0.367	0.533	8.33634e-63	5	Anp32e
Hnrnpdl.2	1.33203e-69	-0.379248	0.342	0.516	4.13636e-65	5	Hnrnpdl
Rfx4	1.44323e-64	-0.379947	0.298	0.478	4.48167e-60	5	Rfx4
Ssrp1.3	1.62364e-65	-0.381882	0.247	0.419	5.04188e-61	5	Ssrp1
Srm.2	1.29716e-71	-0.388908	0.215	0.405	4.02808e-67	5	Srm
Marcksl1	2.17889e-106	-0.389839	0.61	0.774	6.7661e-102	5	Marcksl1
Siva1.3	3.42218e-72	-0.390416	0.282	0.469	1.06269e-67	5	Siva1
Sumo2.2	8.21822e-165	-0.392024	0.886	0.95	2.552e-160	5	Sumo2
Nolc1.1	8.01628e-73	-0.392034	0.137	0.323	2.48929e-68	5	Nolc1
Rps5	0	-0.39409	0.992	0.999	0	5	Rps5
Hsp90ab1	0	-0.394554	0.998	0.999	0	5	Hsp90ab1
Nop10	1.07655e-94	-0.395076	0.509	0.675	3.34301e-90	5	Nop10
Rack1	3.14622e-259	-0.395681	0.974	0.994	9.76995e-255	5	Rack1
H2afy	9.41622e-83	-0.39651	0.41	0.591	2.92402e-78	5	H2afy
Snrpe.1	2.04498e-127	-0.401412	0.716	0.839	6.35026e-123	5	Snrpe
C1qbp	2.93485e-96	-0.401489	0.486	0.677	9.11358e-92	5	C1qbp
Banf1.1	1.10584e-105	-0.40391	0.55	0.726	3.43396e-101	5	Banf1
Hnrnpa0	1.99513e-95	-0.404838	0.502	0.678	6.19547e-91	5	Hnrnpa0
Hsp90aa1.1	8.89477e-154	-0.404951	0.85	0.926	2.76209e-149	5	Hsp90aa1
Pdap1	7.94838e-111	-0.40527	0.578	0.746	2.46821e-106	5	Pdap1
Rps23	0	-0.407137	0.992	0.999	0	5	Rps23
Rps2	0	-0.407668	1	1	0	5	Rps2
G3bp1.1	8.18361e-86	-0.416707	0.259	0.474	2.54126e-81	5	G3bp1
Cnbp.2	1.46534e-120	-0.416806	0.659	0.799	4.55033e-116	5	Cnbp
Fbl	1.72085e-84	-0.41994	0.242	0.45	5.34377e-80	5	Fbl
Rpl14	0	-0.425376	0.989	0.998	0	5	Rpl14
Rpsa	0	-0.425596	1	1	0	5	Rpsa
Rbmxl1.1	1.47218e-90	-0.427087	0.228	0.449	4.57155e-86	5	Rbmxl1
Rps6	1.99746e-264	-0.428872	0.951	0.988	6.20272e-260	5	Rps6
Smc4.4	2.52282e-72	-0.43133	0.092	0.266	7.83412e-68	5	Smc4
Rsl1d1	2.08419e-100	-0.435454	0.384	0.592	6.47205e-96	5	Rsl1d1
Lsm2.4	1.00971e-83	-0.4366	0.152	0.355	3.13547e-79	5	Lsm2
Ybx1	2.81411e-269	-0.439301	0.961	0.987	8.73864e-265	5	Ybx1
Rps27a	0	-0.440156	0.999	1	0	5	Rps27a
Tipin.4	2.36567e-76	-0.444927	0.135	0.324	7.34611e-72	5	Tipin
H2afv.4	2.67915e-95	-0.447544	0.476	0.66	8.31956e-91	5	H2afv
Nop56.2	3.0484e-92	-0.448768	0.138	0.357	9.46621e-88	5	Nop56
Hnrnpu.2	3.46903e-121	-0.449766	0.584	0.751	1.07724e-116	5	Hnrnpu
Lsm5.3	4.16952e-94	-0.450707	0.228	0.45	1.29476e-89	5	Lsm5
Eif5a	8.70746e-220	-0.452014	0.886	0.96	2.70393e-215	5	Eif5a
Rpl4	1.35864e-231	-0.452544	0.884	0.958	4.21897e-227	5	Rpl4
Snu13.2	2.45232e-119	-0.454021	0.482	0.685	7.61519e-115	5	Snu13
Dtymk.3	3.25347e-98	-0.455097	0.278	0.499	1.0103e-93	5	Dtymk
Ckap2.4	1.02037e-71	-0.455491	0.126	0.305	3.16856e-67	5	Ckap2
Rbm3	1.86007e-248	-0.456478	0.927	0.975	5.77606e-244	5	Rbm3
Rpl12	0	-0.456592	0.974	0.996	0	5	Rpl12
Ywhaq	6.59014e-168	-0.458433	0.783	0.899	2.04644e-163	5	Ywhaq
Nnat.1	7.37134e-70	-0.458608	0.183	0.368	2.28902e-65	5	Nnat
Dnajc9.4	3.89497e-91	-0.461502	0.181	0.402	1.2095e-86	5	Dnajc9
Nop58.3	1.12635e-91	-0.462847	0.158	0.374	3.49765e-87	5	Nop58
Ncald.1	9.48078e-90	-0.46457	0.183	0.397	2.94407e-85	5	Ncald
Hnrnpa3.2	3.26683e-134	-0.467471	0.59	0.771	1.01445e-129	5	Hnrnpa3
Ezh2.4	3.53493e-90	-0.469418	0.13	0.34	1.0977e-85	5	Ezh2
Pabpc1	3.27303e-147	-0.470091	0.561	0.77	1.01637e-142	5	Pabpc1
Snrpf.1	1.51655e-133	-0.47276	0.495	0.713	4.70935e-129	5	Snrpf
Snrpg.1	1.99223e-123	-0.477582	0.39	0.626	6.18648e-119	5	Snrpg
Hnrnpd.3	8.32255e-118	-0.478012	0.407	0.627	2.5844e-113	5	Hnrnpd
Rps18	0	-0.478079	0.997	1	0	5	Rps18
Pa2g4.2	6.96117e-112	-0.479346	0.293	0.527	2.16165e-107	5	Pa2g4
Srsf2.5	4.92903e-123	-0.48218	0.501	0.692	1.53061e-118	5	Srsf2
Srsf7.4	2.81479e-100	-0.482824	0.255	0.479	8.74078e-96	5	Srsf7
Hmgn1.2	7.49654e-219	-0.483877	0.846	0.942	2.3279e-214	5	Hmgn1
Tnc	7.59089e-103	-0.488189	0.238	0.474	2.3572e-98	5	Tnc
Tagln2.2	8.90206e-79	-0.491085	0.077	0.26	2.76436e-74	5	Tagln2
Hnrnpf.3	2.6846e-188	-0.491922	0.723	0.869	8.33648e-184	5	Hnrnpf
Ccdc34.5	1.57592e-94	-0.495774	0.208	0.423	4.89371e-90	5	Ccdc34
Ybx3.3	5.67993e-123	-0.497514	0.361	0.603	1.76379e-118	5	Ybx3
Sox4.1	2.20206e-119	-0.500855	0.568	0.754	6.83806e-115	5	Sox4
Sfpq.2	3.29084e-139	-0.508514	0.486	0.703	1.0219e-134	5	Sfpq
Nucks1.4	7.87538e-137	-0.509192	0.533	0.721	2.44554e-132	5	Nucks1
Tubb5.4	1.01884e-203	-0.511348	0.882	0.95	3.16382e-199	5	Tubb5
Serbp1.1	6.63999e-219	-0.515096	0.76	0.899	2.06192e-214	5	Serbp1
Trp53i11.1	1.17385e-106	-0.522005	0.157	0.398	3.64515e-102	5	Trp53i11
Prmt1.1	1.27498e-171	-0.534944	0.504	0.741	3.95921e-167	5	Prmt1
Gas1.1	1.49425e-107	-0.53868	0.142	0.378	4.64009e-103	5	Gas1
Tmpo.4	6.25058e-106	-0.545768	0.116	0.343	1.94099e-101	5	Tmpo
Hmgb3.5	1.61794e-119	-0.547172	0.145	0.393	5.02418e-115	5	Hmgb3
Snrpd1.4	3.21791e-167	-0.554525	0.497	0.725	9.99258e-163	5	Snrpd1
Hspd1.3	1.33908e-191	-0.554703	0.621	0.814	4.15823e-187	5	Hspd1
Nhp2.1	3.30118e-177	-0.555891	0.474	0.724	1.02512e-172	5	Nhp2
Srsf3.5	2.73531e-185	-0.568173	0.607	0.806	8.49396e-181	5	Srsf3
Hnrnpa1.1	1.54373e-222	-0.569201	0.646	0.856	4.79374e-218	5	Hnrnpa1
Cdk4.1	6.5434e-204	-0.579094	0.495	0.763	2.03192e-199	5	Cdk4
Jpt1.4	4.04287e-164	-0.580255	0.479	0.711	1.25543e-159	5	Jpt1
Cks1b.5	5.43068e-125	-0.58074	0.161	0.417	1.68639e-120	5	Cks1b
Dctpp1.4	5.06273e-141	-0.581738	0.183	0.46	1.57213e-136	5	Dctpp1
Hnrnpab.3	6.56993e-210	-0.589499	0.588	0.804	2.04016e-205	5	Hnrnpab
Lmnb1.5	1.77044e-130	-0.591945	0.046	0.297	5.49774e-126	5	Lmnb1
Cdca3.4	1.01211e-123	-0.593376	0.036	0.275	3.14291e-119	5	Cdca3
Ran.4	0	-0.594989	0.905	0.966	0	5	Ran
Sox11.1	2.96797e-160	-0.597387	0.289	0.577	9.21645e-156	5	Sox11
Dek.4	3.00568e-126	-0.605209	0.22	0.472	9.33353e-122	5	Dek
Set.4	2.22518e-227	-0.610322	0.606	0.827	6.90986e-223	5	Set
Rrm2.4	4.04728e-133	-0.621633	0.036	0.289	1.2568e-128	5	Rrm2
Smc2.4	1.86229e-121	-0.624503	0.08	0.326	5.78297e-117	5	Smc2
Dut.4	2.92353e-141	-0.641615	0.111	0.386	9.07845e-137	5	Dut
Ncl.4	1.97347e-277	-0.647639	0.744	0.905	6.12822e-273	5	Ncl
Cdca8.4	4.45977e-131	-0.66676	0.035	0.282	1.38489e-126	5	Cdca8
Cdk1.4	1.03713e-122	-0.682528	0.047	0.285	3.2206e-118	5	Cdk1
Ube2s.4	9.97198e-197	-0.686149	0.6	0.787	3.0966e-192	5	Ube2s
Nasp.4	1.18092e-163	-0.700028	0.126	0.426	3.66712e-159	5	Nasp
Ppp1r14b	0	-0.720806	0.944	0.993	0	5	Ppp1r14b
Birc5.5	1.53622e-143	-0.726135	0.047	0.314	4.77042e-139	5	Birc5
Cks2.4	9.21353e-129	-0.732973	0.073	0.325	2.86108e-124	5	Cks2
Anp32b.5	1.47351e-265	-0.743512	0.523	0.789	4.5757e-261	5	Anp32b
Pou3f1.2	2.30813e-199	-0.746548	0.359	0.66	7.16743e-195	5	Pou3f1
Ranbp1.5	4.94789e-270	-0.748497	0.503	0.78	1.53647e-265	5	Ranbp1
Mki67.4	2.57694e-147	-0.792659	0.016	0.28	8.00217e-143	5	Mki67
H2afx.4	2.70625e-158	-0.80661	0.129	0.417	8.40373e-154	5	H2afx
Bex2.2	4.32072e-235	-0.810472	0.315	0.658	1.34171e-230	5	Bex2
Tuba1b.5	1.90521e-232	-0.826287	0.45	0.712	5.91624e-228	5	Tuba1b
Cenpf.4	6.68351e-131	-0.833623	0.034	0.279	2.07543e-126	5	Cenpf
Cenpa.4	4.78525e-150	-0.839293	0.037	0.309	1.48596e-145	5	Cenpa
Selenoh.4	4.08996e-273	-0.839781	0.353	0.7	1.27006e-268	5	Selenoh
Npm1.4	0	-0.851135	0.805	0.961	0	5	Npm1
Hmgn2.5	6.78445e-254	-0.85141	0.265	0.63	2.10678e-249	5	Hmgn2
Hmgb1.5	0	-0.884619	0.716	0.919	0	5	Hmgb1
Ube2c.3	9.40587e-135	-0.887009	0.067	0.324	2.92081e-130	5	Ube2c
Ptma.5	0	-0.927398	0.91	0.989	0	5	Ptma
Top2a.5	2.35997e-151	-0.956321	0.059	0.335	7.32841e-147	5	Top2a
Pclaf.4	2.48331e-223	-1.06234	0.053	0.412	7.71143e-219	5	Pclaf
Stmn1.5	0	-1.06725	0.223	0.639	0	5	Stmn1
H2afz.5	0	-1.18267	0.856	0.961	0	5	H2afz
Hmgb2.5	1.16067e-302	-1.44881	0.173	0.579	3.60423e-298	5	Hmgb2
Ube2c.4	0	1.75805	0.977	0.258	0	6	Ube2c
Cenpf.5	0	1.62512	0.966	0.212	0	6	Cenpf
Top2a.6	0	1.4643	0.961	0.269	0	6	Top2a
Prc1.1	0	1.42322	0.873	0.14	0	6	Prc1
Ccnb1.2	0	1.30434	0.897	0.176	0	6	Ccnb1
Cdk1.5	0	1.2349	0.903	0.222	0	6	Cdk1
Cks2.5	0	1.2041	0.923	0.263	0	6	Cks2
Mki67.5	0	1.18486	0.898	0.215	0	6	Mki67
Cenpa.5	0	1.13562	0.928	0.244	0	6	Cenpa
Hmgb2.6	0	1.1308	0.994	0.518	0	6	Hmgb2
Cenpe	0	1.11532	0.768	0.113	0	6	Cenpe
H2afx.5	0	1.10035	0.919	0.359	0	6	H2afx
Hmmr.1	0	1.082	0.812	0.137	0	6	Hmmr
Nusap1.1	0	1.05408	0.715	0.093	0	6	Nusap1
Cdc20.1	0	1.04209	0.815	0.171	0	6	Cdc20
Tpx2.4	0	1.03298	0.818	0.189	0	6	Tpx2
Birc5.6	0	1.0256	0.89	0.252	0	6	Birc5
Cdca8.5	0	0.959035	0.836	0.224	0	6	Cdca8
Ckap2.5	0	0.917225	0.81	0.255	0	6	Ckap2
Smc2.5	0	0.905469	0.85	0.269	0	6	Smc2
Aspm	0	0.9006	0.606	0.066	0	6	Aspm
Plk1	0	0.839553	0.624	0.087	0	6	Plk1
Cdca3.5	0	0.816173	0.773	0.221	0	6	Cdca3
Smc4.5	0	0.806345	0.738	0.219	0	6	Smc4
Spc25.1	0	0.788609	0.676	0.162	0	6	Spc25
Mis18bp1	0	0.763317	0.532	0.072	0	6	Mis18bp1
Pimreg	0	0.762608	0.619	0.13	0	6	Pimreg
Incenp.1	0	0.756932	0.595	0.108	0	6	Incenp
Sgo2a	0	0.753832	0.537	0.071	0	6	Sgo2a
Tubb4b.3	0	0.750492	0.99	0.802	0	6	Tubb4b
Jpt1.5	0	0.743583	0.965	0.675	0	6	Jpt1
Ccna2.1	0	0.739612	0.608	0.126	0	6	Ccna2
Ube2s.5	0	0.731245	0.987	0.758	0	6	Ube2s
Kif11	0	0.730988	0.529	0.081	0	6	Kif11
Arl6ip1.6	0	0.728569	0.982	0.803	0	6	Arl6ip1
Knl1	0	0.699078	0.52	0.081	0	6	Knl1
Racgap1.1	0	0.69445	0.615	0.16	0	6	Racgap1
Aurka	0	0.672002	0.465	0.055	0	6	Aurka
Kpna2	0	0.671119	0.452	0.062	0	6	Kpna2
Bub3.2	0	0.668231	0.807	0.398	0	6	Bub3
Cks1b.6	0	0.665313	0.818	0.368	0	6	Cks1b
Tuba1b.6	0	0.660606	0.975	0.673	0	6	Tuba1b
H2afz.6	0	0.65982	1	0.95	0	6	H2afz
Pbk.3	0	0.659069	0.655	0.194	0	6	Pbk
Stmn1.6	0	0.654817	0.971	0.582	0	6	Stmn1
Ckap2l	0	0.642492	0.489	0.081	0	6	Ckap2l
Kif20b	0	0.63775	0.447	0.055	0	6	Kif20b
Dbf4	0	0.623906	0.51	0.109	0	6	Dbf4
Gas2l3	0	0.617645	0.425	0.054	0	6	Gas2l3
Pclaf.5	0	0.615375	0.857	0.352	0	6	Pclaf
Rangap1.2	0	0.611303	0.619	0.2	0	6	Rangap1
Tmpo.5	0	0.601122	0.736	0.297	0	6	Tmpo
Lmnb1.6	2.8521e-299	0.588213	0.673	0.251	8.85662e-295	6	Lmnb1
Ccdc34.6	1.28569e-261	0.581948	0.777	0.381	3.99246e-257	6	Ccdc34
Hjurp.1	1.10111e-306	0.570965	0.513	0.157	3.41928e-302	6	Hjurp
Rad21.4	8.59349e-268	0.570492	0.637	0.249	2.66854e-263	6	Rad21
Kif22	0	0.569622	0.437	0.078	0	6	Kif22
Tubb5.5	0	0.565112	0.998	0.942	0	6	Tubb5
Ckap5	1.51901e-266	0.563399	0.635	0.25	4.71698e-262	6	Ckap5
Kif23	0	0.561429	0.39	0.055	0	6	Kif23
Knstrn.1	0	0.559205	0.48	0.101	0	6	Knstrn
Nucks1.5	1.32772e-280	0.54958	0.948	0.69	4.12298e-276	6	Nucks1
Ccnb2.1	0	0.54827	0.491	0.114	0	6	Ccnb2
Trim59	0	0.547668	0.384	0.061	0	6	Trim59
Depdc1a	0	0.546871	0.392	0.052	0	6	Depdc1a
Ubald2	4.63777e-262	0.544616	0.588	0.218	1.44017e-257	6	Ubald2
Dlgap5	0	0.537108	0.397	0.073	0	6	Dlgap5
Tacc3.1	0	0.536003	0.481	0.122	0	6	Tacc3
Kif18a	0	0.533789	0.395	0.065	0	6	Kif18a
Cdkn2c	3.19387e-275	0.524945	0.532	0.177	9.91793e-271	6	Cdkn2c
Cdkn3.1	0	0.523586	0.441	0.098	0	6	Cdkn3
Aurkb.1	0	0.52164	0.39	0.073	0	6	Aurkb
G2e3	0	0.521475	0.372	0.062	0	6	G2e3
Cdkn2d	1.05727e-283	0.515876	0.432	0.122	3.28316e-279	6	Cdkn2d
Hmgn2.6	9.796e-237	0.515626	0.918	0.58	3.04195e-232	6	Hmgn2
Selenoh.5	2.67726e-242	0.514302	0.945	0.655	8.31368e-238	6	Selenoh
Fam83d	0	0.513518	0.4	0.086	0	6	Fam83d
Kif2c	0	0.505934	0.353	0.043	0	6	Kif2c
Kif4	0	0.501585	0.386	0.067	0	6	Kif4
Bub1b	0	0.500678	0.37	0.06	0	6	Bub1b
Nuf2	0	0.499002	0.394	0.079	0	6	Nuf2
Hmgb1.6	2.86789e-303	0.496502	0.996	0.897	8.90566e-299	6	Hmgb1
Lockd	0	0.489571	0.434	0.105	0	6	Lockd
Fzr1	0	0.488478	0.403	0.095	0	6	Fzr1
Spc24.1	3.28333e-272	0.48383	0.495	0.15	1.01957e-267	6	Spc24
Kif20a	0	0.48362	0.334	0.047	0	6	Kif20a
Ccnf	0	0.478769	0.329	0.041	0	6	Ccnf
H2afv.5	2.67602e-192	0.473895	0.9	0.628	8.30984e-188	6	H2afv
Ncapg	0	0.471819	0.352	0.066	0	6	Ncapg
Arhgap11a	0	0.464336	0.362	0.068	0	6	Arhgap11a
Tubb6.2	9.03234e-158	0.459431	0.633	0.317	2.80481e-153	6	Tubb6
Cenpw.2	1.46079e-214	0.44743	0.55	0.206	4.5362e-210	6	Cenpw
Ect2	0	0.445364	0.326	0.047	0	6	Ect2
Ezh2.5	4.79124e-162	0.440161	0.633	0.303	1.48783e-157	6	Ezh2
Brd8	1.68951e-172	0.437442	0.502	0.207	5.24645e-168	6	Brd8
Anln	0	0.434559	0.303	0.048	0	6	Anln
Cenpm.2	1.18948e-205	0.434359	0.519	0.189	3.69368e-201	6	Cenpm
H1fx.5	3.4744e-157	0.427219	0.535	0.234	1.0789e-152	6	H1fx
Rrm1.2	1.22894e-180	0.421814	0.527	0.211	3.81623e-176	6	Rrm1
Smc1a.5	6.77777e-137	0.420933	0.758	0.457	2.1047e-132	6	Smc1a
Nde1	1.62018e-202	0.409381	0.405	0.13	5.03115e-198	6	Nde1
Sgo1	0	0.405456	0.29	0.048	0	6	Sgo1
Ncapd2	5.08797e-252	0.405069	0.324	0.076	1.57997e-247	6	Ncapd2
Dnajc9.5	1.60724e-143	0.401886	0.684	0.364	4.99097e-139	6	Dnajc9
Bub1	0	0.400449	0.297	0.054	0	6	Bub1
Bora	0	0.396593	0.262	0.038	0	6	Bora
Sapcd2	0	0.393707	0.262	0.031	0	6	Sapcd2
Hmgb3.6	1.28118e-136	0.391949	0.669	0.354	3.97845e-132	6	Hmgb3
Ptma.6	3.7043e-251	0.390065	1	0.982	1.1503e-246	6	Ptma
Cmc2.3	2.83264e-127	0.387622	0.54	0.261	8.7962e-123	6	Cmc2
Mad2l1	1.39771e-240	0.387459	0.342	0.086	4.34031e-236	6	Mad2l1
Ndc80	0	0.38579	0.284	0.047	0	6	Ndc80
Cit	4.27391e-282	0.382363	0.285	0.055	1.32718e-277	6	Cit
Ncaph	2.54921e-212	0.369719	0.315	0.082	7.91607e-208	6	Ncaph
Kif15	2.27634e-215	0.369507	0.3	0.075	7.06872e-211	6	Kif15
Cdca2	0	0.369032	0.255	0.039	0	6	Cdca2
Ube2t	1.56015e-258	0.366143	0.27	0.054	4.84474e-254	6	Ube2t
Usp1.2	3.46843e-138	0.365425	0.494	0.214	1.07705e-133	6	Usp1
Lsm5.4	8.22474e-120	0.362191	0.719	0.414	2.55403e-115	6	Lsm5
Ran.5	8.20048e-212	0.353967	0.998	0.959	2.54649e-207	6	Ran
Kifc1	2.70462e-300	0.353487	0.255	0.042	8.39865e-296	6	Kifc1
Anp32b.6	6.67792e-127	0.353015	0.943	0.757	2.07369e-122	6	Anp32b
C330027C09Rik	4.15138e-242	0.352206	0.284	0.061	1.28913e-237	6	C330027C09Rik
Anp32e.3	3.95012e-95	0.351375	0.758	0.504	1.22663e-90	6	Anp32e
Cenpq.1	1.26572e-171	0.348701	0.387	0.129	3.93044e-167	6	Cenpq
Srsf3.6	4.55717e-134	0.347427	0.953	0.78	1.41514e-129	6	Srsf3
Lsm2.5	1.97117e-108	0.346872	0.604	0.322	6.12107e-104	6	Lsm2
Ranbp1.6	2.00116e-131	0.345993	0.939	0.746	6.21419e-127	6	Ranbp1
Shcbp1	3.80931e-215	0.345529	0.299	0.073	1.1829e-210	6	Shcbp1
Rrm2.5	4.65753e-137	0.338929	0.558	0.25	1.4463e-132	6	Rrm2
Melk	2.47078e-223	0.336489	0.272	0.061	7.67251e-219	6	Melk
Exosc8.3	1.39685e-118	0.333193	0.491	0.223	4.33765e-114	6	Exosc8
Rnf26	2.1137e-148	0.333136	0.356	0.124	6.56368e-144	6	Rnf26
Fam110a	2.71615e-109	0.328595	0.376	0.161	8.43445e-105	6	Fam110a
Sfpq.3	1.19729e-97	0.326148	0.877	0.673	3.71795e-93	6	Sfpq
Mns1	4.83975e-142	0.326138	0.292	0.094	1.50289e-137	6	Mns1
Ppih	7.02709e-108	0.323954	0.447	0.205	2.18212e-103	6	Ppih
Lsm3.2	2.1246e-87	0.320499	0.619	0.365	6.59753e-83	6	Lsm3
Zbed3	3.95887e-157	0.319607	0.287	0.085	1.22935e-152	6	Zbed3
Dek.5	6.31695e-107	0.317719	0.735	0.433	1.9616e-102	6	Dek
H3f3b.3	1.04677e-178	0.313884	0.998	0.987	3.25053e-174	6	H3f3b
Cenpc1	1.31079e-171	0.313558	0.254	0.066	4.0704e-167	6	Cenpc1
Psip1.5	2.41167e-85	0.313377	0.732	0.477	7.48897e-81	6	Psip1
Dut.5	4.74e-98	0.307652	0.632	0.346	1.47191e-93	6	Dut
Akirin2	7.10844e-73	0.306734	0.539	0.316	2.20738e-68	6	Akirin2
Calm2	7.36437e-163	0.306133	0.999	0.975	2.28686e-158	6	Calm2
Hnrnpab.4	2.73753e-106	0.297534	0.94	0.777	8.50086e-102	6	Hnrnpab
Sae1.3	1.51253e-71	0.295999	0.567	0.336	4.69686e-67	6	Sae1
Sox11.2	7.62428e-72	0.292928	0.767	0.54	2.36757e-67	6	Sox11
Ctcf	8.71272e-74	0.291496	0.627	0.384	2.70556e-69	6	Ctcf
Snrpd1.5	1.09432e-85	0.290331	0.885	0.695	3.39818e-81	6	Snrpd1
Hnrnpdl.3	1.69103e-67	0.2881	0.71	0.488	5.25114e-63	6	Hnrnpdl
Dctpp1.5	1.66335e-76	0.284163	0.685	0.422	5.1652e-72	6	Dctpp1
Dtymk.4	1.32355e-71	0.284154	0.708	0.466	4.11001e-67	6	Dtymk
Ddx39b.3	2.14779e-69	0.281757	0.764	0.541	6.66952e-65	6	Ddx39b
Psrc1	9.09804e-78	0.280966	0.4	0.2	2.82521e-73	6	Psrc1
Tyms.1	3.31429e-89	0.279418	0.387	0.177	1.02919e-84	6	Tyms
Hnrnpa2b1.4	2.42706e-85	0.276778	0.945	0.806	7.53675e-81	6	Hnrnpa2b1
Hirip3.1	5.59514e-97	0.27109	0.298	0.116	1.73746e-92	6	Hirip3
Ascl1	7.42351e-71	0.271033	0.419	0.22	2.30522e-66	6	Ascl1
Nup35	1.07676e-100	0.270182	0.279	0.105	3.34365e-96	6	Nup35
Sumo2.3	3.57031e-119	0.267552	0.993	0.942	1.10869e-114	6	Sumo2
Pmf1	2.67147e-103	0.267198	0.358	0.146	8.29571e-99	6	Pmf1
Tnfaip6	3.36318e-98	0.266604	0.273	0.103	1.04437e-93	6	Tnfaip6
Ddx39.2	5.75448e-70	0.266344	0.499	0.278	1.78694e-65	6	Ddx39
Hnrnpa3.3	4.80824e-69	0.265975	0.899	0.748	1.4931e-64	6	Hnrnpa3
Usp2	3.63674e-80	0.264661	0.295	0.128	1.12932e-75	6	Usp2
Snrpe.2	6.01717e-84	0.263769	0.944	0.822	1.86851e-79	6	Snrpe
Uhrf2	3.54245e-92	0.263501	0.285	0.113	1.10004e-87	6	Uhrf2
Tmem138	4.59318e-109	0.262938	0.261	0.09	1.42632e-104	6	Tmem138
Hp1bp3	3.26402e-55	0.262619	0.517	0.317	1.01358e-50	6	Hp1bp3
Fkbp2	1.07077e-55	0.261337	0.673	0.455	3.32507e-51	6	Fkbp2
Nsd2.3	1.40138e-64	0.259747	0.427	0.231	4.35172e-60	6	Nsd2
Set.5	2.35592e-76	0.259304	0.936	0.801	7.31585e-72	6	Set
Odf2	1.30908e-104	0.259003	0.264	0.094	4.06508e-100	6	Odf2
Xpo1	5.30363e-76	0.257293	0.373	0.179	1.64694e-71	6	Xpo1
Vrk1	9.25589e-91	0.257026	0.305	0.124	2.87423e-86	6	Vrk1
Tk1.1	1.0283e-93	0.25531	0.323	0.131	3.19318e-89	6	Tk1
Lsm8.2	1.45224e-54	0.252177	0.573	0.369	4.50964e-50	6	Lsm8
Kmt5a.1	1.67921e-61	0.250616	0.545	0.326	5.21445e-57	6	Kmt5a
Ifitm2.2	1.99589e-28	-0.252612	0.773	0.776	6.19785e-24	6	Ifitm2
Olig1	3.79801e-50	-0.254834	0.949	0.949	1.1794e-45	6	Olig1
Ftl1.2	6.96294e-110	-0.257684	1	1	2.1622e-105	6	Ftl1
Trf.3	1.15601e-11	-0.265484	0.368	0.407	3.58976e-07	6	Trf
Cd63.1	3.96662e-52	-0.271582	0.88	0.897	1.23175e-47	6	Cd63
Ckb.1	2.81387e-205	-0.273515	1	1	8.73791e-201	6	Ckb
Gabarap.3	7.19756e-53	-0.273872	0.81	0.834	2.23506e-48	6	Gabarap
Cst3.3	4.68104e-23	-0.277687	0.894	0.871	1.4536e-18	6	Cst3
Id2	1.90933e-25	-0.284215	0.246	0.344	5.92903e-21	6	Id2
Apln.2	2.22477e-21	-0.290326	0.203	0.29	6.90858e-17	6	Apln
Vim	3.86606e-114	-0.29178	0.997	0.995	1.20053e-109	6	Vim
Prdx6.2	8.64334e-45	-0.293255	0.844	0.854	2.68402e-40	6	Prdx6
Igfbp2.3	2.62031e-54	-0.294662	0.994	0.992	8.13684e-50	6	Igfbp2
Cp.3	1.78666e-31	-0.295945	0.226	0.336	5.54812e-27	6	Cp
Mgst1.4	1.38732e-32	-0.299297	0.555	0.609	4.30804e-28	6	Mgst1
Akap12.1	6.47408e-26	-0.317972	0.352	0.432	2.0104e-21	6	Akap12
Thrsp.2	1.30882e-34	-0.320438	0.499	0.582	4.06426e-30	6	Thrsp
Scn1b.3	2.89552e-38	-0.322711	0.171	0.304	8.99145e-34	6	Scn1b
S100a11.3	7.15114e-30	-0.323256	0.285	0.38	2.22064e-25	6	S100a11
Apoe.4	2.09881e-10	-0.333983	0.273	0.323	6.51744e-06	6	Apoe
Mrps6.3	1.536e-43	-0.339842	0.756	0.779	4.76975e-39	6	Mrps6
Ccnd2.3	3.32636e-89	-0.345109	0.948	0.954	1.03293e-84	6	Ccnd2
Sptan1.3	4.32025e-50	-0.346201	0.616	0.677	1.34157e-45	6	Sptan1
Mxra8.2	5.13378e-43	-0.346348	0.275	0.4	1.59419e-38	6	Mxra8
Anxa2.1	1.44761e-42	-0.350304	0.33	0.453	4.49527e-38	6	Anxa2
Mt3.4	5.49378e-57	-0.354384	0.933	0.93	1.70598e-52	6	Mt3
E030030I06Rik.4	4.12e-27	-0.357617	0.487	0.55	1.27938e-22	6	E030030I06Rik
Cryab.4	3.35636e-56	-0.362287	0.603	0.68	1.04225e-51	6	Cryab
Slc5a3.2	8.5498e-34	-0.373946	0.238	0.352	2.65497e-29	6	Slc5a3
Ctsd.4	7.5718e-66	-0.381535	0.623	0.688	2.35127e-61	6	Ctsd
1500015O10Rik.4	1.9537e-38	-0.383132	0.595	0.669	6.06681e-34	6	1500015O10Rik
Id3.2	5.82729e-29	-0.384715	0.596	0.634	1.80955e-24	6	Id3
Gstm1.4	3.13544e-62	-0.40173	0.683	0.737	9.73647e-58	6	Gstm1
Igfbp3.4	1.38604e-83	-0.429718	0.849	0.882	4.30407e-79	6	Igfbp3
Mxd4.5	2.87834e-72	-0.468735	0.262	0.444	8.93812e-68	6	Mxd4
Sparc.5	8.2235e-77	-0.491026	0.623	0.721	2.55364e-72	6	Sparc
Fth1.5	1.55624e-182	-0.547176	1	1	4.83259e-178	6	Fth1
Dcxr.1	0	1.26231	0.938	0.352	0	7	Dcxr
1700007K13Rik	0	0.94156	0.608	0.083	0	7	1700007K13Rik
Cdkn1a.1	0	0.926967	0.996	0.874	0	7	Cdkn1a
H2afj.1	0	0.820138	0.986	0.784	0	7	H2afj
Sparc.6	2.41336e-176	0.76285	0.941	0.704	7.49421e-172	7	Sparc
Mdm2	1.54279e-211	0.736486	0.695	0.298	4.79082e-207	7	Mdm2
Trp53inp1	1.54683e-254	0.726435	0.739	0.294	4.80338e-250	7	Trp53inp1
Pdgfa	1.94631e-227	0.72585	0.614	0.217	6.04388e-223	7	Pdgfa
Trim9.1	8.0984e-198	0.715493	0.786	0.413	2.5148e-193	7	Trim9
Cox6b2	1.98002e-282	0.71422	0.44	0.101	6.14854e-278	7	Cox6b2
Esd.2	5.68583e-108	0.689761	0.842	0.621	1.76562e-103	7	Esd
Phlda3	1.03253e-201	0.649048	0.889	0.534	3.20633e-197	7	Phlda3
Ctsd.5	8.85229e-212	0.626425	0.937	0.672	2.7489e-207	7	Ctsd
Angpt2	4.17092e-174	0.616292	0.673	0.297	1.2952e-169	7	Angpt2
Scn1b.4	6.84407e-183	0.599124	0.671	0.279	2.12529e-178	7	Scn1b
Clic1	2.2907e-132	0.589424	0.912	0.742	7.11332e-128	7	Clic1
Slc5a3.3	3.89081e-129	0.56714	0.656	0.33	1.20821e-124	7	Slc5a3
Ccng1	2.63601e-153	0.566023	0.867	0.565	8.18561e-149	7	Ccng1
Cd63.2	5.67295e-161	0.553617	0.977	0.893	1.76162e-156	7	Cd63
Gdf15	1.0065e-126	0.551398	0.514	0.212	3.12548e-122	7	Gdf15
Arl4c	8.52524e-138	0.544459	0.511	0.204	2.64734e-133	7	Arl4c
Ei24	5.47831e-155	0.537377	0.88	0.594	1.70118e-150	7	Ei24
Lmna	1.01064e-155	0.537076	0.613	0.26	3.13833e-151	7	Lmna
Aplp2	1.79489e-132	0.516504	0.941	0.797	5.57369e-128	7	Aplp2
Nptx1	1.69353e-110	0.506469	0.508	0.223	5.25893e-106	7	Nptx1
Ociad2.1	1.81734e-133	0.498007	0.496	0.195	5.64339e-129	7	Ociad2
Ak1	9.67654e-122	0.487757	0.713	0.372	3.00485e-117	7	Ak1
Ier5l	5.48766e-97	0.482959	0.583	0.297	1.70408e-92	7	Ier5l
Mrps6.4	3.77943e-127	0.481212	0.948	0.77	1.17363e-122	7	Mrps6
Vim.1	5.49055e-226	0.477517	0.999	0.995	1.70498e-221	7	Vim
Thyn1	1.3861e-113	0.477505	0.762	0.449	4.30426e-109	7	Thyn1
Adm	5.58921e-110	0.473784	0.449	0.182	1.73562e-105	7	Adm
Mxd4.6	2.05968e-101	0.466643	0.73	0.419	6.39592e-97	7	Mxd4
Tmem63b	7.72986e-104	0.46555	0.688	0.39	2.40035e-99	7	Tmem63b
Lgals1.2	5.35148e-193	0.462488	1	0.988	1.6618e-188	7	Lgals1
9530053A07Rik	6.34294e-154	0.457304	0.344	0.096	1.96967e-149	7	9530053A07Rik
Jund	8.08543e-83	0.452605	0.662	0.388	2.51077e-78	7	Jund
Rprm.1	4.57319e-94	0.449865	0.699	0.394	1.42011e-89	7	Rprm
Rps27l	4.81295e-262	0.449251	1	0.992	1.49457e-257	7	Rps27l
Siva1.4	4.96344e-88	0.447181	0.734	0.443	1.5413e-83	7	Siva1
Tmbim4	3.22171e-93	0.4459	0.744	0.463	1.00044e-88	7	Tmbim4
Fas	6.56027e-164	0.441726	0.357	0.097	2.03716e-159	7	Fas
Nrn1.1	4.23949e-89	0.441287	0.44	0.195	1.31649e-84	7	Nrn1
Ifitm3.2	1.06369e-56	0.439902	0.765	0.567	3.30307e-52	7	Ifitm3
Fbxw9	1.35588e-134	0.438489	0.447	0.159	4.21042e-130	7	Fbxw9
Tcea3	2.93491e-178	0.437158	0.36	0.093	9.11376e-174	7	Tcea3
Ift27	1.24652e-99	0.43395	0.629	0.324	3.87082e-95	7	Ift27
Pmm1	2.66846e-85	0.433511	0.776	0.515	8.28637e-81	7	Pmm1
Vps36	9.67104e-86	0.433342	0.688	0.416	3.00315e-81	7	Vps36
Tm4sf1.1	1.63264e-54	0.430241	0.392	0.202	5.06985e-50	7	Tm4sf1
Nav2	1.89386e-89	0.426012	0.843	0.587	5.88102e-85	7	Nav2
Ubtd1	3.81342e-161	0.424984	0.364	0.101	1.18418e-156	7	Ubtd1
Itm2b.1	4.24767e-115	0.419589	0.957	0.827	1.31903e-110	7	Itm2b
Ddit4l.1	5.19277e-71	0.419151	0.684	0.418	1.61251e-66	7	Ddit4l
Bax	2.6985e-178	0.415121	0.995	0.961	8.37966e-174	7	Bax
Ccnd1.1	7.30423e-168	0.414622	0.997	0.983	2.26818e-163	7	Ccnd1
Ndufb6	5.30471e-104	0.409206	0.92	0.773	1.64727e-99	7	Ndufb6
Ubxn1	7.57742e-85	0.408621	0.841	0.647	2.35302e-80	7	Ubxn1
Mgmt	5.05063e-113	0.406441	0.408	0.152	1.56837e-108	7	Mgmt
Dusp15	3.15868e-279	0.404232	0.278	0.04	9.80864e-275	7	Dusp15
Scand1	5.71941e-86	0.40251	0.877	0.7	1.77605e-81	7	Scand1
Exoc4	4.12197e-81	0.39998	0.666	0.39	1.27999e-76	7	Exoc4
Maged1	3.51889e-54	0.399484	0.91	0.83	1.09272e-49	7	Maged1
Chst2.4	1.23052e-82	0.398543	0.869	0.673	3.82114e-78	7	Chst2
Ecm1	6.24048e-267	0.39488	0.262	0.037	1.93786e-262	7	Ecm1
Btg2	3.57611e-118	0.391875	0.394	0.137	1.11049e-113	7	Btg2
Espn	1.39944e-289	0.389828	0.259	0.034	4.34568e-285	7	Espn
Msn	4.74407e-69	0.38763	0.816	0.636	1.47318e-64	7	Msn
Anxa5.1	1.50028e-52	0.3858	0.418	0.225	4.65881e-48	7	Anxa5
Mxra7	7.9666e-146	0.384552	0.335	0.092	2.47387e-141	7	Mxra7
Cdkn2a	7.04345e-51	0.383813	0.769	0.583	2.1872e-46	7	Cdkn2a
Fuca1	1.55438e-69	0.379673	0.674	0.41	4.82682e-65	7	Fuca1
Ctxn1	1.76499e-60	0.377679	0.643	0.403	5.48083e-56	7	Ctxn1
Pid1	1.00536e-90	0.377307	0.423	0.176	3.12195e-86	7	Pid1
Dclk1	4.7406e-72	0.376618	0.836	0.623	1.4721e-67	7	Dclk1
Rtn4	4.84327e-54	0.373506	0.782	0.597	1.50398e-49	7	Rtn4
Pam	5.16813e-99	0.368803	0.397	0.151	1.60486e-94	7	Pam
N4bp1	4.48737e-88	0.368262	0.422	0.178	1.39346e-83	7	N4bp1
Pten	6.26685e-73	0.368109	0.692	0.412	1.94604e-68	7	Pten
Gabarap.4	5.53885e-95	0.362397	0.949	0.827	1.71998e-90	7	Gabarap
Fat1	5.4841e-63	0.361867	0.555	0.312	1.70298e-58	7	Fat1
Cdkn2b	4.96349e-116	0.360772	0.314	0.096	1.54131e-111	7	Cdkn2b
Id2.1	7.43467e-59	0.360294	0.565	0.328	2.30869e-54	7	Id2
Tulp4	8.8361e-72	0.356084	0.557	0.296	2.74387e-67	7	Tulp4
Baiap2	2.23042e-76	0.352052	0.471	0.218	6.92611e-72	7	Baiap2
Atp13a3	1.32362e-51	0.351306	0.562	0.344	4.11023e-47	7	Atp13a3
Bbc3	1.34191e-122	0.348379	0.317	0.094	4.16703e-118	7	Bbc3
Celf5	2.5502e-214	0.348318	0.254	0.043	7.91912e-210	7	Celf5
Chst11	3.98613e-79	0.347561	0.367	0.152	1.23781e-74	7	Chst11
Ptp4a3	3.30165e-61	0.346634	0.582	0.337	1.02526e-56	7	Ptp4a3
Tpp1	3.38802e-66	0.346417	0.513	0.267	1.05208e-61	7	Tpp1
Rap2b	1.35648e-72	0.346003	0.551	0.285	4.21228e-68	7	Rap2b
Kcnc1	5.13965e-54	0.343334	0.836	0.665	1.59602e-49	7	Kcnc1
Sesn2	6.82366e-90	0.342942	0.371	0.143	2.11895e-85	7	Sesn2
Ldhb.2	2.4472e-69	0.341431	0.895	0.702	7.59928e-65	7	Ldhb
Gria3	7.93309e-73	0.340408	0.482	0.235	2.46346e-68	7	Gria3
Lbh	9.40223e-86	0.339328	0.289	0.1	2.91967e-81	7	Lbh
Svop	5.27476e-167	0.336668	0.261	0.055	1.63797e-162	7	Svop
Laptm4a.1	1.55682e-80	0.336082	0.943	0.781	4.83439e-76	7	Laptm4a
Cfap36	1.73302e-54	0.330242	0.665	0.419	5.38156e-50	7	Cfap36
Arap2	7.63166e-49	0.324891	0.654	0.432	2.36986e-44	7	Arap2
Jun.1	5.54146e-36	0.32483	0.501	0.322	1.72079e-31	7	Jun
Cd151	9.11523e-59	0.324447	0.53	0.296	2.83055e-54	7	Cd151
Ccs	3.59101e-62	0.324433	0.432	0.211	1.11512e-57	7	Ccs
2020-03-05	8.68126e-56	0.323629	0.685	0.442	2.69579e-51	7	2020-03-05
Arpc2	5.5876e-78	0.322984	0.944	0.827	1.73512e-73	7	Arpc2
Commd3	8.28475e-67	0.318959	0.891	0.721	2.57266e-62	7	Commd3
Cdh13	1.64385e-63	0.314826	0.393	0.183	5.10466e-59	7	Cdh13
Plxdc2	1.33637e-87	0.311939	0.292	0.101	4.14983e-83	7	Plxdc2
Irf2bpl	6.43979e-52	0.311326	0.558	0.329	1.99975e-47	7	Irf2bpl
S100a11.4	5.48376e-42	0.309003	0.571	0.365	1.70287e-37	7	S100a11
Malat1.5	8.10671e-72	0.308825	1	1	2.51738e-67	7	Malat1
Gas1.2	5.75797e-29	0.308555	0.518	0.354	1.78802e-24	7	Gas1
Lxn	6.14563e-32	0.307799	0.777	0.621	1.9084e-27	7	Lxn
Tob1	5.44833e-68	0.306348	0.468	0.224	1.69187e-63	7	Tob1
Kctd12	3.49337e-60	0.305632	0.33	0.144	1.0848e-55	7	Kctd12
Ptpn14	5.40446e-79	0.305275	0.355	0.14	1.67825e-74	7	Ptpn14
Bin1	7.35256e-53	0.304922	0.577	0.337	2.28319e-48	7	Bin1
Lmo4	1.84832e-42	0.304879	0.737	0.535	5.7396e-38	7	Lmo4
Zbtb20	9.53788e-58	0.303284	0.886	0.737	2.9618e-53	7	Zbtb20
Pou3f1.3	5.73253e-30	0.303242	0.78	0.631	1.78012e-25	7	Pou3f1
Tmem19	3.30973e-85	0.303096	0.309	0.111	1.02777e-80	7	Tmem19
Mcl1	1.37443e-48	0.301745	0.617	0.388	4.26803e-44	7	Mcl1
Zmat3	6.08547e-58	0.301617	0.498	0.258	1.88972e-53	7	Zmat3
Atp1b1.2	6.18373e-37	0.301408	0.501	0.309	1.92023e-32	7	Atp1b1
Olfm1.1	1.59299e-51	0.300421	0.464	0.251	4.94672e-47	7	Olfm1
Glrx3	5.8049e-60	0.299279	0.922	0.793	1.8026e-55	7	Glrx3
Nt5c	1.06241e-47	0.29913	0.665	0.437	3.29912e-43	7	Nt5c
1500009L16Rik.1	5.6303e-53	0.297595	0.473	0.25	1.74838e-48	7	1500009L16Rik
S100a10.1	7.10562e-32	0.296856	0.843	0.729	2.20651e-27	7	S100a10
Atp5l.1	1.21356e-101	0.296616	0.994	0.965	3.76848e-97	7	Atp5l
Sdc4.1	9.33284e-42	0.294565	0.522	0.313	2.89813e-37	7	Sdc4
Tnfrsf1a	1.2912e-56	0.292538	0.461	0.236	4.00956e-52	7	Tnfrsf1a
Tmem5	2.62479e-51	0.292525	0.494	0.273	8.15075e-47	7	Tmem5
Rab21	8.90384e-51	0.29156	0.548	0.315	2.76491e-46	7	Rab21
Susd6	3.68428e-61	0.29094	0.403	0.192	1.14408e-56	7	Susd6
Ercc5	6.75043e-62	0.290793	0.343	0.151	2.09621e-57	7	Ercc5
Lrp1b	1.79927e-64	0.28916	0.356	0.156	5.58727e-60	7	Lrp1b
Wwtr1	9.59471e-54	0.288855	0.395	0.195	2.97945e-49	7	Wwtr1
Cryab.5	2.65696e-39	0.288544	0.833	0.668	8.25067e-35	7	Cryab
Abhd4	5.16126e-47	0.281375	0.486	0.274	1.60273e-42	7	Abhd4
Rchy1	2.50299e-42	0.280858	0.551	0.343	7.77254e-38	7	Rchy1
Ssu72	1.864e-40	0.280342	0.678	0.463	5.78827e-36	7	Ssu72
Atox1	1.7744e-47	0.279753	0.868	0.702	5.51003e-43	7	Atox1
Nfe2l2	1.72312e-41	0.279422	0.585	0.369	5.3508e-37	7	Nfe2l2
Cox5b.1	9.00133e-79	0.279263	0.989	0.951	2.79518e-74	7	Cox5b
Dcaf4	1.04362e-86	0.279241	0.256	0.082	3.24077e-82	7	Dcaf4
Npepps	1.51316e-36	0.279016	0.608	0.408	4.69882e-32	7	Npepps
Tsc22d1.1	2.64248e-35	0.278925	0.541	0.359	8.2057e-31	7	Tsc22d1
Camk2b	1.64038e-45	0.278084	0.457	0.251	5.09388e-41	7	Camk2b
Ppp3ca	2.99074e-40	0.277077	0.794	0.606	9.28714e-36	7	Ppp3ca
Gtf3c1	2.23862e-56	0.273837	0.378	0.178	6.95158e-52	7	Gtf3c1
Wdr6	1.17625e-47	0.273555	0.43	0.23	3.6526e-43	7	Wdr6
Vav3	4.91247e-37	0.27255	0.529	0.33	1.52547e-32	7	Vav3
Igdcc4	2.42211e-61	0.27231	0.34	0.148	7.52138e-57	7	Igdcc4
Ubl5	6.07176e-47	0.269057	0.904	0.766	1.88546e-42	7	Ubl5
Gfer.1	1.72813e-37	0.268195	0.585	0.371	5.36636e-33	7	Gfer
Peak1	6.81098e-47	0.267986	0.315	0.15	2.11501e-42	7	Peak1
Hpcal1	1.89508e-45	0.267751	0.443	0.24	5.88478e-41	7	Hpcal1
Ndufab1	8.01486e-60	0.266881	0.962	0.893	2.48885e-55	7	Ndufab1
Hes6	5.1455e-29	0.266624	0.484	0.316	1.59783e-24	7	Hes6
Tcf12.1	2.69928e-32	0.264444	0.699	0.524	8.38206e-28	7	Tcf12
Dctn3	3.09625e-39	0.263104	0.745	0.548	9.61478e-35	7	Dctn3
Slc25a17	3.00007e-42	0.262612	0.409	0.223	9.31613e-38	7	Slc25a17
Ypel3	4.11062e-63	0.261513	0.291	0.116	1.27647e-58	7	Ypel3
Enho	1.49848e-37	0.261096	0.567	0.355	4.65322e-33	7	Enho
Rnd3	8.3843e-61	0.260061	0.276	0.11	2.60358e-56	7	Rnd3
Arhgap18	3.73161e-37	0.259762	0.514	0.317	1.15878e-32	7	Arhgap18
Pdcd6ip	1.04661e-41	0.257691	0.386	0.206	3.25003e-37	7	Pdcd6ip
Sulf2	9.10389e-35	0.256574	0.695	0.501	2.82703e-30	7	Sulf2
Lypla2	8.84394e-44	0.255189	0.333	0.165	2.74631e-39	7	Lypla2
Capzb	1.49454e-37	0.255127	0.754	0.566	4.64099e-33	7	Capzb
Arl8a	2.17465e-36	0.254122	0.636	0.427	6.75293e-32	7	Arl8a
Cdc34	6.02316e-34	0.253647	0.527	0.326	1.87037e-29	7	Cdc34
Pgpep1	2.19331e-51	0.25289	0.325	0.148	6.81088e-47	7	Pgpep1
Ssbp3	7.33129e-37	0.252017	0.499	0.299	2.27659e-32	7	Ssbp3
Lsm4.1	9.87011e-24	-0.250651	0.656	0.704	3.06496e-19	7	Lsm4
Arxes2	5.13948e-20	-0.251267	0.29	0.385	1.59596e-15	7	Arxes2
Psph.1	3.26189e-15	-0.251729	0.262	0.342	1.01291e-10	7	Psph
Tmsb4x	3.14699e-84	-0.25248	1	1	9.77236e-80	7	Tmsb4x
Srm.3	3.07043e-16	-0.253773	0.316	0.394	9.5346e-12	7	Srm
Rps26.1	1.75226e-93	-0.254268	0.997	0.999	5.44128e-89	7	Rps26
Snu13.3	6.63293e-22	-0.254291	0.641	0.671	2.05972e-17	7	Snu13
Rbm3.1	2.41441e-50	-0.255371	0.958	0.972	7.49745e-46	7	Rbm3
Parp1	4.95068e-19	-0.256328	0.151	0.251	1.53733e-14	7	Parp1
Ebf1.1	1.80986e-15	-0.257403	0.162	0.254	5.62016e-11	7	Ebf1
Peg3	7.21531e-18	-0.261063	0.198	0.3	2.24057e-13	7	Peg3
Cmc2.4	2.49134e-17	-0.262103	0.189	0.283	7.73636e-13	7	Cmc2
Rbmxl1.2	2.24052e-17	-0.264666	0.367	0.436	6.95747e-13	7	Rbmxl1
Gm1673.1	7.62212e-26	-0.264871	0.506	0.602	2.3669e-21	7	Gm1673
Slbp.1	3.51881e-17	-0.265178	0.159	0.253	1.0927e-12	7	Slbp
Nhp2.2	5.79756e-26	-0.265284	0.655	0.707	1.80032e-21	7	Nhp2
Elovl6	1.3897e-19	-0.266758	0.192	0.296	4.31544e-15	7	Elovl6
Gatm.1	9.17228e-21	-0.267656	0.404	0.494	2.84827e-16	7	Gatm
Npm3.2	6.66662e-19	-0.268194	0.22	0.316	2.07019e-14	7	Npm3
Ldha.1	7.20284e-44	-0.268224	0.899	0.927	2.2367e-39	7	Ldha
Ednrb.1	9.96781e-24	-0.269731	0.335	0.453	3.09531e-19	7	Ednrb
Sae1.4	5.32055e-20	-0.270071	0.255	0.355	1.65219e-15	7	Sae1
Nsmce4a.2	4.91848e-19	-0.270306	0.179	0.277	1.52734e-14	7	Nsmce4a
Smc6.2	1.54864e-18	-0.270694	0.276	0.367	4.809e-14	7	Smc6
Hmgcr	2.53255e-20	-0.270786	0.402	0.489	7.86433e-16	7	Hmgcr
Sptssa	4.17673e-21	-0.271132	0.326	0.423	1.297e-16	7	Sptssa
Nolc1.2	7.68664e-19	-0.271761	0.215	0.314	2.38693e-14	7	Nolc1
Mpp6	5.82241e-21	-0.273272	0.173	0.281	1.80803e-16	7	Mpp6
Txn1	1.33138e-70	-0.27514	0.997	0.998	4.13433e-66	7	Txn1
Gria2.2	1.01487e-21	-0.275767	0.405	0.509	3.15146e-17	7	Gria2
Jpt1.6	5.10508e-21	-0.276139	0.666	0.695	1.58528e-16	7	Jpt1
C1qbp.1	7.52001e-30	-0.276699	0.589	0.666	2.33519e-25	7	C1qbp
Phf5a.3	2.02909e-26	-0.277813	0.497	0.585	6.30094e-22	7	Phf5a
Snrpg.2	1.07124e-26	-0.279525	0.529	0.612	3.32652e-22	7	Snrpg
Lsm8.3	4.76526e-22	-0.279923	0.285	0.387	1.47976e-17	7	Lsm8
Krtcap2	1.33398e-40	-0.28107	0.806	0.84	4.14241e-36	7	Krtcap2
Cbx3.2	1.79925e-32	-0.282275	0.649	0.712	5.58721e-28	7	Cbx3
Acat2	4.77227e-21	-0.282691	0.148	0.256	1.48193e-16	7	Acat2
Naa50.1	1.08834e-22	-0.285165	0.307	0.409	3.37964e-18	7	Naa50
Plpp3.1	7.29787e-22	-0.285532	0.357	0.46	2.26621e-17	7	Plpp3
Ptprz1.2	1.02615e-47	-0.287021	0.916	0.942	3.1865e-43	7	Ptprz1
Timm8a1.2	1.23168e-24	-0.291337	0.235	0.356	3.82474e-20	7	Timm8a1
Ssrp1.4	1.93901e-22	-0.29288	0.312	0.41	6.0212e-18	7	Ssrp1
Snrpa1.3	3.64261e-23	-0.294247	0.268	0.378	1.13114e-18	7	Snrpa1
Lsm6.1	1.29489e-29	-0.294257	0.54	0.618	4.02102e-25	7	Lsm6
Snrpe.3	3.18201e-42	-0.295121	0.794	0.831	9.8811e-38	7	Snrpe
Hnrnpf.4	4.60302e-41	-0.297669	0.837	0.859	1.42938e-36	7	Hnrnpf
Mvd	7.54292e-22	-0.298705	0.144	0.254	2.3423e-17	7	Mvd
Snrpf.2	2.72983e-33	-0.298978	0.641	0.699	8.47694e-29	7	Snrpf
Impdh2.1	9.59996e-24	-0.30053	0.257	0.368	2.98107e-19	7	Impdh2
Rps12.1	4.68631e-126	-0.3014	0.997	0.999	1.45524e-121	7	Rps12
Fkbp2.1	8.86857e-28	-0.302215	0.361	0.474	2.75396e-23	7	Fkbp2
Paics.1	1.24016e-25	-0.302557	0.178	0.302	3.85107e-21	7	Paics
Gm47283.3	6.90938e-22	-0.303043	0.274	0.377	2.14557e-17	7	Gm47283
Oxct1	3.52621e-27	-0.304134	0.332	0.445	1.09499e-22	7	Oxct1
Bcan	6.08038e-40	-0.307037	0.58	0.681	1.88814e-35	7	Bcan
Apln.3	5.01529e-19	-0.307063	0.178	0.289	1.5574e-14	7	Apln
Cbx5.2	9.07469e-27	-0.310726	0.393	0.487	2.81796e-22	7	Cbx5
Rpsa.1	8.80829e-159	-0.310914	0.999	1	2.73524e-154	7	Rpsa
Ywhaq.1	1.84595e-50	-0.311859	0.862	0.891	5.73224e-46	7	Ywhaq
Ptges3.2	7.51855e-31	-0.312237	0.5	0.586	2.33473e-26	7	Ptges3
Slc4a4.3	3.73425e-21	-0.312862	0.411	0.509	1.1596e-16	7	Slc4a4
Bex2.3	2.91215e-32	-0.313306	0.518	0.637	9.04309e-28	7	Bex2
Grm5.2	1.28339e-28	-0.315465	0.285	0.428	3.98531e-24	7	Grm5
Mlc1.1	8.25326e-33	-0.322324	0.393	0.517	2.56288e-28	7	Mlc1
Rad21.5	5.00381e-26	-0.32462	0.154	0.28	1.55383e-21	7	Rad21
Cspg5.1	1.63864e-33	-0.32577	0.463	0.583	5.08847e-29	7	Cspg5
Eif5a.1	7.50138e-72	-0.326931	0.954	0.955	2.3294e-67	7	Eif5a
Idh2	3.64675e-30	-0.327155	0.309	0.43	1.13243e-25	7	Idh2
Nop56.3	1.23354e-25	-0.327719	0.227	0.345	3.83051e-21	7	Nop56
Hmgn1.3	3.71161e-63	-0.328521	0.916	0.936	1.15257e-58	7	Hmgn1
Nsg1.1	2.66865e-30	-0.33158	0.132	0.272	8.28695e-26	7	Nsg1
Actb	2.06313e-146	-0.331583	1	1	6.40665e-142	7	Actb
Mettl9.2	9.2723e-33	-0.331661	0.413	0.529	2.87933e-28	7	Mettl9
Igfbp2.4	1.10797e-54	-0.334521	0.989	0.992	3.44057e-50	7	Igfbp2
Nop58.4	2.03394e-26	-0.336323	0.243	0.363	6.31598e-22	7	Nop58
Rtn1	4.08537e-32	-0.336551	0.407	0.524	1.26863e-27	7	Rtn1
Limd1	3.99876e-30	-0.341243	0.218	0.358	1.24174e-25	7	Limd1
Bzw2	2.35173e-34	-0.344044	0.383	0.505	7.30282e-30	7	Bzw2
Lsm3.3	8.86079e-35	-0.344205	0.231	0.388	2.75154e-30	7	Lsm3
Sox11.3	1.49589e-33	-0.348716	0.457	0.559	4.64519e-29	7	Sox11
Olfm2.1	1.18053e-49	-0.351785	0.588	0.724	3.66592e-45	7	Olfm2
Tmem158.1	3.53731e-20	-0.35247	0.304	0.401	1.09844e-15	7	Tmem158
Ptn.1	3.15652e-140	-0.352495	0.996	1	9.80194e-136	7	Ptn
Psat1.1	2.37656e-39	-0.355698	0.435	0.558	7.37992e-35	7	Psat1
Dtymk.5	3.07185e-32	-0.356229	0.371	0.487	9.53903e-28	7	Dtymk
H1fx.6	1.96057e-32	-0.35858	0.113	0.259	6.08817e-28	7	H1fx
Hat1.5	8.25882e-34	-0.361259	0.114	0.262	2.56461e-29	7	Hat1
Ybx3.4	1.55849e-40	-0.361379	0.471	0.59	4.83959e-36	7	Ybx3
Tmem97.2	1.07583e-36	-0.363268	0.134	0.292	3.34077e-32	7	Tmem97
Msmo1.1	5.05562e-42	-0.365095	0.589	0.695	1.56992e-37	7	Msmo1
Cdk4.2	1.42521e-51	-0.369493	0.666	0.746	4.42569e-47	7	Cdk4
Asns.3	5.89829e-33	-0.370493	0.178	0.329	1.8316e-28	7	Asns
Prdx6.3	9.94528e-57	-0.376175	0.798	0.855	3.08831e-52	7	Prdx6
Fkbp3	1.59949e-55	-0.377889	0.589	0.715	4.9669e-51	7	Fkbp3
Tagln2.3	2.84072e-29	-0.381077	0.114	0.252	8.8213e-25	7	Tagln2
H2afv.6	1.08159e-40	-0.382986	0.565	0.649	3.35866e-36	7	H2afv
Arl6ip1.7	9.52902e-47	-0.386755	0.764	0.816	2.95905e-42	7	Arl6ip1
Ppp1r14b.1	1.38156e-101	-0.387152	0.983	0.989	4.29016e-97	7	Ppp1r14b
Set.6	1.01235e-54	-0.390067	0.758	0.812	3.14364e-50	7	Set
Psip1.6	4.1225e-39	-0.391235	0.371	0.499	1.28016e-34	7	Psip1
Smc4.6	4.19584e-33	-0.394708	0.116	0.259	1.30294e-28	7	Smc4
Kcnmb4	2.83067e-44	-0.400851	0.129	0.311	8.79009e-40	7	Kcnmb4
Nt5dc2.4	2.03462e-42	-0.401901	0.132	0.306	6.3181e-38	7	Nt5dc2
Erg28	1.28761e-43	-0.407843	0.35	0.501	3.99842e-39	7	Erg28
Anp32e.4	1.00803e-43	-0.408	0.386	0.526	3.13024e-39	7	Anp32e
Slc1a3.1	1.27187e-85	-0.408535	0.858	0.931	3.94952e-81	7	Slc1a3
Pea15a.1	9.14346e-64	-0.41321	0.591	0.733	2.83932e-59	7	Pea15a
Lsm2.6	7.07424e-41	-0.416685	0.179	0.347	2.19676e-36	7	Lsm2
Ran.6	1.87761e-100	-0.41706	0.947	0.962	5.83053e-96	7	Ran
Actg1	8.55291e-163	-0.424223	0.99	0.998	2.65594e-158	7	Actg1
Ncl.5	6.31583e-72	-0.424909	0.85	0.894	1.96126e-67	7	Ncl
Idi1	6.64635e-52	-0.427868	0.41	0.577	2.06389e-47	7	Idi1
Lsm5.5	3.07806e-47	-0.429321	0.268	0.441	9.55831e-43	7	Lsm5
Cyp51	5.32569e-64	-0.436377	0.524	0.681	1.65379e-59	7	Cyp51
Srsf2.6	1.82106e-60	-0.440466	0.561	0.682	5.65494e-56	7	Srsf2
Fdps	3.76228e-72	-0.442622	0.652	0.785	1.1683e-67	7	Fdps
Npm1.5	3.99755e-90	-0.442732	0.935	0.95	1.24136e-85	7	Npm1
Dctpp1.6	2.80548e-46	-0.442993	0.28	0.446	8.71186e-42	7	Dctpp1
Hnrnpab.5	1.49443e-73	-0.451099	0.713	0.791	4.64065e-69	7	Hnrnpab
Ptma.7	3.12316e-101	-0.452457	0.984	0.983	9.69836e-97	7	Ptma
Snrpd1.6	2.16765e-65	-0.453748	0.585	0.713	6.7312e-61	7	Snrpd1
Srsf7.5	1.31436e-49	-0.454098	0.301	0.469	4.08148e-45	7	Srsf7
Phgdh.2	3.63275e-79	-0.45757	0.632	0.772	1.12808e-74	7	Phgdh
Nnat.2	5.90409e-46	-0.458287	0.178	0.362	1.8334e-41	7	Nnat
Hspd1.4	2.63924e-76	-0.462271	0.715	0.803	8.19562e-72	7	Hspd1
Ezh2.6	1.64145e-50	-0.474484	0.143	0.332	5.0972e-46	7	Ezh2
Ccdc34.7	5.9176e-50	-0.476831	0.23	0.415	1.83759e-45	7	Ccdc34
Tubb2a.1	1.52101e-111	-0.478184	0.812	0.898	4.7232e-107	7	Tubb2a
Tipin.5	2.93812e-49	-0.483656	0.128	0.317	9.12374e-45	7	Tipin
Tpm4.3	4.76188e-59	-0.484875	0.222	0.431	1.47871e-54	7	Tpm4
Srsf3.7	2.93336e-79	-0.489757	0.695	0.796	9.10898e-75	7	Srsf3
Tmsb10	6.2179e-109	-0.493205	0.822	0.925	1.93084e-104	7	Tmsb10
Tubb2b	2.81772e-137	-0.497649	0.851	0.947	8.74986e-133	7	Tubb2b
Hmgb3.7	1.36428e-55	-0.498141	0.179	0.383	4.2365e-51	7	Hmgb3
Igfbp4.2	9.6709e-64	-0.500349	0.393	0.601	3.0031e-59	7	Igfbp4
Nap1l1.3	1.10495e-101	-0.508181	0.69	0.821	3.43121e-97	7	Nap1l1
Rrm2.6	7.66291e-48	-0.508606	0.094	0.278	2.37956e-43	7	Rrm2
Timp4.2	3.84586e-66	-0.529022	0.387	0.575	1.19426e-61	7	Timp4
Dek.6	9.98243e-59	-0.551122	0.27	0.461	3.09984e-54	7	Dek
Hmgb1.7	9.65251e-105	-0.556682	0.868	0.905	2.99739e-100	7	Hmgb1
1500015O10Rik.5	2.79339e-55	-0.563496	0.543	0.67	8.67431e-51	7	1500015O10Rik
Anp32b.7	7.47553e-95	-0.573056	0.658	0.774	2.32138e-90	7	Anp32b
Cdca3.6	2.11292e-67	-0.580813	0.04	0.267	6.56126e-63	7	Cdca3
Tmpo.6	1.86782e-69	-0.582437	0.098	0.336	5.80013e-65	7	Tmpo
Lmnb1.7	2.67396e-74	-0.589118	0.042	0.289	8.30346e-70	7	Lmnb1
Hmgcs1	3.33482e-118	-0.591964	0.603	0.805	1.03556e-113	7	Hmgcs1
Ranbp1.7	1.39696e-102	-0.594739	0.628	0.765	4.33797e-98	7	Ranbp1
Fabp5.2	1.7553e-202	-0.6106	0.938	0.987	5.45072e-198	7	Fabp5
Selenoh.6	1.76595e-94	-0.617017	0.488	0.682	5.48382e-90	7	Selenoh
Cks1b.7	4.13791e-79	-0.620913	0.147	0.408	1.28494e-74	7	Cks1b
Dut.6	6.36268e-74	-0.628971	0.132	0.375	1.9758e-69	7	Dut
Ube2s.6	1.96923e-98	-0.638654	0.663	0.778	6.11504e-94	7	Ube2s
Nasp.5	5.15094e-78	-0.651108	0.165	0.414	1.59952e-73	7	Nasp
Cdk1.6	3.28853e-64	-0.654245	0.055	0.276	1.02119e-59	7	Cdk1
Smc2.6	1.03974e-75	-0.657347	0.067	0.318	3.22869e-71	7	Smc2
Aldoc.1	4.2328e-88	-0.658747	0.221	0.495	1.31441e-83	7	Aldoc
Cdca8.6	4.24978e-78	-0.677449	0.025	0.274	1.31968e-73	7	Cdca8
Mest.2	2.46698e-90	-0.685304	0.434	0.642	7.66072e-86	7	Mest
Fabp7.1	3.19969e-290	-0.690531	0.994	0.999	9.936e-286	7	Fabp7
Cks2.6	2.89726e-64	-0.698209	0.092	0.315	8.99686e-60	7	Cks2
Birc5.7	1.20568e-82	-0.730123	0.041	0.305	3.74401e-78	7	Birc5
Ube2c.5	7.25395e-56	-0.753727	0.107	0.314	2.25257e-51	7	Ube2c
Mki67.6	4.17585e-79	-0.760799	0.018	0.27	1.29673e-74	7	Mki67
Tubb5.6	2.87543e-239	-0.779113	0.833	0.95	8.92909e-235	7	Tubb5
Cenpf.6	2.45772e-67	-0.79602	0.044	0.271	7.63197e-63	7	Cenpf
Cenpa.6	3.6605e-82	-0.81689	0.037	0.299	1.1367e-77	7	Cenpa
H2afx.6	5.13667e-90	-0.828067	0.136	0.407	1.59509e-85	7	H2afx
Hmgn2.7	1.00151e-135	-0.838022	0.305	0.615	3.10998e-131	7	Hmgn2
Stmn1.7	8.20408e-137	-0.920056	0.307	0.621	2.54761e-132	7	Stmn1
Top2a.7	2.20287e-78	-0.924013	0.072	0.325	6.84056e-74	7	Top2a
Tuba1b.7	3.52075e-181	-0.974362	0.359	0.707	1.0933e-176	7	Tuba1b
Pclaf.6	5.48043e-125	-1.05728	0.05	0.4	1.70184e-120	7	Pclaf
H2afz.7	8.4642e-264	-1.11395	0.871	0.957	2.62839e-259	7	H2afz
Hmgb2.7	1.73792e-171	-1.4776	0.177	0.565	5.39676e-167	7	Hmgb2
Basp1.2	4.71392e-122	0.789838	0.902	0.674	1.46381e-117	8	Basp1
Nnat.3	1.10058e-80	0.783742	0.636	0.348	3.41763e-76	8	Nnat
Sox4.2	5.65581e-80	0.719044	0.865	0.737	1.7563e-75	8	Sox4
Lhfpl3	3.63609e-95	0.65295	0.321	0.084	1.12911e-90	8	Lhfpl3
Stmn3	4.27437e-42	0.543202	0.283	0.115	1.32732e-37	8	Stmn3
Ncald.2	3.33321e-31	0.527856	0.528	0.378	1.03506e-26	8	Ncald
Cspg5.2	2.21677e-40	0.486644	0.725	0.575	6.88375e-36	8	Cspg5
Asrgl1	2.55546e-33	0.47149	0.41	0.238	7.93548e-29	8	Asrgl1
Ppp1r14b.2	9.49204e-91	0.467346	0.998	0.989	2.94756e-86	8	Ppp1r14b
Bex2.4	1.79113e-37	0.459283	0.768	0.629	5.56199e-33	8	Bex2
Olig1.1	4.34391e-64	0.457849	0.973	0.949	1.34891e-59	8	Olig1
Opcml	4.62139e-22	0.437773	0.282	0.153	1.43508e-17	8	Opcml
Kcnip3	2.93992e-28	0.433086	0.278	0.137	9.12934e-24	8	Kcnip3
Id2.2	3.75567e-13	0.428769	0.415	0.336	1.16625e-08	8	Id2
Rev3l.1	2.39625e-22	0.426055	0.487	0.37	7.44108e-18	8	Rev3l
Rtn1.1	1.49932e-22	0.407662	0.602	0.517	4.65584e-18	8	Rtn1
Polr3k.1	2.95823e-13	0.392102	0.385	0.302	9.18619e-09	8	Polr3k
Traf4	1.52344e-21	0.388694	0.622	0.547	4.73074e-17	8	Traf4
Gm13889	1.05081e-13	0.388005	0.31	0.216	3.26307e-09	8	Gm13889
Gap43	1.89375e-10	0.382424	0.36	0.277	5.88066e-06	8	Gap43
Ss18l2	3.70115e-13	0.382156	0.504	0.453	1.14932e-08	8	Ss18l2
Pcsk1n	1.66335e-13	0.367652	0.353	0.263	5.16519e-09	8	Pcsk1n
Pcdh11x	1.16145e-15	0.363967	0.253	0.151	3.60665e-11	8	Pcdh11x
Jmjd1c	3.52704e-12	0.358721	0.319	0.233	1.09525e-07	8	Jmjd1c
Phlda1	4.98315e-14	0.342515	0.323	0.225	1.54742e-09	8	Phlda1
Limd1.1	3.86337e-12	0.340577	0.428	0.35	1.19969e-07	8	Limd1
Tcf12.2	7.49443e-13	0.33165	0.563	0.531	2.32725e-08	8	Tcf12
Tsc22d4	2.39354e-14	0.322594	0.506	0.441	7.43267e-10	8	Tsc22d4
Tuba1a.1	4.84219e-47	0.322075	0.996	0.985	1.50365e-42	8	Tuba1a
Bzw2.1	1.11101e-13	0.319845	0.549	0.499	3.45e-09	8	Bzw2
Marcksl1.1	2.33397e-21	0.314771	0.784	0.761	7.24767e-17	8	Marcksl1
Sox9	8.33515e-06	0.307215	0.419	0.406	0.258831	8	Sox9
Tnik	1.38117e-10	0.306973	0.385	0.318	4.28896e-06	8	Tnik
Tubb2b.1	1.4255e-26	0.304834	0.959	0.943	4.42661e-22	8	Tubb2b
Nap1l5	8.55652e-10	0.3028	0.392	0.33	2.65706e-05	8	Nap1l5
Tpm1	5.42027e-11	0.297814	0.553	0.528	1.68316e-06	8	Tpm1
Enah	7.01232e-09	0.295019	0.312	0.245	0.000217754	8	Enah
Arpc1a	3.91261e-14	0.291206	0.597	0.553	1.21498e-09	8	Arpc1a
Zeb1	1.44726e-13	0.287543	0.633	0.609	4.49419e-09	8	Zeb1
Polr2f.1	3.56543e-12	0.28016	0.681	0.666	1.10717e-07	8	Polr2f
Epha5	7.26672e-07	0.278955	0.385	0.341	0.0225654	8	Epha5
Syt11.2	7.33245e-11	0.268241	0.617	0.585	2.27695e-06	8	Syt11
Gria2.3	3.53908e-09	0.263394	0.542	0.504	0.000109899	8	Gria2
Serpine2.2	6.76395e-27	0.26295	0.988	0.992	2.10041e-22	8	Serpine2
Gpm6a	1.0563e-08	0.261106	0.56	0.554	0.000328011	8	Gpm6a
Ptn.2	6.90221e-44	0.255314	1	1	2.14334e-39	8	Ptn
1110008F13Rik	7.10982e-17	-0.250721	0.553	0.762	2.20781e-12	8	1110008F13Rik
Crip2.1	3.36468e-15	-0.252007	0.66	0.834	1.04483e-10	8	Crip2
Pkig.1	7.67498e-16	-0.252441	0.303	0.525	2.38331e-11	8	Pkig
Siva1.5	6.45655e-14	-0.254214	0.262	0.459	2.00495e-09	8	Siva1
Car2.1	2.29075e-15	-0.256442	0.144	0.322	7.11347e-11	8	Car2
Phlda3.1	8.14674e-15	-0.257491	0.339	0.554	2.52981e-10	8	Phlda3
Tnc.1	3.81624e-14	-0.258395	0.264	0.46	1.18506e-09	8	Tnc
Ednrb.2	1.31605e-15	-0.261486	0.242	0.452	4.08673e-11	8	Ednrb
Arhgap18.1	2.61705e-16	-0.26213	0.146	0.329	8.12672e-12	8	Arhgap18
Dnajc9.6	3.81904e-13	-0.2624	0.212	0.389	1.18592e-08	8	Dnajc9
Nacc2.1	3.55909e-16	-0.263427	0.091	0.252	1.1052e-11	8	Nacc2
Tuba1b.8	2.77558e-09	-0.264092	0.57	0.695	8.61899e-05	8	Tuba1b
Ccnd2.4	1.10629e-20	-0.26417	0.877	0.955	3.43535e-16	8	Ccnd2
Ddt.2	1.28609e-15	-0.26595	0.234	0.439	3.99369e-11	8	Ddt
Tubb6.3	1.55704e-15	-0.266117	0.155	0.342	4.83508e-11	8	Tubb6
Mt2.2	5.69182e-14	-0.266818	0.187	0.369	1.76748e-09	8	Mt2
Plxnb2	4.29571e-17	-0.266922	0.119	0.3	1.33395e-12	8	Plxnb2
Hmox1.1	7.04584e-13	-0.273072	0.132	0.285	2.18794e-08	8	Hmox1
Lgals1.3	3.43391e-27	-0.274542	0.959	0.989	1.06633e-22	8	Lgals1
Jam2.1	7.20998e-18	-0.274623	0.25	0.484	2.23892e-13	8	Jam2
Gsr	1.00835e-18	-0.276534	0.13	0.327	3.13122e-14	8	Gsr
Cp.4	4.39638e-15	-0.276694	0.16	0.332	1.36521e-10	8	Cp
Tead2	2.35524e-17	-0.277649	0.109	0.285	7.31373e-13	8	Tead2
Slc3a2.2	1.09173e-16	-0.278684	0.474	0.705	3.39015e-12	8	Slc3a2
Acadl.1	6.75104e-16	-0.280044	0.364	0.59	2.0964e-11	8	Acadl
Ddit4l.2	3.11413e-15	-0.2826	0.237	0.434	9.67032e-11	8	Ddit4l
Atp1b1.3	4.26888e-16	-0.29119	0.144	0.321	1.32562e-11	8	Atp1b1
Lamc1	7.48772e-20	-0.291394	0.077	0.255	2.32516e-15	8	Lamc1
Calm2.1	9.01981e-34	-0.29365	0.888	0.978	2.80092e-29	8	Calm2
Sptan1.4	6.65616e-18	-0.298636	0.449	0.678	2.06694e-13	8	Sptan1
Cdkn1a.2	2.54247e-19	-0.302211	0.715	0.882	7.89515e-15	8	Cdkn1a
Cpe.4	9.84211e-19	-0.309157	0.647	0.836	3.05627e-14	8	Cpe
Dcxr.2	5.93411e-13	-0.311948	0.219	0.38	1.84272e-08	8	Dcxr
Mt1.2	1.81198e-16	-0.312314	0.797	0.921	5.62676e-12	8	Mt1
Nudt4	4.50018e-20	-0.312362	0.207	0.436	1.39744e-15	8	Nudt4
Smc4.7	3.85908e-17	-0.313093	0.093	0.257	1.19836e-12	8	Smc4
Pon2	1.20944e-21	-0.31458	0.193	0.433	3.75567e-17	8	Pon2
Rrbp1	8.65571e-25	-0.324735	0.547	0.794	2.68786e-20	8	Rrbp1
Trf.4	6.24411e-14	-0.32621	0.23	0.408	1.93898e-09	8	Trf
Cenpa.7	1.19927e-09	-0.328961	0.169	0.291	3.72408e-05	8	Cenpa
Tmem158.2	1.56957e-17	-0.330426	0.2	0.401	4.87398e-13	8	Tmem158
Cdca3.7	1.71169e-16	-0.333758	0.098	0.261	5.31532e-12	8	Cdca3
Igfbp3.5	6.65194e-21	-0.343113	0.717	0.883	2.06563e-16	8	Igfbp3
Prss23.1	1.88729e-19	-0.348916	0.112	0.3	5.86059e-15	8	Prss23
Scn1b.5	1.07021e-18	-0.350332	0.118	0.299	3.32332e-14	8	Scn1b
Gclm.1	1.67799e-20	-0.351934	0.23	0.465	5.21065e-16	8	Gclm
Gpx8.1	3.77027e-24	-0.355998	0.105	0.323	1.17078e-19	8	Gpx8
Igfbp4.3	2.3125e-19	-0.368406	0.378	0.597	7.18101e-15	8	Igfbp4
Rrm2.7	7.2132e-19	-0.369617	0.096	0.273	2.23992e-14	8	Rrm2
Ckap2.6	6.88652e-21	-0.381233	0.102	0.296	2.13847e-16	8	Ckap2
Sdc4.2	3.57673e-25	-0.391655	0.107	0.327	1.11068e-20	8	Sdc4
Pbxip1.1	3.76971e-27	-0.39476	0.253	0.524	1.17061e-22	8	Pbxip1
Id3.3	3.1298e-18	-0.395133	0.433	0.636	9.71896e-14	8	Id3
Pcp4l1.1	3.84961e-23	-0.396	0.125	0.337	1.19542e-18	8	Pcp4l1
Lxn.1	9.67545e-30	-0.409146	0.346	0.634	3.00452e-25	8	Lxn
Prdx6.4	1.66657e-32	-0.415051	0.631	0.858	5.17519e-28	8	Prdx6
Cks1b.8	4.22149e-25	-0.422796	0.164	0.402	1.3109e-20	8	Cks1b
Smc2.7	1.05262e-21	-0.423416	0.114	0.311	3.2687e-17	8	Smc2
Trim9.2	1.58078e-26	-0.423549	0.185	0.434	4.9088e-22	8	Trim9
Kitl.1	2.35204e-27	-0.424771	0.098	0.328	7.30379e-23	8	Kitl
H2afx.7	2.76095e-18	-0.434544	0.205	0.399	8.57358e-14	8	H2afx
Chst2.5	1.29789e-25	-0.434567	0.442	0.686	4.03033e-21	8	Chst2
Cdca8.7	5.30428e-22	-0.442398	0.08	0.268	1.64714e-17	8	Cdca8
Tubb4b.4	8.45892e-37	-0.450626	0.592	0.819	2.62675e-32	8	Tubb4b
S100a11.5	5.24594e-27	-0.453431	0.143	0.378	1.62902e-22	8	S100a11
E030030I06Rik.5	3.49324e-20	-0.456667	0.321	0.551	1.08476e-15	8	E030030I06Rik
Slc5a3.4	5.02489e-25	-0.470493	0.13	0.349	1.56038e-20	8	Slc5a3
Birc5.8	3.25386e-25	-0.495945	0.089	0.298	1.01042e-20	8	Birc5
Pclaf.7	2.14347e-20	-0.510513	0.196	0.389	6.65611e-16	8	Pclaf
Mest.3	9.17819e-31	-0.514329	0.373	0.638	2.8501e-26	8	Mest
Cdk1.7	1.87315e-23	-0.517931	0.08	0.271	5.8167e-19	8	Cdk1
1500015O10Rik.6	1.45427e-27	-0.521937	0.43	0.669	4.51594e-23	8	1500015O10Rik
Anxa2.2	8.59827e-42	-0.557193	0.137	0.451	2.67002e-37	8	Anxa2
Cks2.7	1.54868e-26	-0.558124	0.094	0.31	4.80912e-22	8	Cks2
Ube2c.6	1.2452e-17	-0.570918	0.141	0.308	3.86671e-13	8	Ube2c
Ifitm2.3	5.03244e-50	-0.576736	0.478	0.782	1.56272e-45	8	Ifitm2
Cenpf.7	6.63459e-23	-0.597824	0.078	0.265	2.06024e-18	8	Cenpf
Gstm1.5	1.22001e-50	-0.617522	0.422	0.741	3.7885e-46	8	Gstm1
Mgst1.5	1.31271e-55	-0.650247	0.237	0.613	4.07635e-51	8	Mgst1
Fth1.6	1.24512e-92	-0.662325	1	1	3.86649e-88	8	Fth1
Mki67.7	1.08549e-34	-0.670228	0.03	0.265	3.37079e-30	8	Mki67
Hmgb2.8	1.55968e-20	-0.679337	0.396	0.552	4.84328e-16	8	Hmgb2
Mrps6.5	5.24318e-63	-0.700281	0.455	0.784	1.62816e-58	8	Mrps6
Slc4a4.4	4.25279e-55	-0.701301	0.148	0.512	1.32062e-50	8	Slc4a4
Igfbp2.5	1.04493e-115	-0.730019	0.936	0.993	3.24482e-111	8	Igfbp2
Top2a.8	1.45283e-31	-0.768053	0.087	0.319	4.51147e-27	8	Top2a
Mt3.5	1.83012e-86	-0.788828	0.72	0.935	5.68308e-82	8	Mt3
Sparc.7	2.95291e-67	-0.793198	0.357	0.722	9.16968e-63	8	Sparc
Ifitm3.3	3.24882e-69	-0.914509	0.189	0.583	1.00886e-64	8	Ifitm3
Nfia	4.78085e-41	0.801861	0.781	0.641	1.4846e-36	9	Nfia
Scd2.2	5.26956e-67	0.788906	0.974	0.908	1.63636e-62	9	Scd2
Spry2	4.4551e-30	0.715206	0.566	0.348	1.38344e-25	9	Spry2
Slc39a1	6.4644e-31	0.706909	0.404	0.18	2.00739e-26	9	Slc39a1
Rpgrip1	5.11587e-27	0.660957	0.283	0.103	1.58863e-22	9	Rpgrip1
Cbx3.3	3.06024e-31	0.605474	0.811	0.708	9.50297e-27	9	Cbx3
Nfib	7.12289e-37	0.602154	0.875	0.813	2.21187e-32	9	Nfib
Map2	2.12325e-26	0.586395	0.743	0.622	6.59333e-22	9	Map2
Rab31	5.74717e-30	0.584861	0.762	0.617	1.78467e-25	9	Rab31
Insig1	2.03982e-12	0.577643	0.46	0.346	6.33427e-08	9	Insig1
Zbtb20.1	1.99681e-31	0.570973	0.845	0.742	6.20069e-27	9	Zbtb20
Slc6a1.1	1.27843e-16	0.565152	0.585	0.46	3.96991e-12	9	Slc6a1
Celf1	9.5577e-17	0.554705	0.483	0.346	2.96795e-12	9	Celf1
Syt11.3	1.90008e-23	0.554268	0.725	0.584	5.90031e-19	9	Syt11
Hip1	1.55856e-27	0.551982	0.826	0.766	4.83978e-23	9	Hip1
Etv5	6.95248e-15	0.550631	0.551	0.443	2.15895e-10	9	Etv5
Ttyh3.1	1.44253e-14	0.548376	0.491	0.369	4.47947e-10	9	Ttyh3
Trim9.3	6.80369e-17	0.535924	0.57	0.427	2.11275e-12	9	Trim9
Map4k4	6.20027e-20	0.534296	0.766	0.726	1.92537e-15	9	Map4k4
Actb.1	7.44e-75	0.53186	1	1	2.31034e-70	9	Actb
Sema6d	5.19276e-14	0.531576	0.43	0.291	1.61251e-09	9	Sema6d
Trib2	1.06173e-11	0.530884	0.404	0.289	3.29698e-07	9	Trib2
Dag1	5.36859e-17	0.523559	0.589	0.469	1.66711e-12	9	Dag1
Tcf4	9.45929e-35	0.517243	0.974	0.928	2.93739e-30	9	Tcf4
Kdelr2	8.34563e-17	0.516688	0.615	0.497	2.59157e-12	9	Kdelr2
Impad1	1.82881e-14	0.514768	0.547	0.442	5.67901e-10	9	Impad1
Mtpn	4.63674e-18	0.511515	0.687	0.606	1.43985e-13	9	Mtpn
Notch1	2.57882e-13	0.511009	0.423	0.294	8.00802e-09	9	Notch1
2900097C17Rik	8.84149e-11	0.504903	0.438	0.34	2.74555e-06	9	2900097C17Rik
Ccng1.1	2.77995e-16	0.504368	0.66	0.577	8.63259e-12	9	Ccng1
mt-Nd5	5.78539e-27	0.500698	0.891	0.867	1.79654e-22	9	mt-Nd5
Spred1	8.9646e-14	0.499187	0.46	0.328	2.78378e-09	9	Spred1
Ank2	1.83278e-09	0.498676	0.566	0.524	5.69134e-05	9	Ank2
Prkcb	9.57749e-12	0.493164	0.491	0.386	2.9741e-07	9	Prkcb
Lrrc58	1.49821e-16	0.488973	0.585	0.463	4.65239e-12	9	Lrrc58
Cdv3	1.34543e-12	0.488513	0.585	0.508	4.17796e-08	9	Cdv3
Kcnc1.1	4.34467e-24	0.486531	0.792	0.671	1.34915e-19	9	Kcnc1
Slc1a3.2	7.8586e-28	0.48628	0.94	0.928	2.44033e-23	9	Slc1a3
Mtss1l	2.85284e-10	0.480767	0.502	0.426	8.85892e-06	9	Mtss1l
Pitpnc1	1.59878e-09	0.479727	0.381	0.278	4.96471e-05	9	Pitpnc1
Ptp4a2	1.02653e-19	0.479534	0.717	0.618	3.18768e-15	9	Ptp4a2
Sox11.4	1.07179e-10	0.479254	0.615	0.554	3.32822e-06	9	Sox11
Igfbp3.6	2.15402e-19	0.478374	0.906	0.88	6.68886e-15	9	Igfbp3
Exoc4.1	4.89577e-12	0.476375	0.498	0.4	1.52028e-07	9	Exoc4
Ccnd2.5	1.4275e-29	0.470439	0.962	0.954	4.43282e-25	9	Ccnd2
Nrxn2.1	4.53907e-11	0.468554	0.57	0.501	1.40952e-06	9	Nrxn2
Ncan.2	1.76277e-09	0.467433	0.4	0.29	5.47392e-05	9	Ncan
Rhoq	6.7762e-17	0.466738	0.638	0.546	2.10421e-12	9	Rhoq
Apc	2.68013e-12	0.466161	0.555	0.469	8.3226e-08	9	Apc
Kif1b	3.58641e-15	0.463738	0.623	0.536	1.11369e-10	9	Kif1b
Scd1	2.32629e-11	0.46319	0.483	0.385	7.22383e-07	9	Scd1
P4hb	1.38208e-11	0.459189	0.509	0.418	4.29177e-07	9	P4hb
mt-Co1.1	1.30669e-82	0.452827	1	1	4.05766e-78	9	mt-Co1
Amotl1	8.3682e-09	0.450198	0.411	0.317	0.000259858	9	Amotl1
Gsk3b	1.10333e-15	0.448116	0.6	0.503	3.42616e-11	9	Gsk3b
Ptprf	1.82785e-09	0.444779	0.313	0.206	5.67602e-05	9	Ptprf
Fam120a	1.16931e-07	0.444102	0.392	0.318	0.00363105	9	Fam120a
Sulf2.1	1.065e-12	0.438943	0.574	0.509	3.30715e-08	9	Sulf2
Ccnd1.2	2.87337e-36	0.438874	0.989	0.984	8.92267e-32	9	Ccnd1
Gm42418	1.03085e-09	0.438159	0.6	0.54	3.20111e-05	9	Gm42418
Tmf1	3.0458e-08	0.43742	0.283	0.185	0.000945814	9	Tmf1
Tril	5.7419e-10	0.433808	0.358	0.246	1.78303e-05	9	Tril
Nptx1.1	2.5138e-07	0.432239	0.325	0.235	0.0078061	9	Nptx1
Fgfr1	1.37059e-08	0.431588	0.43	0.35	0.000425609	9	Fgfr1
Aak1	3.13504e-10	0.430667	0.313	0.201	9.73524e-06	9	Aak1
Wtap	6.39619e-11	0.43031	0.302	0.184	1.98621e-06	9	Wtap
Adam12	9.64373e-07	0.429111	0.358	0.288	0.0299467	9	Adam12
Slc5a3.5	8.78743e-09	0.428721	0.449	0.343	0.000272876	9	Slc5a3
Msi2	8.34904e-09	0.42609	0.445	0.362	0.000259263	9	Msi2
Arf3	1.50025e-07	0.426055	0.351	0.267	0.00465873	9	Arf3
Pabpc1.1	1.26078e-18	0.424774	0.792	0.754	3.9151e-14	9	Pabpc1
Kcnq1ot1	4.63049e-07	0.423329	0.442	0.375	0.0143791	9	Kcnq1ot1
Trp53inp1.1	1.76929e-07	0.422318	0.392	0.312	0.00549418	9	Trp53inp1
Mest.4	8.66671e-13	0.42151	0.721	0.632	2.69127e-08	9	Mest
Alkbh5	9.48721e-07	0.417484	0.298	0.219	0.0294606	9	Alkbh5
Mxd4.7	3.04213e-07	0.409415	0.494	0.431	0.00944673	9	Mxd4
Rap2b.1	3.04499e-08	0.406583	0.385	0.296	0.000945561	9	Rap2b
Mapk1ip1l	6.41035e-06	0.406368	0.279	0.204	0.199061	9	Mapk1ip1l
Dst.1	2.47956e-08	0.406013	0.423	0.344	0.000769979	9	Dst
Grm5.3	5.97698e-07	0.405123	0.475	0.421	0.0185603	9	Grm5
Pam.1	9.60642e-08	0.401739	0.253	0.161	0.00298308	9	Pam
Cggbp1	4.60655e-08	0.401518	0.343	0.247	0.00143047	9	Cggbp1
Set.7	1.21579e-13	0.401044	0.823	0.81	3.77538e-09	9	Set
Npas3.2	7.91749e-09	0.400474	0.464	0.385	0.000245862	9	Npas3
Stox2	1.22694e-05	0.400144	0.328	0.268	0.381003	9	Stox2
Agap1	1.32045e-06	0.39959	0.275	0.194	0.0410038	9	Agap1
Dpysl2	3.34871e-08	0.399463	0.419	0.339	0.00103988	9	Dpysl2
Wnk1	1.22565e-06	0.39846	0.475	0.434	0.0380602	9	Wnk1
2020-09-09	2.89476e-09	0.397374	0.611	0.58	8.9891e-05	9	2020-09-09
Chst2.6	1.12959e-11	0.394447	0.721	0.681	3.50773e-07	9	Chst2
Rab10	5.58227e-14	0.394404	0.664	0.585	1.73346e-09	9	Rab10
Slc24a5	6.47795e-05	0.39363	0.347	0.299	1	9	Slc24a5
Tulp4.1	5.75335e-05	0.393432	0.358	0.306	1	9	Tulp4
Zfp36l1	8.75454e-07	0.392664	0.321	0.241	0.0271855	9	Zfp36l1
Bmpr2	9.28521e-08	0.388984	0.362	0.272	0.00288334	9	Bmpr2
Klhl9	3.66428e-09	0.388889	0.291	0.182	0.000113787	9	Klhl9
Arglu1	8.5633e-07	0.388385	0.506	0.473	0.0265916	9	Arglu1
Ptprs	2.53272e-07	0.386775	0.453	0.39	0.00786486	9	Ptprs
Ppp3ca.1	6.265e-08	0.38671	0.611	0.614	0.00194547	9	Ppp3ca
Ash1l	1.74513e-07	0.385328	0.374	0.298	0.00541915	9	Ash1l
Ahcyl1.1	4.35113e-06	0.384915	0.442	0.4	0.135116	9	Ahcyl1
Peg10	1.50224e-08	0.384909	0.302	0.199	0.000466492	9	Peg10
Clic4	5.96054e-09	0.383842	0.525	0.46	0.000185093	9	Clic4
Dclk1.1	1.02449e-08	0.383284	0.649	0.632	0.000318136	9	Dclk1
Fads1	2.57164e-06	0.382755	0.336	0.265	0.079857	9	Fads1
Ssr1	1.71365e-07	0.382465	0.483	0.429	0.00532139	9	Ssr1
Pdcd4	1.80207e-05	0.382465	0.268	0.195	0.559596	9	Pdcd4
[truncated: 575 more rows]

## Sheet: G1
Supplementary Table 1: GO biological processes of DEGs from in vitro NSCs by scRNAseq subpopulation
Cluster: G1
Total cell number: 5947
Number of H2O2 treated cells: 1218
Number of vehicle treated cells: 4729
*These are GO terms for upregulated DEGs.
Analysis Type:	PANTHER Overrepresentation Test (Released 20190711)
Annotation Version and Release Date:	GO Ontology database Released 2019-12-09
Analyzed List:	upload_1 (Mus musculus)
Reference List:	Genes detected in scRNAseq.txt (Mus musculus)	There are duplicate IDs in the file. The unique set of IDs will be used.
Test Type:	FISHER
Correction:	FDR
GO biological process complete	Genes detected in scRNAseq.txt - REFLIST (15916)	upload_1 (159)	upload_1 (expected)	upload_1 (over/under)	upload_1 (fold Enrichment)	upload_1 (raw P-value)	upload_1 (FDR)
pyrimidine deoxyribonucleoside triphosphate catabolic process (GO:0009213)	2	2	0.02	+	> 100	0.000576	0.0382
pyrimidine nucleoside triphosphate catabolic process (GO:0009149)	2	2	0.02	+	> 100	0.000576	0.038
pre-replicative complex assembly involved in cell cycle DNA replication (GO:1902299)	7	6	0.07	+	85.8	1.38e-09	4.23e-07
pre-replicative complex assembly involved in nuclear cell cycle DNA replication (GO:0006267)	7	6	0.07	+	85.8	1.38e-09	4.15e-07
pre-replicative complex assembly (GO:0036388)	7	6	0.07	+	85.8	1.38e-09	4.07e-07
nuclear cell cycle DNA replication initiation (GO:1902315)	4	3	0.04	+	75.08	3.23e-05	0.00302
cell cycle DNA replication initiation (GO:1902292)	4	3	0.04	+	75.08	3.23e-05	0.003
mitotic DNA replication initiation (GO:1902975)	4	3	0.04	+	75.08	3.23e-05	0.00298
double-strand break repair via break-induced replication (GO:0000727)	11	7	0.11	+	63.7	2.36e-10	8.21e-08
positive regulation of DNA-directed DNA polymerase activity (GO:1900264)	8	5	0.08	+	62.56	1.07e-07	1.87e-05
regulation of DNA-directed DNA polymerase activity (GO:1900262)	8	5	0.08	+	62.56	1.07e-07	1.85e-05
chromatin silencing at telomere (GO:0006348)	5	3	0.05	+	60.06	5.13e-05	0.00457
pyrimidine deoxyribonucleoside triphosphate metabolic process (GO:0009211)	5	3	0.05	+	60.06	5.13e-05	0.00454
mitotic DNA replication (GO:1902969)	11	5	0.11	+	45.5	3.56e-07	5.4e-05
maintenance of DNA methylation (GO:0010216)	7	3	0.07	+	42.9	0.000108	0.00897
DNA strand elongation involved in DNA replication (GO:0006271)	14	6	0.14	+	42.9	2.94e-08	6.18e-06
DNA replication initiation (GO:0006270)	21	9	0.21	+	42.9	8.64e-12	3.49e-09
nuclear DNA replication (GO:0033260)	21	8	0.21	+	38.13	2.76e-10	9.41e-08
cell cycle DNA replication (GO:0044786)	22	8	0.22	+	36.4	3.73e-10	1.24e-07
deoxyribonucleotide biosynthetic process (GO:0009263)	14	5	0.14	+	35.75	9.24e-07	0.000126
pyrimidine deoxyribonucleotide biosynthetic process (GO:0009221)	9	3	0.09	+	33.37	0.000196	0.0153
pyrimidine deoxyribonucleotide metabolic process (GO:0009219)	12	4	0.12	+	33.37	1.53e-05	0.00149
chromatin remodeling at centromere (GO:0031055)	9	3	0.09	+	33.37	0.000196	0.0152
DNA strand elongation (GO:0022616)	19	6	0.19	+	31.61	1.29e-07	2.18e-05
DNA unwinding involved in DNA replication (GO:0006268)	14	4	0.14	+	28.6	2.53e-05	0.00243
DNA replication-dependent nucleosome assembly (GO:0006335)	11	3	0.11	+	27.3	0.000319	0.0227
2'-deoxyribonucleotide biosynthetic process (GO:0009265)	11	3	0.11	+	27.3	0.000319	0.0226
DNA replication-dependent nucleosome organization (GO:0034723)	11	3	0.11	+	27.3	0.000319	0.0225
deoxyribose phosphate biosynthetic process (GO:0046385)	11	3	0.11	+	27.3	0.000319	0.0224
DNA replication-independent nucleosome organization (GO:0034724)	17	4	0.17	+	23.55	4.84e-05	0.00436
protein localization to kinetochore (GO:0034501)	13	3	0.13	+	23.1	0.000484	0.0327
mitotic chromosome condensation (GO:0007076)	15	3	0.15	+	20.02	0.000695	0.0451
DNA replication checkpoint (GO:0000076)	15	3	0.15	+	20.02	0.000695	0.0449
pyrimidine nucleoside triphosphate metabolic process (GO:0009147)	15	3	0.15	+	20.02	0.000695	0.0447
chromosome condensation (GO:0030261)	36	7	0.36	+	19.46	1.94e-07	3.13e-05
deoxyribonucleotide metabolic process (GO:0009262)	31	6	0.31	+	19.37	1.54e-06	0.000193
DNA replication (GO:0006260)	162	30	1.62	+	18.54	1.22e-27	2.33e-24
DNA-dependent DNA replication (GO:0006261)	99	18	0.99	+	18.2	8.85e-17	7.98e-14
regulation of double-strand break repair via nonhomologous end joining (GO:2001032)	23	4	0.23	+	17.41	0.000135	0.0111
negative regulation of mRNA splicing, via spliceosome (GO:0048025)	23	4	0.23	+	17.41	0.000135	0.011
positive regulation of cell cycle G2/M phase transition (GO:1902751)	29	5	0.29	+	17.26	1.96e-05	0.0019
regulation of DNA-dependent DNA replication (GO:0090329)	41	7	0.41	+	17.09	4.25e-07	6.33e-05
negative regulation of metaphase/anaphase transition of cell cycle (GO:1902100)	25	4	0.25	+	16.02	0.000181	0.0145
positive regulation of mRNA splicing, via spliceosome (GO:0048026)	25	4	0.25	+	16.02	0.000181	0.0144
negative regulation of mitotic metaphase/anaphase transition (GO:0045841)	25	4	0.25	+	16.02	0.000181	0.0143
nucleosome assembly (GO:0006334)	70	11	0.7	+	15.73	4.18e-10	1.36e-07
chromatin assembly (GO:0031497)	90	14	0.9	+	15.57	1.78e-12	8.25e-10
DNA packaging (GO:0006323)	123	19	1.23	+	15.46	1.75e-16	1.41e-13
negative regulation of mitotic sister chromatid separation (GO:2000816)	26	4	0.26	+	15.4	0.000207	0.016
negative regulation of chromosome separation (GO:1905819)	26	4	0.26	+	15.4	0.000207	0.0159
2'-deoxyribonucleotide metabolic process (GO:0009394)	26	4	0.26	+	15.4	0.000207	0.0158
positive regulation of G2/M transition of mitotic cell cycle (GO:0010971)	26	4	0.26	+	15.4	0.000207	0.0158
deoxyribose phosphate metabolic process (GO:0019692)	26	4	0.26	+	15.4	0.000207	0.0157
mRNA cis splicing, via spliceosome (GO:0045292)	27	4	0.27	+	14.83	0.000235	0.0177
chromatin assembly or disassembly (GO:0006333)	108	16	1.08	+	14.83	8.47e-14	4.48e-11
chromatin silencing (GO:0006342)	69	10	0.69	+	14.51	5.41e-09	1.48e-06
chromatin organization involved in negative regulation of transcription (GO:0097549)	69	10	0.69	+	14.51	5.41e-09	1.45e-06
negative regulation of RNA splicing (GO:0033119)	28	4	0.28	+	14.3	0.000267	0.0197
DNA geometric change (GO:0032392)	35	5	0.35	+	14.3	4.42e-05	0.00401
protein-DNA complex assembly (GO:0065004)	122	17	1.22	+	13.95	3.39e-14	1.92e-11
negative regulation of mitotic sister chromatid segregation (GO:0033048)	29	4	0.29	+	13.81	0.000302	0.0219
DNA duplex unwinding (GO:0032508)	29	4	0.29	+	13.81	0.000302	0.0218
DNA conformation change (GO:0071103)	162	22	1.62	+	13.59	7.39e-18	7.56e-15
negative regulation of gene expression, epigenetic (GO:0045814)	75	10	0.75	+	13.35	1.12e-08	2.68e-06
negative regulation of sister chromatid segregation (GO:0033046)	31	4	0.31	+	12.92	0.00038	0.0265
negative regulation of mRNA processing (GO:0050686)	31	4	0.31	+	12.92	0.00038	0.0264
regulation of DNA replication (GO:0006275)	101	13	1.01	+	12.88	9.69e-11	3.54e-08
negative regulation of chromosome segregation (GO:0051985)	32	4	0.32	+	12.51	0.000424	0.029
pyrimidine nucleotide metabolic process (GO:0006220)	32	4	0.32	+	12.51	0.000424	0.0289
chromatin organization involved in regulation of transcription (GO:0034401)	80	10	0.8	+	12.51	1.96e-08	4.29e-06
nucleosome organization (GO:0034728)	107	13	1.07	+	12.16	1.86e-10	6.63e-08
regulation of chromatin silencing (GO:0031935)	34	4	0.34	+	11.78	0.000524	0.035
protein-DNA complex subunit organization (GO:0071824)	162	19	1.62	+	11.74	1.69e-14	9.94e-12
positive regulation of DNA biosynthetic process (GO:2000573)	71	8	0.71	+	11.28	1.1e-06	0.000147
positive regulation of mRNA processing (GO:0050685)	36	4	0.36	+	11.12	0.000638	0.042
recombinational repair (GO:0000725)	91	10	0.91	+	11	5.99e-08	1.18e-05
double-strand break repair via homologous recombination (GO:0000724)	91	10	0.91	+	11	5.99e-08	1.16e-05
DNA biosynthetic process (GO:0071897)	56	6	0.56	+	10.73	3.32e-05	0.00304
positive regulation of cell cycle phase transition (GO:1901989)	95	10	0.95	+	10.54	8.7e-08	1.57e-05
base-excision repair (GO:0006284)	38	4	0.38	+	10.54	0.00077	0.048
regulation of double-strand break repair via homologous recombination (GO:0010569)	38	4	0.38	+	10.54	0.00077	0.0478
DNA recombination (GO:0006310)	185	19	1.85	+	10.28	1.51e-13	7.48e-11
pyrimidine-containing compound metabolic process (GO:0072527)	49	5	0.49	+	10.21	0.00019	0.0149
mitotic DNA integrity checkpoint (GO:0044774)	62	6	0.62	+	9.69	5.62e-05	0.00492
protein localization to chromosome (GO:0034502)	62	6	0.62	+	9.69	5.62e-05	0.0049
positive regulation of mitotic cell cycle phase transition (GO:1901992)	83	8	0.83	+	9.65	3.26e-06	0.000396
telomere maintenance (GO:0000723)	73	7	0.73	+	9.6	1.41e-05	0.0014
telomere organization (GO:0032200)	74	7	0.74	+	9.47	1.53e-05	0.0015
DNA metabolic process (GO:0006259)	580	54	5.79	+	9.32	4.24e-36	6.51e-32
sister chromatid segregation (GO:0000819)	119	11	1.19	+	9.25	6.62e-08	1.25e-05
mitotic DNA damage checkpoint (GO:0044773)	55	5	0.55	+	9.1	0.000313	0.0224
DNA repair (GO:0006281)	419	38	4.19	+	9.08	1.15e-24	1.6e-21
chromatin remodeling (GO:0006338)	124	11	1.24	+	8.88	9.77e-08	1.72e-05
regulation of double-strand break repair (GO:2000779)	70	6	0.7	+	8.58	0.000105	0.00877
mitotic sister chromatid segregation (GO:0000070)	95	8	0.95	+	8.43	8.24e-06	0.000883
negative regulation of chromosome organization (GO:2001251)	123	10	1.23	+	8.14	8.03e-07	0.000114
regulation of DNA repair (GO:0006282)	112	9	1.12	+	8.04	3.17e-06	0.000389
regulation of mRNA splicing, via spliceosome (GO:0048024)	100	8	1	+	8.01	1.17e-05	0.0012
mitotic cell cycle checkpoint (GO:0007093)	113	9	1.13	+	7.97	3.4e-06	0.00041
regulation of DNA biosynthetic process (GO:2000278)	115	9	1.15	+	7.83	3.89e-06	0.000462
gene silencing (GO:0016458)	141	11	1.41	+	7.81	3.27e-07	5.01e-05
double-strand break repair (GO:0006302)	168	13	1.68	+	7.75	2.93e-08	6.23e-06
regulation of G2/M transition of mitotic cell cycle (GO:0010389)	78	6	0.78	+	7.7	0.000183	0.0145
regulation of alternative mRNA splicing, via spliceosome (GO:0000381)	65	5	0.65	+	7.7	0.000641	0.0418
regulation of DNA recombination (GO:0000018)	91	7	0.91	+	7.7	5.28e-05	0.00465
negative regulation of mitotic cell cycle phase transition (GO:1901991)	119	9	1.19	+	7.57	5.05e-06	0.000582
positive regulation of mitotic cell cycle (GO:0045931)	159	12	1.59	+	7.55	1.31e-07	2.19e-05
cytokinesis (GO:0000910)	80	6	0.8	+	7.51	0.000209	0.0158
regulation of cell cycle G2/M phase transition (GO:1902749)	94	7	0.94	+	7.45	6.41e-05	0.00549
mRNA splicing, via spliceosome (GO:0000398)	190	14	1.9	+	7.38	1.5e-08	3.54e-06
RNA splicing, via transesterification reactions with bulged adenosine as nucleophile (GO:0000377)	190	14	1.9	+	7.38	1.5e-08	3.49e-06
RNA splicing, via transesterification reactions (GO:0000375)	190	14	1.9	+	7.38	1.5e-08	3.44e-06
regulation of gene expression, epigenetic (GO:0040029)	183	13	1.83	+	7.11	7.51e-08	1.4e-05
regulation of chromosome segregation (GO:0051983)	99	7	0.99	+	7.08	8.71e-05	0.00738
nuclear chromosome segregation (GO:0098813)	186	13	1.86	+	7	8.97e-08	1.6e-05
cellular response to DNA damage stimulus (GO:0006974)	640	44	6.39	+	6.88	4.67e-24	5.96e-21
mitotic nuclear division (GO:0140014)	132	9	1.32	+	6.83	1.11e-05	0.00115
negative regulation of cell cycle phase transition (GO:1901988)	133	9	1.33	+	6.77	1.18e-05	0.00119
regulation of RNA splicing (GO:0043484)	133	9	1.33	+	6.77	1.18e-05	0.00119
mitotic cell cycle process (GO:1903047)	434	29	4.34	+	6.69	1.44e-15	1.05e-12
chromosome segregation (GO:0007059)	241	16	2.41	+	6.65	5.44e-09	1.44e-06
mitotic cell cycle (GO:0000278)	503	32	5.02	+	6.37	1.5e-16	1.28e-13
DNA integrity checkpoint (GO:0031570)	96	6	0.96	+	6.26	0.000525	0.035
cell cycle checkpoint (GO:0000075)	145	9	1.45	+	6.21	2.25e-05	0.00217
positive regulation of DNA metabolic process (GO:0051054)	195	12	1.95	+	6.16	1.03e-06	0.000139
regulation of DNA metabolic process (GO:0051052)	342	21	3.42	+	6.15	7.36e-11	2.82e-08
chromosome organization (GO:0051276)	853	52	8.52	+	6.1	2.45e-26	3.75e-23
cell cycle phase transition (GO:0044770)	149	9	1.49	+	6.05	2.76e-05	0.00261
positive regulation of cell cycle process (GO:0090068)	234	14	2.34	+	5.99	1.73e-07	2.82e-05
regulation of mitotic nuclear division (GO:0007088)	151	9	1.51	+	5.97	3.05e-05	0.00287
cell cycle process (GO:0022402)	722	43	7.21	+	5.96	3.31e-21	3.91e-18
meiotic cell cycle (GO:0051321)	202	12	2.02	+	5.95	1.46e-06	0.000186
regulation of response to DNA damage stimulus (GO:2001020)	203	12	2.03	+	5.92	1.53e-06	0.000194
cellular response to leukemia inhibitory factor (GO:1990830)	119	7	1.19	+	5.89	0.000256	0.0191
response to leukemia inhibitory factor (GO:1990823)	119	7	1.19	+	5.89	0.000256	0.0191
negative regulation of cell cycle process (GO:0010948)	188	11	1.88	+	5.86	4.65e-06	0.000544
regulation of mRNA processing (GO:0050684)	138	8	1.38	+	5.8	0.000102	0.00855
mitotic cell cycle phase transition (GO:0044772)	140	8	1.4	+	5.72	0.000112	0.00925
nuclear division (GO:0000280)	246	14	2.46	+	5.7	3.08e-07	4.82e-05
regulation of mitotic cell cycle phase transition (GO:1901990)	250	14	2.5	+	5.61	3.71e-07	5.57e-05
cell division (GO:0051301)	447	25	4.47	+	5.6	6.6e-12	2.81e-09
RNA localization (GO:0006403)	161	9	1.61	+	5.6	4.9e-05	0.0044
chromatin organization (GO:0006325)	582	32	5.81	+	5.5	7.46e-15	4.58e-12
spindle organization (GO:0007051)	128	7	1.28	+	5.47	0.00039	0.0269
response to UV (GO:0009411)	129	7	1.29	+	5.43	0.000408	0.028
regulation of cell cycle phase transition (GO:1901987)	277	15	2.77	+	5.42	2.1e-07	3.32e-05
negative regulation of mitotic cell cycle (GO:0045930)	205	11	2.05	+	5.37	1.02e-05	0.00106
cell cycle (GO:0007049)	1063	57	10.62	+	5.37	2.26e-26	3.84e-23
meiotic nuclear division (GO:0140013)	131	7	1.31	+	5.35	0.000445	0.0302
regulation of nuclear division (GO:0051783)	175	9	1.75	+	5.15	9.04e-05	0.00761
organelle fission (GO:0048285)	277	14	2.77	+	5.06	1.19e-06	0.000157
RNA transport (GO:0050658)	142	7	1.42	+	4.93	0.000704	0.0451
nucleic acid transport (GO:0050657)	142	7	1.42	+	4.93	0.000704	0.045
RNA splicing (GO:0008380)	307	15	3.07	+	4.89	7.31e-07	0.000106
positive regulation of cell cycle (GO:0045787)	329	16	3.29	+	4.87	3.25e-07	5.03e-05
meiotic cell cycle process (GO:1903046)	144	7	1.44	+	4.87	0.000762	0.048
establishment of RNA localization (GO:0051236)	144	7	1.44	+	4.87	0.000762	0.0478
regulation of mitotic cell cycle (GO:0007346)	510	24	5.09	+	4.71	5.29e-10	1.69e-07
nucleic acid metabolic process (GO:0090304)	1654	76	16.52	+	4.6	3.06e-32	9.4e-29
regulation of chromosome organization (GO:0033044)	350	16	3.5	+	4.58	7.14e-07	0.000104
regulation of cell cycle process (GO:0010564)	544	23	5.43	+	4.23	8.82e-09	2.25e-06
nucleobase-containing compound metabolic process (GO:0006139)	2035	84	20.33	+	4.13	4.15e-33	3.18e-29
negative regulation of cell cycle (GO:0045786)	365	15	3.65	+	4.11	5.64e-06	0.00064
mRNA processing (GO:0006397)	390	16	3.9	+	4.11	2.76e-06	0.000344
heterocycle metabolic process (GO:0046483)	2152	86	21.5	+	4	4.37e-33	2.24e-29
cellular protein-containing complex assembly (GO:0034622)	613	24	6.12	+	3.92	1.69e-08	3.75e-06
cellular aromatic compound metabolic process (GO:0006725)	2208	86	22.06	+	3.9	2.85e-32	1.09e-28
regulation of mRNA metabolic process (GO:1903311)	236	9	2.36	+	3.82	0.000751	0.0475
mRNA metabolic process (GO:0016071)	506	19	5.05	+	3.76	1.09e-06	0.000147
organic cyclic compound metabolic process (GO:1901360)	2372	86	23.7	+	3.63	5.09e-30	1.3e-26
cellular response to stress (GO:0033554)	1351	48	13.5	+	3.56	5.63e-15	3.6e-12
cellular macromolecule biosynthetic process (GO:0034645)	1116	39	11.15	+	3.5	6.45e-12	2.83e-09
cellular nitrogen compound metabolic process (GO:0034641)	2583	89	25.8	+	3.45	9.48e-30	2.08e-26
macromolecule biosynthetic process (GO:0009059)	1145	39	11.44	+	3.41	1.38e-11	5.41e-09
ribonucleoprotein complex biogenesis (GO:0022613)	383	13	3.83	+	3.4	0.000158	0.0128
nucleobase-containing compound biosynthetic process (GO:0034654)	596	20	5.95	+	3.36	2.96e-06	0.000366
regulation of cell cycle (GO:0051726)	932	31	9.31	+	3.33	4.49e-09	1.25e-06
negative regulation of organelle organization (GO:0010639)	363	12	3.63	+	3.31	0.000358	0.0251
heterocycle biosynthetic process (GO:0018130)	657	21	6.56	+	3.2	3.44e-06	0.000411
aromatic compound biosynthetic process (GO:0019438)	668	21	6.67	+	3.15	4.41e-06	0.00052
negative regulation of RNA metabolic process (GO:0051253)	1130	33	11.29	+	2.92	2.89e-08	6.24e-06
protein-containing complex assembly (GO:0065003)	1030	30	10.29	+	2.92	1.47e-07	2.43e-05
RNA processing (GO:0006396)	725	21	7.24	+	2.9	1.48e-05	0.00147
protein-containing complex subunit organization (GO:0043933)	1159	33	11.58	+	2.85	5.2e-08	1.05e-05
negative regulation of cellular macromolecule biosynthetic process (GO:2000113)	1214	34	12.13	+	2.8	4.62e-08	9.44e-06
organic cyclic compound biosynthetic process (GO:1901362)	753	21	7.52	+	2.79	2.56e-05	0.00244
negative regulation of nucleobase-containing compound metabolic process (GO:0045934)	1223	34	12.22	+	2.78	5.5e-08	1.09e-05
negative regulation of macromolecule biosynthetic process (GO:0010558)	1244	34	12.43	+	2.74	8.2e-08	1.52e-05
negative regulation of gene expression (GO:0010629)	1450	39	14.49	+	2.69	1.08e-08	2.63e-06
negative regulation of cellular biosynthetic process (GO:0031327)	1292	34	12.91	+	2.63	1.98e-07	3.16e-05
negative regulation of biosynthetic process (GO:0009890)	1331	35	13.3	+	2.63	1.27e-07	2.17e-05
negative regulation of transcription, DNA-templated (GO:0045892)	1040	27	10.39	+	2.6	5.7e-06	0.000642
negative regulation of nucleic acid-templated transcription (GO:1903507)	1044	27	10.43	+	2.59	6.11e-06	0.000678
cellular biosynthetic process (GO:0044249)	1819	47	18.17	+	2.59	7.12e-10	2.23e-07
negative regulation of RNA biosynthetic process (GO:1902679)	1045	27	10.44	+	2.59	6.21e-06	0.000685
organelle organization (GO:0006996)	2810	71	28.07	+	2.53	4.8e-15	3.2e-12
organic substance biosynthetic process (GO:1901576)	1895	47	18.93	+	2.48	3.81e-09	1.1e-06
biosynthetic process (GO:0009058)	1965	47	19.63	+	2.39	8.87e-09	2.23e-06
RNA metabolic process (GO:0016070)	1157	27	11.56	+	2.34	4.16e-05	0.0038
cellular macromolecule metabolic process (GO:0044260)	3645	84	36.41	+	2.31	4.39e-16	3.37e-13
cellular nitrogen compound biosynthetic process (GO:0044271)	1032	23	10.31	+	2.23	0.000305	0.022
positive regulation of nucleobase-containing compound metabolic process (GO:0045935)	1593	35	15.91	+	2.2	8.23e-06	0.000889
response to stress (GO:0006950)	2516	55	25.13	+	2.19	1.04e-08	2.57e-06
macromolecule metabolic process (GO:0043170)	4560	98	45.55	+	2.15	1.03e-17	9.89e-15
cellular component biogenesis (GO:0044085)	2099	45	20.97	+	2.15	7.86e-07	0.000113
regulation of cellular macromolecule biosynthetic process (GO:2000112)	2876	60	28.73	+	2.09	5.87e-09	1.52e-06
regulation of nucleobase-containing compound metabolic process (GO:0019219)	2924	61	29.21	+	2.09	3.95e-09	1.12e-06
negative regulation of nitrogen compound metabolic process (GO:0051172)	1978	41	19.76	+	2.07	5.27e-06	0.000602
negative regulation of macromolecule metabolic process (GO:0010605)	2174	45	21.72	+	2.07	1.37e-06	0.000177
positive regulation of macromolecule biosynthetic process (GO:0010557)	1599	33	15.97	+	2.07	5.7e-05	0.00493
nitrogen compound metabolic process (GO:0006807)	5138	105	51.33	+	2.05	5.96e-18	6.52e-15
regulation of macromolecule biosynthetic process (GO:0010556)	2945	60	29.42	+	2.04	1.53e-08	3.44e-06
negative regulation of cellular metabolic process (GO:0031324)	2159	43	21.57	+	1.99	7.36e-06	0.000805
positive regulation of cellular biosynthetic process (GO:0031328)	1674	33	16.72	+	1.97	0.000142	0.0115
cellular component assembly (GO:0022607)	1877	37	18.75	+	1.97	5.89e-05	0.00508
regulation of RNA metabolic process (GO:0051252)	2707	53	27.04	+	1.96	6.86e-07	0.000101
regulation of cellular biosynthetic process (GO:0031326)	3065	60	30.62	+	1.96	8.3e-08	1.52e-05
cellular component organization or biogenesis (GO:0071840)	4667	91	46.62	+	1.95	5.22e-13	2.5e-10
regulation of biosynthetic process (GO:0009889)	3132	61	31.29	+	1.95	6.25e-08	1.2e-05
cellular component organization (GO:0016043)	4477	87	44.72	+	1.95	4.24e-12	1.91e-09
positive regulation of biosynthetic process (GO:0009891)	1712	33	17.1	+	1.93	0.000259	0.0192
regulation of transcription, DNA-templated (GO:0006355)	2463	47	24.61	+	1.91	7.91e-06	0.00086
negative regulation of metabolic process (GO:0009892)	2415	46	24.13	+	1.91	1.12e-05	0.00115
regulation of nucleic acid-templated transcription (GO:1903506)	2471	47	24.69	+	1.9	8.34e-06	0.000888
regulation of RNA biosynthetic process (GO:2001141)	2473	47	24.71	+	1.9	8.46e-06	0.000894
cellular metabolic process (GO:0044237)	5722	107	57.16	+	1.87	2.59e-15	1.8e-12
regulation of transcription by RNA polymerase II (GO:0006357)	1722	32	17.2	+	1.86	0.000733	0.0466
regulation of gene expression (GO:0010468)	3269	60	32.66	+	1.84	9.14e-07	0.000126
primary metabolic process (GO:0044238)	5573	102	55.67	+	1.83	1.39e-13	7.12e-11
organic substance metabolic process (GO:0071704)	5943	107	59.37	+	1.8	4e-14	2.19e-11
regulation of macromolecule metabolic process (GO:0060255)	4679	80	46.74	+	1.71	3.89e-08	8.05e-06
metabolic process (GO:0008152)	6386	107	63.8	+	1.68	8.53e-12	3.53e-09
regulation of cellular metabolic process (GO:0031323)	4786	78	47.81	+	1.63	8.27e-07	0.000116
regulation of nitrogen compound metabolic process (GO:0051171)	4454	72	44.5	+	1.62	4.71e-06	0.000547
positive regulation of macromolecule metabolic process (GO:0010604)	2846	46	28.43	+	1.62	0.0008	0.0495
cellular response to stimulus (GO:0051716)	4542	72	45.37	+	1.59	8.58e-06	0.0009
regulation of metabolic process (GO:0019222)	5115	81	51.1	+	1.59	1.33e-06	0.000173
regulation of primary metabolic process (GO:0080090)	4588	72	45.83	+	1.57	1.36e-05	0.00136
negative regulation of biological process (GO:0048519)	4524	65	45.19	+	1.44	0.00077	0.0482
response to stimulus (GO:0050896)	5768	79	57.62	+	1.37	0.000639	0.0418
cellular process (GO:0009987)	11056	145	110.45	+	1.31	8.47e-11	3.17e-08
signal transduction (GO:0007165)	3051	10	30.48	-	0.33	6.04e-06	0.000676
cell communication (GO:0007154)	3413	11	34.1	-	0.32	1.22e-06	0.00016
anatomical structure morphogenesis (GO:0009653)	1926	6	19.24	-	0.31	0.000505	0.0339
signaling (GO:0023052)	3306	10	33.03	-	0.3	8.86e-07	0.000123
intracellular signal transduction (GO:0035556)	1236	1	12.35	-	0.08	6.93e-05	0.0059
epithelium development (GO:0060429)	880	0	8.79	-	< 0.01	0.000283	0.0208
lipid metabolic process (GO:0006629)	885	0	8.84	-	< 0.01	0.00029	0.0212

## Sheet: G2M
Supplementary Table 1: GO biological processes of DEGs from in vitro NSCs by scRNAseq subpopulation
Cluster: G2/M
Total cell number: 5656
Number of H2O2 treated cells: 1463
Number of vehicle treated cells: 4193
*These are GO terms for upregulated DEGs.
Analysis Type:	PANTHER Overrepresentation Test (Released 20190711)
Annotation Version and Release Date:	GO Ontology database Released 2019-12-09
Analyzed List:	upload_1 (Mus musculus)
Reference List:	Genes detected in scRNAseq.txt (Mus musculus)	There are duplicate IDs in the file. The unique set of IDs will be used.
Test Type:	FISHER
Correction:	FDR
GO biological process complete	Genes detected in scRNAseq.txt - REFLIST (15916)	upload_1 (72)	upload_1 (expected)	upload_1 (over/under)	upload_1 (fold Enrichment)	upload_1 (raw P-value)	upload_1 (FDR)
regulation of T cell mediated immune response to tumor cell (GO:0002840)	4	2	0.02	+	> 100	0.000297	0.0385
regulation of attachment of spindle microtubules to kinetochore (GO:0051988)	13	4	0.06	+	68.02	8.61e-07	0.000264
cellular response to interleukin-7 (GO:0098761)	16	3	0.07	+	41.45	8.06e-05	0.013
response to interleukin-7 (GO:0098760)	16	3	0.07	+	41.45	8.06e-05	0.0129
positive regulation of chromosome segregation (GO:0051984)	32	4	0.14	+	27.63	2e-05	0.00414
mitotic spindle assembly (GO:0090307)	34	4	0.15	+	26.01	2.49e-05	0.00476
ribonucleoprotein complex export from nucleus (GO:0071426)	61	6	0.28	+	21.74	5.42e-07	0.000185
mitotic spindle organization (GO:0007052)	72	7	0.33	+	21.49	6.24e-08	2.99e-05
ribonucleoprotein complex localization (GO:0071166)	62	6	0.28	+	21.39	5.92e-07	0.000197
mRNA export from nucleus (GO:0006406)	45	4	0.2	+	19.65	6.87e-05	0.0118
mRNA-containing ribonucleoprotein complex export from nucleus (GO:0071427)	45	4	0.2	+	19.65	6.87e-05	0.0117
RNA export from nucleus (GO:0006405)	70	6	0.32	+	18.95	1.15e-06	0.000346
regulation of chromosome segregation (GO:0051983)	99	8	0.45	+	17.86	2.59e-08	1.42e-05
mitotic cytokinesis (GO:0000281)	62	5	0.28	+	17.83	1.25e-05	0.00278
microtubule cytoskeleton organization involved in mitosis (GO:1902850)	101	8	0.46	+	17.51	3e-08	1.59e-05
spindle organization (GO:0007051)	128	10	0.58	+	17.27	5.62e-10	9.57e-07
regulation of sister chromatid segregation (GO:0033045)	79	6	0.36	+	16.79	2.23e-06	0.000621
regulation of mitotic sister chromatid segregation (GO:0033047)	68	5	0.31	+	16.25	1.9e-05	0.00406
spindle assembly (GO:0051225)	71	5	0.32	+	15.57	2.32e-05	0.00456
RNA transport (GO:0050658)	142	10	0.64	+	15.57	1.45e-09	1.85e-06
nucleic acid transport (GO:0050657)	142	10	0.64	+	15.57	1.45e-09	1.71e-06
regulation of mitotic sister chromatid separation (GO:0010965)	57	4	0.26	+	15.51	0.000163	0.0237
establishment of RNA localization (GO:0051236)	144	10	0.65	+	15.35	1.65e-09	1.68e-06
protein export from nucleus (GO:0006611)	88	6	0.4	+	15.07	4.02e-06	0.00104
mitotic nuclear division (GO:0140014)	132	9	0.6	+	15.07	1.33e-08	1.07e-05
cytoskeleton-dependent cytokinesis (GO:0061640)	74	5	0.33	+	14.94	2.8e-05	0.00523
regulation of chromosome separation (GO:1905818)	61	4	0.28	+	14.5	0.000208	0.0298
mitotic sister chromatid segregation (GO:0000070)	95	6	0.43	+	13.96	6.1e-06	0.00151
establishment of chromosome localization (GO:0051303)	64	4	0.29	+	13.82	0.000248	0.0348
cytokinesis (GO:0000910)	80	5	0.36	+	13.82	3.99e-05	0.00711
RNA localization (GO:0006403)	161	10	0.73	+	13.73	4.56e-09	4.11e-06
chromosome localization (GO:0050000)	65	4	0.29	+	13.6	0.000262	0.0359
regulation of mRNA splicing, via spliceosome (GO:0048024)	100	6	0.45	+	13.26	8.07e-06	0.00196
nuclear export (GO:0051168)	101	6	0.46	+	13.13	8.52e-06	0.00204
sister chromatid segregation (GO:0000819)	119	7	0.54	+	13	1.54e-06	0.000445
nucleobase-containing compound transport (GO:0015931)	171	10	0.77	+	12.93	7.88e-09	6.71e-06
mRNA transport (GO:0051028)	104	6	0.47	+	12.75	9.99e-06	0.00229
mitotic cell cycle phase transition (GO:0044772)	140	8	0.63	+	12.63	3.24e-07	0.000121
chromatin remodeling (GO:0006338)	124	7	0.56	+	12.48	2e-06	0.000567
regulation of cyclin-dependent protein serine/threonine kinase activity (GO:0000079)	72	4	0.33	+	12.28	0.00038	0.0485
cell cycle phase transition (GO:0044770)	149	8	0.67	+	11.87	5.08e-07	0.000181
regulation of cell cycle G2/M phase transition (GO:1902749)	94	5	0.43	+	11.76	8.28e-05	0.0131
positive regulation of cell cycle phase transition (GO:1901989)	95	5	0.43	+	11.63	8.69e-05	0.0135
mRNA splicing, via spliceosome (GO:0000398)	190	10	0.86	+	11.63	2.05e-08	1.43e-05
RNA splicing, via transesterification reactions with bulged adenosine as nucleophile (GO:0000377)	190	10	0.86	+	11.63	2.05e-08	1.36e-05
RNA splicing, via transesterification reactions (GO:0000375)	190	10	0.86	+	11.63	2.05e-08	1.31e-05
regulation of RNA splicing (GO:0043484)	133	7	0.6	+	11.63	3.11e-06	0.000837
regulation of mRNA processing (GO:0050684)	138	7	0.62	+	11.21	3.93e-06	0.00104
protein-containing complex localization (GO:0031503)	199	10	0.9	+	11.11	3.11e-08	1.54e-05
nucleosome organization (GO:0034728)	107	5	0.48	+	10.33	0.000149	0.0219
cell division (GO:0051301)	447	20	2.02	+	9.89	1.05e-14	4.02e-11
positive regulation of mitotic cell cycle (GO:0045931)	159	7	0.72	+	9.73	9.58e-06	0.00222
mitotic cell cycle (GO:0000278)	503	22	2.28	+	9.67	5.77e-16	8.85e-12
protein-DNA complex subunit organization (GO:0071824)	162	7	0.73	+	9.55	1.08e-05	0.00243
nuclear chromosome segregation (GO:0098813)	186	8	0.84	+	9.51	2.51e-06	0.000686
positive regulation of cell cycle process (GO:0090068)	234	10	1.06	+	9.45	1.33e-07	5.68e-05
positive regulation of cell cycle (GO:0045787)	329	14	1.49	+	9.41	3.26e-10	6.25e-07
RNA splicing (GO:0008380)	307	13	1.39	+	9.36	1.59e-09	1.74e-06
chromosome segregation (GO:0007059)	241	10	1.09	+	9.17	1.74e-07	7e-05
DNA packaging (GO:0006323)	123	5	0.56	+	8.99	0.000277	0.0376
nuclear division (GO:0000280)	246	10	1.11	+	8.99	2.08e-07	8.19e-05
regulation of nuclear division (GO:0051783)	175	7	0.79	+	8.84	1.74e-05	0.00376
regulation of mitotic nuclear division (GO:0007088)	151	6	0.68	+	8.78	7.46e-05	0.0122
mitotic cell cycle process (GO:1903047)	434	17	1.96	+	8.66	1.09e-11	2.4e-08
DNA conformation change (GO:0071103)	162	6	0.73	+	8.19	0.000108	0.0163
organelle fission (GO:0048285)	277	10	1.25	+	7.98	5.97e-07	0.000195
regulation of microtubule cytoskeleton organization (GO:0070507)	198	7	0.9	+	7.82	3.74e-05	0.00683
mRNA processing (GO:0006397)	390	13	1.76	+	7.37	2.52e-08	1.43e-05
DNA recombination (GO:0006310)	185	6	0.84	+	7.17	0.000218	0.031
cell cycle process (GO:0022402)	722	23	3.27	+	7.04	7.56e-14	2.32e-10
microtubule cytoskeleton organization (GO:0000226)	445	14	2.01	+	6.95	1.38e-08	1.06e-05
nucleocytoplasmic transport (GO:0006913)	195	6	0.88	+	6.8	0.000287	0.0383
nuclear transport (GO:0051169)	195	6	0.88	+	6.8	0.000287	0.038
chromosome organization (GO:0051276)	853	26	3.86	+	6.74	3e-15	1.53e-11
regulation of microtubule-based process (GO:0032886)	232	7	1.05	+	6.67	9.85e-05	0.0151
regulation of mRNA metabolic process (GO:1903311)	236	7	1.07	+	6.56	0.000109	0.0163
chromatin organization (GO:0006325)	582	17	2.63	+	6.46	8.97e-10	1.25e-06
mRNA metabolic process (GO:0016071)	506	14	2.29	+	6.12	6.58e-08	3.06e-05
regulation of cell cycle process (GO:0010564)	544	15	2.46	+	6.1	2.17e-08	1.28e-05
microtubule-based process (GO:0007017)	620	17	2.8	+	6.06	2.28e-09	2.18e-06
cell cycle (GO:0007049)	1063	29	4.81	+	6.03	7.3e-16	5.6e-12
establishment of organelle localization (GO:0051656)	300	8	1.36	+	5.89	7.11e-05	0.0118
regulation of mitotic cell cycle (GO:0007346)	510	13	2.31	+	5.63	5.13e-07	0.000179
regulation of cell cycle phase transition (GO:1901987)	277	7	1.25	+	5.59	0.000285	0.0383
regulation of chromosome organization (GO:0033044)	350	8	1.58	+	5.05	0.000201	0.029
regulation of cell cycle (GO:0051726)	932	21	4.22	+	4.98	6.47e-10	9.92e-07
negative regulation of organelle organization (GO:0010639)	363	8	1.64	+	4.87	0.000256	0.0353
RNA processing (GO:0006396)	725	15	3.28	+	4.57	8.18e-07	0.000256
DNA metabolic process (GO:0006259)	580	10	2.62	+	3.81	0.000296	0.0388
cytoskeleton organization (GO:0007010)	967	15	4.37	+	3.43	2.55e-05	0.00482
nucleic acid metabolic process (GO:0090304)	1654	23	7.48	+	3.07	6.2e-07	0.000198
organelle organization (GO:0006996)	2810	39	12.71	+	3.07	3.41e-12	8.72e-09
RNA metabolic process (GO:0016070)	1157	16	5.23	+	3.06	5.19e-05	0.00904
regulation of organelle organization (GO:0033043)	1188	16	5.37	+	2.98	7.09e-05	0.0119
regulation of RNA metabolic process (GO:0051252)	2707	33	12.25	+	2.69	1.41e-08	1.03e-05
positive regulation of molecular function (GO:0044093)	1327	16	6	+	2.67	0.000253	0.0353
nucleobase-containing compound metabolic process (GO:0006139)	2035	24	9.21	+	2.61	6.01e-06	0.00151
regulation of nucleobase-containing compound metabolic process (GO:0019219)	2924	33	13.23	+	2.49	9.59e-08	4.2e-05
heterocycle metabolic process (GO:0046483)	2152	24	9.74	+	2.47	1.56e-05	0.00341
cellular localization (GO:0051641)	1899	21	8.59	+	2.44	7.33e-05	0.0121
cellular aromatic compound metabolic process (GO:0006725)	2208	24	9.99	+	2.4	2.4e-05	0.00465
regulation of transcription, DNA-templated (GO:0006355)	2463	26	11.14	+	2.33	2.06e-05	0.00422
regulation of nucleic acid-templated transcription (GO:1903506)	2471	26	11.18	+	2.33	2.14e-05	0.00431
regulation of RNA biosynthetic process (GO:2001141)	2473	26	11.19	+	2.32	2.16e-05	0.00429
regulation of molecular function (GO:0065009)	2234	23	10.11	+	2.28	0.000106	0.0161
organic cyclic compound metabolic process (GO:1901360)	2372	24	10.73	+	2.24	8.54e-05	0.0134
regulation of gene expression (GO:0010468)	3269	32	14.79	+	2.16	5.57e-06	0.00142
regulation of cellular macromolecule biosynthetic process (GO:2000112)	2876	28	13.01	+	2.15	3.76e-05	0.00678
regulation of nitrogen compound metabolic process (GO:0051171)	4454	43	20.15	+	2.13	2.15e-08	1.32e-05
regulation of biosynthetic process (GO:0009889)	3132	30	14.17	+	2.12	1.94e-05	0.00407
regulation of macromolecule biosynthetic process (GO:0010556)	2945	28	13.32	+	2.1	5.09e-05	0.00897
regulation of cellular biosynthetic process (GO:0031326)	3065	29	13.87	+	2.09	3.61e-05	0.00667
regulation of macromolecule metabolic process (GO:0060255)	4679	44	21.17	+	2.08	3.11e-08	1.59e-05
cellular nitrogen compound metabolic process (GO:0034641)	2583	24	11.68	+	2.05	0.000333	0.0429
regulation of cellular metabolic process (GO:0031323)	4786	44	21.65	+	2.03	8.28e-08	3.73e-05
cellular component organization (GO:0016043)	4477	41	20.25	+	2.02	4.7e-07	0.000172
regulation of primary metabolic process (GO:0080090)	4588	42	20.75	+	2.02	2.73e-07	0.000105
regulation of metabolic process (GO:0019222)	5115	45	23.14	+	1.94	1.66e-07	6.89e-05
cellular component organization or biogenesis (GO:0071840)	4667	41	21.11	+	1.94	1.46e-06	0.000429
cellular process (GO:0009987)	11056	66	50.01	+	1.32	8.53e-06	0.00201

## Sheet: T
Supplementary Table 1: GO biological processes of DEGs from in vitro NSCs by scRNAseq subpopulation
Cluster: G2/M
Total cell number: 5656
Number of H2O2 treated cells: 2898
Number of vehicle treated cells: 1482
*These are GO terms for downregulated DEGs.
Analysis Type:	PANTHER Overrepresentation Test (Released 20190711)
Annotation Version and Release Date:	GO Ontology database Released 2019-12-09
Analyzed List:	upload_1 (Mus musculus)
Reference List:	Genes detected in scRNAseq.txt (Mus musculus)	There are duplicate IDs in the file. The unique set of IDs will be used.
Test Type:	FISHER
Correction:	FDR
GO biological process complete	Genes detected in scRNAseq.txt - REFLIST (15916)	upload_1 (115)	upload_1 (expected)	upload_1 (over/under)	upload_1 (fold Enrichment)	upload_1 (raw P-value)	upload_1 (FDR)
positive regulation of telomerase RNA reverse transcriptase activity (GO:1905663)	2	2	0.01	+	> 100	0.000303	0.0321
pyrimidine deoxyribonucleoside triphosphate catabolic process (GO:0009213)	2	2	0.01	+	> 100	0.000303	0.0318
pyrimidine nucleoside triphosphate catabolic process (GO:0009149)	2	2	0.01	+	> 100	0.000303	0.0316
regulation of telomerase RNA reverse transcriptase activity (GO:1905661)	3	2	0.02	+	92.27	0.000503	0.0488
pyrimidine deoxyribonucleoside triphosphate metabolic process (GO:0009211)	5	3	0.04	+	83.04	1.96e-05	0.0031
deoxyribonucleotide biosynthetic process (GO:0009263)	14	4	0.1	+	39.54	7.12e-06	0.00144
pyrimidine deoxyribonucleotide metabolic process (GO:0009219)	12	3	0.09	+	34.6	0.000154	0.0177
kinetochore organization (GO:0051383)	17	4	0.12	+	32.56	1.37e-05	0.00231
pyrimidine nucleoside triphosphate metabolic process (GO:0009147)	15	3	0.11	+	27.68	0.000271	0.0293
chromosome condensation (GO:0030261)	36	7	0.26	+	26.91	2.12e-08	8.54e-06
DNA replication-independent nucleosome organization (GO:0034724)	17	3	0.12	+	24.42	0.000375	0.0381
centromere complex assembly (GO:0034508)	23	4	0.17	+	24.07	3.88e-05	0.00567
histone exchange (GO:0043486)	18	3	0.13	+	23.07	0.000435	0.0433
deoxyribonucleotide metabolic process (GO:0009262)	31	5	0.22	+	22.32	5.49e-06	0.00117
deoxyribonucleoside triphosphate metabolic process (GO:0009200)	19	3	0.14	+	21.85	0.000501	0.049
mRNA cis splicing, via spliceosome (GO:0045292)	27	4	0.2	+	20.5	6.81e-05	0.009
positive regulation of cell cycle G2/M phase transition (GO:1902751)	29	4	0.21	+	19.09	8.76e-05	0.0108
spliceosomal snRNP assembly (GO:0000387)	31	4	0.22	+	17.86	0.000111	0.0134
positive regulation of chromosome segregation (GO:0051984)	32	4	0.23	+	17.3	0.000124	0.0145
positive regulation of telomerase activity (GO:0051973)	34	4	0.25	+	16.28	0.000154	0.0176
DNA packaging (GO:0006323)	123	14	0.89	+	15.75	9.64e-13	1.14e-09
positive regulation of cell cycle phase transition (GO:1901989)	95	9	0.69	+	13.11	5.7e-08	2.13e-05
DNA conformation change (GO:0071103)	162	15	1.17	+	12.81	2.23e-12	2.28e-09
chromatin assembly (GO:0031497)	90	8	0.65	+	12.3	5.05e-07	0.000143
regulation of telomerase activity (GO:0051972)	47	4	0.34	+	11.78	0.000484	0.0476
positive regulation of DNA biosynthetic process (GO:2000573)	71	6	0.51	+	11.7	1.87e-05	0.00302
positive regulation of mitotic cell cycle phase transition (GO:1901992)	83	7	0.6	+	11.67	3.72e-06	0.000877
nucleosome organization (GO:0034728)	107	9	0.77	+	11.64	1.47e-07	4.7e-05
chromatin assembly or disassembly (GO:0006333)	108	9	0.78	+	11.53	1.59e-07	4.86e-05
ribonucleoprotein complex export from nucleus (GO:0071426)	61	5	0.44	+	11.34	0.00011	0.0134
ribonucleoprotein complex localization (GO:0071166)	62	5	0.45	+	11.16	0.000118	0.014
RNA transport (GO:0050658)	142	11	1.03	+	10.72	1.27e-08	5.88e-06
nucleic acid transport (GO:0050657)	142	11	1.03	+	10.72	1.27e-08	5.71e-06
establishment of RNA localization (GO:0051236)	144	11	1.04	+	10.57	1.45e-08	6.17e-06
regulation of sister chromatid segregation (GO:0033045)	79	6	0.57	+	10.51	3.3e-05	0.00491
mitotic nuclear division (GO:0140014)	132	10	0.95	+	10.48	7.3e-08	2.54e-05
positive regulation of mitotic cell cycle (GO:0045931)	159	12	1.15	+	10.45	3.51e-09	1.85e-06
RNA localization (GO:0006403)	161	12	1.16	+	10.32	4e-09	2.05e-06
protein-DNA complex subunit organization (GO:0071824)	162	12	1.17	+	10.25	4.27e-09	2.11e-06
cell cycle phase transition (GO:0044770)	149	11	1.08	+	10.22	2.02e-08	8.36e-06
regulation of mitotic sister chromatid segregation (GO:0033047)	68	5	0.49	+	10.18	0.000177	0.0201
chromatin silencing (GO:0006342)	69	5	0.5	+	10.03	0.000189	0.0212
chromatin organization involved in negative regulation of transcription (GO:0097549)	69	5	0.5	+	10.03	0.000189	0.021
mitotic cell cycle phase transition (GO:0044772)	140	10	1.01	+	9.89	1.23e-07	4e-05
RNA export from nucleus (GO:0006405)	70	5	0.51	+	9.89	0.000201	0.0221
nucleosome assembly (GO:0006334)	70	5	0.51	+	9.89	0.000201	0.0219
regulation of chromosome segregation (GO:0051983)	99	7	0.72	+	9.79	1.1e-05	0.00199
regulation of mRNA splicing, via spliceosome (GO:0048024)	100	7	0.72	+	9.69	1.17e-05	0.00202
mRNA splicing, via spliceosome (GO:0000398)	190	13	1.37	+	9.47	2.31e-09	1.41e-06
RNA splicing, via transesterification reactions with bulged adenosine as nucleophile (GO:0000377)	190	13	1.37	+	9.47	2.31e-09	1.36e-06
RNA splicing, via transesterification reactions (GO:0000375)	190	13	1.37	+	9.47	2.31e-09	1.31e-06
mRNA transport (GO:0051028)	104	7	0.75	+	9.32	1.49e-05	0.00246
sister chromatid segregation (GO:0000819)	119	8	0.86	+	9.3	3.62e-06	0.000867
negative regulation of gene expression, epigenetic (GO:0045814)	75	5	0.54	+	9.23	0.000273	0.0292
negative regulation of mRNA metabolic process (GO:1903312)	76	5	0.55	+	9.11	0.000289	0.0308
protein-DNA complex assembly (GO:0065004)	122	8	0.88	+	9.08	4.31e-06	0.000971
chromatin remodeling (GO:0006338)	124	8	0.9	+	8.93	4.83e-06	0.00106
nucleobase-containing compound transport (GO:0015931)	171	11	1.24	+	8.9	7.63e-08	2.6e-05
regulation of G2/M transition of mitotic cell cycle (GO:0010389)	78	5	0.56	+	8.87	0.000324	0.0335
regulation of cell cycle G2/M phase transition (GO:1902749)	94	6	0.68	+	8.83	8.23e-05	0.0104
mitotic sister chromatid segregation (GO:0000070)	95	6	0.69	+	8.74	8.7e-05	0.0108
chromatin organization involved in regulation of transcription (GO:0034401)	80	5	0.58	+	8.65	0.000362	0.037
nucleoside triphosphate metabolic process (GO:0009141)	82	5	0.59	+	8.44	0.000403	0.0406
regulation of DNA biosynthetic process (GO:2000278)	115	7	0.83	+	8.42	2.76e-05	0.00419
regulation of RNA splicing (GO:0043484)	133	8	0.96	+	8.32	7.86e-06	0.00155
RNA splicing (GO:0008380)	307	18	2.22	+	8.11	1.68e-11	1.35e-08
regulation of mRNA processing (GO:0050684)	138	8	1	+	8.02	1.02e-05	0.0019
positive regulation of cell cycle (GO:0045787)	329	19	2.38	+	7.99	5.57e-12	5.33e-09
mitotic cell cycle (GO:0000278)	503	28	3.63	+	7.7	5.65e-17	4.33e-13
positive regulation of cell cycle process (GO:0090068)	234	13	1.69	+	7.69	2.44e-08	9.6e-06
spindle organization (GO:0007051)	128	7	0.92	+	7.57	5.29e-05	0.00737
regulation of mitotic nuclear division (GO:0007088)	151	8	1.09	+	7.33	1.89e-05	0.00302
ribonucleoprotein complex assembly (GO:0022618)	159	8	1.15	+	6.96	2.69e-05	0.00413
chromosome segregation (GO:0007059)	241	12	1.74	+	6.89	2.69e-07	8.09e-05
DNA replication (GO:0006260)	162	8	1.17	+	6.83	3.06e-05	0.0046
cell division (GO:0051301)	447	22	3.23	+	6.81	2.01e-12	2.21e-09
negative regulation of chromosome organization (GO:2001251)	123	6	0.89	+	6.75	0.000332	0.0342
nuclear division (GO:0000280)	246	12	1.78	+	6.75	3.32e-07	9.79e-05
mitotic cell cycle process (GO:1903047)	434	21	3.14	+	6.7	9.28e-12	7.9e-09
nuclear chromosome segregation (GO:0098813)	186	9	1.34	+	6.7	1.12e-05	0.002
ribonucleoprotein complex subunit organization (GO:0071826)	166	8	1.2	+	6.67	3.62e-05	0.00533
response to UV (GO:0009411)	129	6	0.93	+	6.44	0.000424	0.0424
mRNA processing (GO:0006397)	390	18	2.82	+	6.39	6.84e-10	4.56e-07
regulation of nuclear division (GO:0051783)	175	8	1.26	+	6.33	5.17e-05	0.00727
chromosome organization (GO:0051276)	853	38	6.16	+	6.17	6e-20	9.19e-16
regulation of gene expression, epigenetic (GO:0040029)	183	8	1.32	+	6.05	6.99e-05	0.00916
organelle fission (GO:0048285)	277	12	2	+	6	1.11e-06	0.000293
DNA recombination (GO:0006310)	185	8	1.34	+	5.98	7.52e-05	0.00969
regulation of mitotic cell cycle (GO:0007346)	510	22	3.68	+	5.97	2.39e-11	1.83e-08
DNA metabolic process (GO:0006259)	580	25	4.19	+	5.97	8.45e-13	1.08e-09
mRNA metabolic process (GO:0016071)	506	21	3.66	+	5.74	1.43e-10	1.04e-07
chromatin organization (GO:0006325)	582	24	4.21	+	5.71	6.4e-12	5.77e-09
protein-containing complex localization (GO:0031503)	199	8	1.44	+	5.56	0.000122	0.0144
cell cycle process (GO:0022402)	722	29	5.22	+	5.56	4.92e-14	8.38e-11
regulation of mitotic cell cycle phase transition (GO:1901990)	250	10	1.81	+	5.54	1.77e-05	0.00289
regulation of cell cycle phase transition (GO:1901987)	277	11	2	+	5.5	7.07e-06	0.00144
meiotic cell cycle (GO:0051321)	202	8	1.46	+	5.48	0.000135	0.0157
regulation of mRNA metabolic process (GO:1903311)	236	9	1.71	+	5.28	6.76e-05	0.00901
regulation of chromosome organization (GO:0033044)	350	13	2.53	+	5.14	2.02e-06	0.000508
cell cycle (GO:0007049)	1063	38	7.68	+	4.95	7.65e-17	3.91e-13
regulation of DNA metabolic process (GO:0051052)	342	12	2.47	+	4.86	8.94e-06	0.00171
ribonucleoprotein complex biogenesis (GO:0022613)	383	13	2.77	+	4.7	5.24e-06	0.00113
DNA repair (GO:0006281)	419	14	3.03	+	4.62	2.64e-06	0.000654
regulation of cell cycle process (GO:0010564)	544	17	3.93	+	4.33	5.04e-07	0.000146
cellular protein-containing complex assembly (GO:0034622)	613	19	4.43	+	4.29	1.12e-07	3.73e-05
negative regulation of organelle organization (GO:0010639)	363	11	2.62	+	4.19	7.83e-05	0.01
microtubule cytoskeleton organization (GO:0000226)	445	13	3.22	+	4.04	2.46e-05	0.00381
RNA processing (GO:0006396)	725	21	5.24	+	4.01	6.72e-08	2.39e-05
cellular response to DNA damage stimulus (GO:0006974)	640	18	4.62	+	3.89	9.93e-07	0.000272
regulation of cell cycle (GO:0051726)	932	26	6.73	+	3.86	2.9e-09	1.59e-06
nucleic acid metabolic process (GO:0090304)	1654	45	11.95	+	3.77	9.39e-16	2.88e-12
nucleobase-containing compound metabolic process (GO:0006139)	2035	51	14.7	+	3.47	1.16e-16	4.43e-13
microtubule-based process (GO:0007017)	620	15	4.48	+	3.35	4.8e-05	0.00681
protein-containing complex subunit organization (GO:0043933)	1159	28	8.37	+	3.34	1.38e-08	6.06e-06
heterocycle metabolic process (GO:0046483)	2152	51	15.55	+	3.28	1.14e-15	2.91e-12
cellular aromatic compound metabolic process (GO:0006725)	2208	51	15.95	+	3.2	3.23e-15	7.08e-12
protein-containing complex assembly (GO:0065003)	1030	23	7.44	+	3.09	1.34e-06	0.000343
organic cyclic compound metabolic process (GO:1901360)	2372	51	17.14	+	2.98	5.68e-14	8.7e-11
cellular nitrogen compound metabolic process (GO:0034641)	2583	54	18.66	+	2.89	1.97e-14	3.77e-11
RNA metabolic process (GO:0016070)	1157	23	8.36	+	2.75	9.04e-06	0.00171
organelle organization (GO:0006996)	2810	55	20.3	+	2.71	1.53e-13	2.14e-10
negative regulation of gene expression (GO:0010629)	1450	27	10.48	+	2.58	4.23e-06	0.000968
negative regulation of RNA metabolic process (GO:0051253)	1130	21	8.16	+	2.57	6.24e-05	0.00854
regulation of organelle organization (GO:0033043)	1188	22	8.58	+	2.56	4.27e-05	0.00617
cellular response to stress (GO:0033554)	1351	25	9.76	+	2.56	1.16e-05	0.00205
negative regulation of cellular macromolecule biosynthetic process (GO:2000113)	1214	22	8.77	+	2.51	5.87e-05	0.0081
negative regulation of nucleobase-containing compound metabolic process (GO:0045934)	1223	22	8.84	+	2.49	6.54e-05	0.00887
negative regulation of macromolecule biosynthetic process (GO:0010558)	1244	22	8.99	+	2.45	8.37e-05	0.0105
negative regulation of biosynthetic process (GO:0009890)	1331	23	9.62	+	2.39	0.000117	0.014
negative regulation of cellular biosynthetic process (GO:0031327)	1292	22	9.34	+	2.36	0.000196	0.0216
regulation of nucleobase-containing compound metabolic process (GO:0019219)	2924	48	21.13	+	2.27	7.85e-09	3.76e-06
regulation of RNA metabolic process (GO:0051252)	2707	44	19.56	+	2.25	6.39e-08	2.33e-05
cellular component biogenesis (GO:0044085)	2099	33	15.17	+	2.18	1.16e-05	0.00203
cellular component assembly (GO:0022607)	1877	29	13.56	+	2.14	6.55e-05	0.0088
regulation of gene expression (GO:0010468)	3269	50	23.62	+	2.12	3.9e-08	1.49e-05
regulation of transcription, DNA-templated (GO:0006355)	2463	37	17.8	+	2.08	7.62e-06	0.00152
regulation of nucleic acid-templated transcription (GO:1903506)	2471	37	17.85	+	2.07	8.11e-06	0.00157
regulation of RNA biosynthetic process (GO:2001141)	2473	37	17.87	+	2.07	1.29e-05	0.0022
regulation of cellular macromolecule biosynthetic process (GO:2000112)	2876	42	20.78	+	2.02	4.16e-06	0.000967
cellular component organization or biogenesis (GO:0071840)	4667	67	33.72	+	1.99	1.78e-10	1.24e-07
cellular component organization (GO:0016043)	4477	64	32.35	+	1.98	9.32e-10	5.95e-07
regulation of macromolecule biosynthetic process (GO:0010556)	2945	42	21.28	+	1.97	5.55e-06	0.00115
negative regulation of macromolecule metabolic process (GO:0010605)	2174	31	15.71	+	1.97	0.00018	0.0203
regulation of biosynthetic process (GO:0009889)	3132	43	22.63	+	1.9	1.03e-05	0.0019
regulation of cellular biosynthetic process (GO:0031326)	3065	42	22.15	+	1.9	1.49e-05	0.00249
regulation of macromolecule metabolic process (GO:0060255)	4679	61	33.81	+	1.8	1.57e-07	4.9e-05
macromolecule metabolic process (GO:0043170)	4560	58	32.95	+	1.76	1.24e-06	0.000321
regulation of nitrogen compound metabolic process (GO:0051171)	4454	56	32.18	+	1.74	3.15e-06	0.000767
nitrogen compound metabolic process (GO:0006807)	5138	63	37.12	+	1.7	1e-06	0.00027
regulation of primary metabolic process (GO:0080090)	4588	56	33.15	+	1.69	1.06e-05	0.00193
regulation of cellular metabolic process (GO:0031323)	4786	58	34.58	+	1.68	5.54e-06	0.00116
regulation of metabolic process (GO:0019222)	5115	61	36.96	+	1.65	4.74e-06	0.00105
cellular metabolic process (GO:0044237)	5722	64	41.34	+	1.55	2.2e-05	0.00345
primary metabolic process (GO:0044238)	5573	62	40.27	+	1.54	4.74e-05	0.00678
organic substance metabolic process (GO:0071704)	5943	64	42.94	+	1.49	9.25e-05	0.0113
cellular process (GO:0009987)	11056	103	79.88	+	1.29	6.19e-07	0.000172
signal transduction (GO:0007165)	3051	8	22.04	-	0.36	0.000462	0.0456
signaling (GO:0023052)	3306	8	23.89	-	0.33	7.11e-05	0.00923

## Sheet: I
Supplementary Table 1: GO biological processes of DEGs from in vitro NSCs by scRNAseq subpopulation
Cluster: I
Total cell number: 2607
Number of H2O2 treated cells: 1371
Number of vehicle treated cells: 1236
*These are GO terms for upregulated DEGs.
Analysis Type:	PANTHER Overrepresentation Test (Released 20190711)
Annotation Version and Release Date:	GO Ontology database Released 2019-12-09
Analyzed List:	upload_1 (Mus musculus)
Reference List:	Genes detected in scRNAseq.txt (Mus musculus)	There are duplicate IDs in the file. The unique set of IDs will be used.
Test Type:	FISHER
Correction:	FDR
GO biological process complete	Genes detected in scRNAseq.txt - REFLIST (15916)	upload_1 (40)	upload_1 (expected)	upload_1 (over/under)	upload_1 (fold Enrichment)	upload_1 (raw P-value)	upload_1 (FDR)
hydrogen peroxide catabolic process (GO:0042744)	15	3	0.04	+	79.58	1.16e-05	0.00988
antibiotic catabolic process (GO:0017001)	29	4	0.07	+	54.88	1.31e-06	0.00288
cellular detoxification (GO:1990748)	24	3	0.06	+	49.74	4.09e-05	0.0273
hydrogen peroxide metabolic process (GO:0042743)	28	3	0.07	+	42.63	6.25e-05	0.0399
tRNA aminoacylation for protein translation (GO:0006418)	40	4	0.1	+	39.79	4.28e-06	0.00596
tRNA aminoacylation (GO:0043039)	43	4	0.11	+	37.01	5.59e-06	0.00659
glutathione metabolic process (GO:0006749)	55	5	0.14	+	36.17	3.77e-07	0.00116
amino acid activation (GO:0043038)	44	4	0.11	+	36.17	6.08e-06	0.00666
antibiotic metabolic process (GO:0016999)	67	4	0.17	+	23.76	2.91e-05	0.0213
cellular modified amino acid metabolic process (GO:0006575)	158	6	0.4	+	15.11	3.09e-06	0.00474
cellular amino acid metabolic process (GO:0006520)	211	8	0.53	+	15.09	5.84e-08	0.000298
peptide metabolic process (GO:0006518)	426	11	1.07	+	10.27	6.48e-09	9.94e-05
response to oxidative stress (GO:0006979)	315	8	0.79	+	10.11	1.13e-06	0.00289
sulfur compound metabolic process (GO:0006790)	237	6	0.6	+	10.07	2.92e-05	0.0203
cofactor metabolic process (GO:0051186)	323	8	0.81	+	9.86	1.36e-06	0.0026
peptide biosynthetic process (GO:0043043)	312	7	0.78	+	8.93	1.26e-05	0.00969
amide biosynthetic process (GO:0043604)	398	8	1	+	8	6.18e-06	0.00631
cellular amide metabolic process (GO:0043603)	615	12	1.55	+	7.76	2.48e-08	0.00019
oxidation-reduction process (GO:0055114)	668	12	1.68	+	7.15	6.07e-08	0.000233
carboxylic acid metabolic process (GO:0019752)	635	10	1.6	+	6.27	3.07e-06	0.00523
oxoacid metabolic process (GO:0043436)	671	10	1.69	+	5.93	4.98e-06	0.00636
organic acid metabolic process (GO:0006082)	689	10	1.73	+	5.78	6.27e-06	0.00601
cellular response to chemical stimulus (GO:0070887)	1945	16	4.89	+	3.27	8.77e-06	0.00791
metabolic process (GO:0008152)	6386	30	16.05	+	1.87	1.21e-05	0.00976

## Sheet: G0r
Supplementary Table 1: GO biological processes of DEGs from in vitro NSCs by scRNAseq subpopulation
Cluster: G0r
Total cell number: 2586
Number of H2O2 treated cells: 1645
Number of vehicle treated cells: 941
*These are GO terms for upregulated DEGs.
Analysis Type:	PANTHER Overrepresentation Test (Released 20190711)
Annotation Version and Release Date:	GO Ontology database Released 2019-12-09
Analyzed List:	upload_1 (Mus musculus)
Reference List:	Genes detected in scRNAseq.txt (Mus musculus)	There are duplicate IDs in the file. The unique set of IDs will be used.
Test Type:	FISHER
Correction:	FDR
GO biological process complete	Genes detected in scRNAseq.txt - REFLIST (15916)	upload_1 (51)	upload_1 (expected)	upload_1 (over/under)	upload_1 (fold Enrichment)	upload_1 (raw P-value)	upload_1 (FDR)
detoxification of copper ion (GO:0010273)	5	3	0.02	+	> 100	1.7e-06	0.00153
stress response to copper ion (GO:1990169)	5	3	0.02	+	> 100	1.7e-06	0.00145
detoxification of inorganic compound (GO:0061687)	7	3	0.02	+	> 100	3.63e-06	0.00222
stress response to metal ion (GO:0097501)	7	3	0.02	+	> 100	3.63e-06	0.00214
negative regulation of macrophage chemotaxis (GO:0010760)	5	2	0.02	+	> 100	0.000208	0.0455
cellular response to zinc ion (GO:0071294)	9	3	0.03	+	> 100	6.62e-06	0.0035
nitric oxide mediated signal transduction (GO:0007263)	12	3	0.04	+	78.02	1.36e-05	0.00632
cellular response to copper ion (GO:0071280)	14	3	0.04	+	66.87	2.02e-05	0.00838
cellular zinc ion homeostasis (GO:0006882)	18	3	0.06	+	52.01	3.92e-05	0.0137
cellular response to cadmium ion (GO:0071276)	20	3	0.06	+	46.81	5.2e-05	0.0166
zinc ion homeostasis (GO:0055069)	20	3	0.06	+	46.81	5.2e-05	0.0163
response to copper ion (GO:0046688)	22	3	0.07	+	42.56	6.72e-05	0.0202
glycolytic process (GO:0006096)	38	5	0.12	+	41.06	2.39e-07	0.00061
response to zinc ion (GO:0010043)	23	3	0.07	+	40.71	7.58e-05	0.0219
ATP generation from ADP (GO:0006757)	39	5	0.12	+	40.01	2.69e-07	0.000589
ADP metabolic process (GO:0046031)	45	5	0.14	+	34.68	5.17e-07	0.000792
response to cadmium ion (GO:0046686)	29	3	0.09	+	32.28	0.000143	0.0347
pyruvate metabolic process (GO:0006090)	59	6	0.19	+	31.74	5.61e-08	0.000215
purine ribonucleoside diphosphate metabolic process (GO:0009179)	50	5	0.16	+	31.21	8.38e-07	0.00107
acidic amino acid transport (GO:0015800)	30	3	0.1	+	31.21	0.000157	0.0369
purine nucleoside diphosphate metabolic process (GO:0009135)	50	5	0.16	+	31.21	8.38e-07	0.000989
carbohydrate catabolic process (GO:0016052)	74	7	0.24	+	29.52	6.42e-09	4.92e-05
nucleoside diphosphate phosphorylation (GO:0006165)	53	5	0.17	+	29.44	1.1e-06	0.0012
regulation of synaptic transmission, GABAergic (GO:0032228)	32	3	0.1	+	29.26	0.000187	0.0415
ribonucleoside diphosphate metabolic process (GO:0009185)	54	5	0.17	+	28.9	1.2e-06	0.00122
nucleotide phosphorylation (GO:0046939)	55	5	0.18	+	28.37	1.3e-06	0.00125
alcohol catabolic process (GO:0046164)	35	3	0.11	+	26.75	0.000239	0.0489
nucleoside diphosphate metabolic process (GO:0009132)	68	5	0.22	+	22.95	3.47e-06	0.00221
ATP metabolic process (GO:0046034)	158	8	0.51	+	15.8	5.02e-08	0.000256
regulation of anion transport (GO:0044070)	101	5	0.32	+	15.45	2.16e-05	0.00872
glucose metabolic process (GO:0006006)	81	4	0.26	+	15.41	0.000154	0.037
regulation of ATP metabolic process (GO:1903578)	82	4	0.26	+	15.22	0.000162	0.0375
generation of precursor metabolites and energy (GO:0006091)	259	12	0.83	+	14.46	3.95e-11	6.06e-07
hexose metabolic process (GO:0019318)	112	5	0.36	+	13.93	3.48e-05	0.0127
energy derivation by oxidation of organic compounds (GO:0015980)	179	7	0.57	+	12.2	1.95e-06	0.0015
monosaccharide metabolic process (GO:0005996)	133	5	0.43	+	11.73	7.65e-05	0.0217
learning or memory (GO:0007611)	267	9	0.86	+	10.52	1.95e-07	0.000598
cognition (GO:0050890)	295	9	0.95	+	9.52	4.4e-07	0.00075
negative regulation of neuron apoptotic process (GO:0043524)	166	5	0.53	+	9.4	0.00021	0.0452
glial cell differentiation (GO:0010001)	172	5	0.55	+	9.07	0.000246	0.0496
gliogenesis (GO:0042063)	220	6	0.7	+	8.51	7.96e-05	0.0222
second-messenger-mediated signaling (GO:0019932)	222	6	0.71	+	8.43	8.36e-05	0.0225
carbohydrate metabolic process (GO:0005975)	352	9	1.13	+	7.98	1.84e-06	0.00148
monocarboxylic acid metabolic process (GO:0032787)	370	9	1.19	+	7.59	2.74e-06	0.00183
behavior (GO:0007610)	599	12	1.92	+	6.25	3.58e-07	0.000686
cellular cation homeostasis (GO:0030003)	512	10	1.64	+	6.1	4.89e-06	0.00278
cellular ion homeostasis (GO:0006873)	522	10	1.67	+	5.98	5.79e-06	0.00317
regulation of trans-synaptic signaling (GO:0099177)	473	9	1.52	+	5.94	1.9e-05	0.0081
cellular chemical homeostasis (GO:0055082)	599	11	1.92	+	5.73	2.74e-06	0.00191
cellular divalent inorganic cation homeostasis (GO:0072503)	389	7	1.25	+	5.62	0.000247	0.0492
small molecule biosynthetic process (GO:0044283)	390	7	1.25	+	5.6	0.000251	0.0487
cellular metal ion homeostasis (GO:0006875)	460	8	1.47	+	5.43	0.000108	0.0285
cation homeostasis (GO:0055080)	580	10	1.86	+	5.38	1.43e-05	0.00645
inorganic ion homeostasis (GO:0098771)	590	10	1.89	+	5.29	1.65e-05	0.00724
modulation of chemical synaptic transmission (GO:0050804)	472	8	1.51	+	5.29	0.000129	0.0323
cellular homeostasis (GO:0019725)	708	12	2.27	+	5.29	2.02e-06	0.00148
carboxylic acid metabolic process (GO:0019752)	635	10	2.03	+	4.91	3.08e-05	0.0115
nervous system process (GO:0050877)	899	14	2.88	+	4.86	6.41e-07	0.000894
metal ion homeostasis (GO:0055065)	521	8	1.67	+	4.79	0.00025	0.0491
ion homeostasis (GO:0050801)	652	10	2.09	+	4.79	3.84e-05	0.0137
oxidation-reduction process (GO:0055114)	668	10	2.14	+	4.67	4.7e-05	0.0157
oxoacid metabolic process (GO:0043436)	671	10	2.15	+	4.65	4.88e-05	0.0159
organic acid metabolic process (GO:0006082)	689	10	2.21	+	4.53	6.08e-05	0.0186
regulation of ion transport (GO:0043269)	634	9	2.03	+	4.43	0.000176	0.0397
positive regulation of phosphorus metabolic process (GO:0010562)	975	13	3.12	+	4.16	9.47e-06	0.00484
positive regulation of phosphate metabolic process (GO:0045937)	975	13	3.12	+	4.16	9.47e-06	0.00468
regulation of secretion (GO:0051046)	756	10	2.42	+	4.13	0.00013	0.0321
chemical homeostasis (GO:0048878)	911	12	2.92	+	4.11	2.53e-05	0.00995
positive regulation of phosphorylation (GO:0042327)	915	12	2.93	+	4.09	2.64e-05	0.0101
positive regulation of protein phosphorylation (GO:0001934)	850	11	2.72	+	4.04	6.87e-05	0.0203
system process (GO:0003008)	1304	15	4.18	+	3.59	9.71e-06	0.00465
positive regulation of protein modification process (GO:0031401)	1070	12	3.43	+	3.5	0.000118	0.0303
small molecule metabolic process (GO:0044281)	1234	13	3.95	+	3.29	0.000109	0.0282
positive regulation of cellular protein metabolic process (GO:0032270)	1377	14	4.41	+	3.17	8.07e-05	0.0221
positive regulation of protein metabolic process (GO:0051247)	1473	14	4.72	+	2.97	0.000165	0.0378
regulation of phosphate metabolic process (GO:0019220)	1519	14	4.87	+	2.88	0.000228	0.0478
regulation of phosphorus metabolic process (GO:0051174)	1520	14	4.87	+	2.87	0.000229	0.0475
regulation of transport (GO:0051049)	1708	15	5.47	+	2.74	0.000217	0.0461
regulation of biological quality (GO:0065008)	3404	24	10.91	+	2.2	4.64e-05	0.0158

## Sheet: G0d
Supplementary Table 1: GO biological processes of DEGs from in vitro NSCs by scRNAseq subpopulation
Cluster: G0d
Total cell number: 2021
Number of H2O2 treated cells: 1610
Number of vehicle treated cells: 411
*These are GO terms for upregulated DEGs.
Analysis Type:	PANTHER Overrepresentation Test (Released 20190711)
Annotation Version and Release Date:	GO Ontology database Released 2019-12-09
Analyzed List:	upload_1 (Mus musculus)
Reference List:	Genes detected in scRNAseq.txt (Mus musculus)	There are duplicate IDs in the file. The unique set of IDs will be used.
Test Type:	FISHER
Correction:	FDR
GO biological process complete	Genes detected in scRNAseq.txt - REFLIST (15916)	upload_1 (177)	upload_1 (expected)	upload_1 (over/under)	upload_1 (fold Enrichment)	upload_1 (raw P-value)	upload_1 (FDR)
detoxification of copper ion (GO:0010273)	5	3	0.06	+	53.95	7.03e-05	0.0372
negative regulation of amyloid fibril formation (GO:1905907)	5	3	0.06	+	53.95	7.03e-05	0.0359
stress response to copper ion (GO:1990169)	5	3	0.06	+	53.95	7.03e-05	0.0348
regulation of amyloid fibril formation (GO:1905906)	8	4	0.09	+	44.96	6.54e-06	0.00626
detoxification of inorganic compound (GO:0061687)	7	3	0.08	+	38.54	0.000148	0.0484
stress response to metal ion (GO:0097501)	7	3	0.08	+	38.54	0.000148	0.0474
regulation of membrane protein ectodomain proteolysis (GO:0051043)	19	4	0.21	+	18.93	0.000106	0.0441
cellular response to cadmium ion (GO:0071276)	20	4	0.22	+	17.98	0.000127	0.0497
ATP synthesis coupled proton transport (GO:0015986)	20	4	0.22	+	17.98	0.000127	0.0485
energy coupled proton transport, down electrochemical gradient (GO:0015985)	20	4	0.22	+	17.98	0.000127	0.0473
positive regulation of amyloid precursor protein catabolic process (GO:1902993)	20	4	0.22	+	17.98	0.000127	0.0462
ATP biosynthetic process (GO:0006754)	30	5	0.33	+	14.99	3.78e-05	0.0252
membrane assembly (GO:0071709)	32	5	0.36	+	14.05	4.98e-05	0.0294
aerobic respiration (GO:0009060)	61	9	0.68	+	13.27	7.02e-08	0.000154
ATP synthesis coupled electron transport (GO:0042773)	55	8	0.61	+	13.08	4.23e-07	0.00072
regulation of amyloid precursor protein catabolic process (GO:1902991)	35	5	0.39	+	12.85	7.33e-05	0.034
mitochondrial ATP synthesis coupled electron transport (GO:0042775)	51	7	0.57	+	12.34	3.24e-06	0.00414
oxidative phosphorylation (GO:0006119)	73	10	0.81	+	12.32	2.44e-08	0.000125
membrane biogenesis (GO:0044091)	39	5	0.43	+	11.53	0.000117	0.0471
purine ribonucleoside triphosphate biosynthetic process (GO:0009206)	40	5	0.44	+	11.24	0.00013	0.0464
purine nucleoside triphosphate biosynthetic process (GO:0009145)	41	5	0.46	+	10.97	0.000145	0.0482
respiratory electron transport chain (GO:0022904)	74	9	0.82	+	10.94	3.14e-07	0.000602
ribonucleoside triphosphate biosynthetic process (GO:0009201)	42	5	0.47	+	10.7	0.000161	0.0473
electron transport chain (GO:0022900)	78	9	0.87	+	10.38	4.72e-07	0.000723
cellular transition metal ion homeostasis (GO:0046916)	78	8	0.87	+	9.22	4.67e-06	0.00512
cellular respiration (GO:0045333)	122	12	1.36	+	8.84	2.84e-08	0.000109
mitochondrial respiratory chain complex assembly (GO:0033108)	76	7	0.85	+	8.28	3.55e-05	0.0248
ATP metabolic process (GO:0046034)	158	13	1.76	+	7.4	5.27e-08	0.000135
energy derivation by oxidation of organic compounds (GO:0015980)	179	14	1.99	+	7.03	2.88e-08	8.84e-05
transition metal ion homeostasis (GO:0055076)	103	8	1.15	+	6.98	3.08e-05	0.0225
generation of precursor metabolites and energy (GO:0006091)	259	17	2.88	+	5.9	1.05e-08	8.06e-05
positive regulation of synaptic transmission (GO:0050806)	166	9	1.85	+	4.88	0.000139	0.0472
response to acid chemical (GO:0001101)	215	11	2.39	+	4.6	4.16e-05	0.0255
oxidation-reduction process (GO:0055114)	668	31	7.43	+	4.17	2.76e-11	4.24e-07
response to oxidative stress (GO:0006979)	315	13	3.5	+	3.71	7.06e-05	0.0338
modulation of chemical synaptic transmission (GO:0050804)	472	18	5.25	+	3.43	7.89e-06	0.00672
regulation of trans-synaptic signaling (GO:0099177)	473	18	5.26	+	3.42	8.11e-06	0.00654
negative regulation of transport (GO:0051051)	476	18	5.29	+	3.4	8.81e-06	0.00675
mitochondrion organization (GO:0007005)	374	14	4.16	+	3.37	0.000101	0.0444
behavior (GO:0007610)	599	19	6.66	+	2.85	5.18e-05	0.0294
ion homeostasis (GO:0050801)	652	19	7.25	+	2.62	0.000153	0.0459
regulation of secretion by cell (GO:1903530)	708	20	7.87	+	2.54	0.000152	0.0476
cellular homeostasis (GO:0019725)	708	20	7.87	+	2.54	0.000152	0.0467
ion transport (GO:0006811)	958	26	10.65	+	2.44	4.13e-05	0.0264
regulation of transport (GO:0051049)	1708	40	18.99	+	2.11	7.41e-06	0.00668
regulation of cell population proliferation (GO:0042127)	1422	33	15.81	+	2.09	5.54e-05	0.0304
regulation of programmed cell death (GO:0043067)	1365	31	15.18	+	2.04	0.000138	0.0481
regulation of localization (GO:0032879)	2539	53	28.24	+	1.88	4.13e-06	0.00487
response to chemical (GO:0042221)	2785	56	30.97	+	1.81	5.89e-06	0.00601
regulation of biological quality (GO:0065008)	3404	66	37.86	+	1.74	1.96e-06	0.00273
regulation of multicellular organismal process (GO:0051239)	2778	52	30.89	+	1.68	9.54e-05	0.043
macromolecule metabolic process (GO:0043170)	4560	28	50.71	-	0.55	0.000104	0.0444

## Sheet: S
Supplementary Table 1: GO biological processes of DEGs from in vitro NSCs by scRNAseq subpopulation
Cluster: S
Total cell number: 1757
Number of H2O2 treated cells: 390
Number of vehicle treated cells: 1367
*These are GO terms for upregulated DEGs.
Analysis Type:	PANTHER Overrepresentation Test (Released 20190711)
Annotation Version and Release Date:	GO Ontology database Released 2019-12-09
Analyzed List:	upload_1 (Mus musculus)
Reference List:	Genes detected in scRNAseq.txt (Mus musculus)	There are duplicate IDs in the file. The unique set of IDs will be used.
Test Type:	FISHER
Correction:	FDR
GO biological process complete	Genes detected in scRNAseq.txt - REFLIST (15916)	upload_1 (180)	upload_1 (expected)	upload_1 (over/under)	upload_1 (fold Enrichment)	upload_1 (raw P-value)	upload_1 (FDR)
mitotic spindle midzone assembly (GO:0051256)	5	4	0.06	+	70.74	1.82e-06	0.000257
mitotic spindle elongation (GO:0000022)	5	4	0.06	+	70.74	1.82e-06	0.000254
meiotic chromosome condensation (GO:0010032)	6	4	0.07	+	58.95	3.01e-06	0.000398
spindle elongation (GO:0051231)	6	4	0.07	+	58.95	3.01e-06	0.000395
mitotic centrosome separation (GO:0007100)	5	3	0.06	+	53.05	7.39e-05	0.00726
actomyosin contractile ring organization (GO:0044837)	5	3	0.06	+	53.05	7.39e-05	0.00722
actomyosin contractile ring assembly (GO:0000915)	5	3	0.06	+	53.05	7.39e-05	0.00717
assembly of actomyosin apparatus involved in cytokinesis (GO:0000912)	5	3	0.06	+	53.05	7.39e-05	0.00713
pyrimidine deoxyribonucleoside triphosphate metabolic process (GO:0009211)	5	3	0.06	+	53.05	7.39e-05	0.00708
spindle midzone assembly (GO:0051255)	7	4	0.08	+	50.53	4.69e-06	0.000595
positive regulation of ubiquitin protein ligase activity (GO:1904668)	7	4	0.08	+	50.53	4.69e-06	0.00059
centromeric sister chromatid cohesion (GO:0070601)	6	3	0.07	+	44.21	0.00011	0.0101
female meiosis chromosome segregation (GO:0016321)	6	3	0.07	+	44.21	0.00011	0.01
kinetochore organization (GO:0051383)	17	8	0.19	+	41.61	1.92e-10	4.84e-08
regulation of attachment of spindle microtubules to kinetochore (GO:0051988)	13	6	0.15	+	40.81	4.33e-08	7.45e-06
attachment of mitotic spindle microtubules to kinetochore (GO:0051315)	11	5	0.12	+	40.19	6.54e-07	9.83e-05
positive regulation of attachment of spindle microtubules to kinetochore (GO:0051987)	7	3	0.08	+	37.9	0.000156	0.0137
centrosome separation (GO:0051299)	7	3	0.08	+	37.9	0.000156	0.0136
attachment of spindle microtubules to kinetochore (GO:0008608)	19	8	0.21	+	37.23	3.88e-10	9.14e-08
mitotic chromosome condensation (GO:0007076)	15	6	0.17	+	35.37	8.49e-08	1.43e-05
protein localization to chromosome, centromeric region (GO:0071459)	18	7	0.2	+	34.39	7.89e-09	1.51e-06
histone-serine phosphorylation (GO:0035404)	8	3	0.09	+	33.16	0.000212	0.0178
negative regulation of metaphase/anaphase transition of cell cycle (GO:1902100)	25	9	0.28	+	31.83	9.23e-11	2.53e-08
negative regulation of mitotic metaphase/anaphase transition (GO:0045841)	25	9	0.28	+	31.83	9.23e-11	2.48e-08
deoxyribonucleotide biosynthetic process (GO:0009263)	14	5	0.16	+	31.58	1.69e-06	0.00024
mitotic spindle assembly checkpoint (GO:0007094)	23	8	0.26	+	30.76	1.33e-09	2.82e-07
spindle assembly checkpoint (GO:0071173)	23	8	0.26	+	30.76	1.33e-09	2.78e-07
negative regulation of mitotic sister chromatid separation (GO:2000816)	26	9	0.29	+	30.61	1.23e-10	3.2e-08
negative regulation of chromosome separation (GO:1905819)	26	9	0.29	+	30.61	1.23e-10	3.14e-08
metaphase/anaphase transition of mitotic cell cycle (GO:0007091)	9	3	0.1	+	29.47	0.000281	0.0229
metaphase/anaphase transition of cell cycle (GO:0044784)	9	3	0.1	+	29.47	0.000281	0.0228
kinetochore assembly (GO:0051382)	12	4	0.14	+	29.47	2.48e-05	0.00279
pyrimidine deoxyribonucleotide biosynthetic process (GO:0009221)	9	3	0.1	+	29.47	0.000281	0.0227
pyrimidine deoxyribonucleotide metabolic process (GO:0009219)	12	4	0.14	+	29.47	2.48e-05	0.00277
mitotic spindle checkpoint (GO:0071174)	25	8	0.28	+	28.3	2.29e-09	4.74e-07
spindle checkpoint (GO:0031577)	25	8	0.28	+	28.3	2.29e-09	4.68e-07
mitotic sister chromatid segregation (GO:0000070)	95	30	1.07	+	27.92	6.58e-32	8.4e-29
negative regulation of mitotic sister chromatid segregation (GO:0033048)	29	9	0.33	+	27.44	2.76e-10	6.72e-08
protein localization to kinetochore (GO:0034501)	13	4	0.15	+	27.21	3.21e-05	0.00354
negative regulation of sister chromatid segregation (GO:0033046)	31	9	0.35	+	25.67	4.54e-10	1.05e-07
mitotic nuclear division (GO:0140014)	132	38	1.49	+	25.45	4.28e-39	9.38e-36
sister chromatid segregation (GO:0000819)	119	34	1.35	+	25.26	7.01e-35	1.19e-31
negative regulation of chromosome segregation (GO:0051985)	32	9	0.36	+	24.87	5.76e-10	1.32e-07
chromosome condensation (GO:0030261)	36	10	0.41	+	24.56	6.85e-11	1.94e-08
2'-deoxyribonucleotide biosynthetic process (GO:0009265)	11	3	0.12	+	24.12	0.000457	0.034
deoxyribose phosphate biosynthetic process (GO:0046385)	11	3	0.12	+	24.12	0.000457	0.0339
anaphase-promoting complex-dependent catabolic process (GO:0031145)	15	4	0.17	+	23.58	5.14e-05	0.00536
metaphase plate congression (GO:0051310)	49	13	0.55	+	23.46	1.43e-13	5.33e-11
mitotic spindle assembly (GO:0090307)	34	9	0.38	+	23.41	9.1e-10	2.02e-07
centromere complex assembly (GO:0034508)	23	6	0.26	+	23.07	6.9e-07	0.000103
mitotic spindle organization (GO:0007052)	72	18	0.81	+	22.11	5.95e-18	3.8e-15
regulation of spindle checkpoint (GO:0090231)	16	4	0.18	+	22.11	6.37e-05	0.00647
regulation of mitotic sister chromatid separation (GO:0010965)	57	14	0.64	+	21.72	3.97e-14	1.74e-11
mitotic metaphase plate congression (GO:0007080)	41	10	0.46	+	21.57	2.05e-10	5.06e-08
regulation of ubiquitin protein ligase activity (GO:1904666)	21	5	0.24	+	21.05	8.99e-06	0.00106
microtubule cytoskeleton organization involved in mitosis (GO:1902850)	101	24	1.14	+	21.01	3.73e-23	3.01e-20
establishment of chromosome localization (GO:0051303)	64	15	0.72	+	20.72	8.58e-15	4.39e-12
negative regulation of mitotic nuclear division (GO:0045839)	39	9	0.44	+	20.41	2.58e-09	5.2e-07
chromosome localization (GO:0050000)	65	15	0.74	+	20.41	1.05e-14	5.01e-12
regulation of chromosome separation (GO:1905818)	61	14	0.69	+	20.29	8.89e-14	3.59e-11
regulation of mitotic metaphase/anaphase transition (GO:0030071)	53	12	0.6	+	20.02	6.36e-12	2.08e-09
mitotic cytokinesis (GO:0000281)	62	14	0.7	+	19.97	1.08e-13	4.24e-11
regulation of metaphase/anaphase transition of cell cycle (GO:1902099)	54	12	0.61	+	19.65	7.7e-12	2.46e-09
establishment of mitotic spindle localization (GO:0040001)	33	7	0.37	+	18.76	2.66e-07	4.24e-05
regulation of mitotic sister chromatid segregation (GO:0033047)	68	14	0.77	+	18.2	3.26e-13	1.16e-10
nuclear chromosome segregation (GO:0098813)	186	38	2.1	+	18.06	3.01e-34	4.19e-31
cytoskeleton-dependent cytokinesis (GO:0061640)	74	15	0.84	+	17.92	5.51e-14	2.35e-11
regulation of chromosome segregation (GO:0051983)	99	20	1.12	+	17.86	3.02e-18	2.1e-15
negative regulation of nuclear division (GO:0051784)	45	9	0.51	+	17.68	7.72e-09	1.5e-06
cytokinesis (GO:0000910)	80	16	0.9	+	17.68	9.28e-15	4.59e-12
positive regulation of cytokinesis (GO:0032467)	30	6	0.34	+	17.68	2.65e-06	0.000366
establishment of mitotic spindle orientation (GO:0000132)	30	6	0.34	+	17.68	2.65e-06	0.000363
deoxyribonucleotide metabolic process (GO:0009262)	31	6	0.35	+	17.11	3.14e-06	0.000407
chromosome segregation (GO:0007059)	241	46	2.73	+	16.88	2.11e-40	5.38e-37
regulation of sister chromatid segregation (GO:0033045)	79	15	0.89	+	16.79	1.28e-13	4.9e-11
sister chromatid cohesion (GO:0007062)	38	7	0.43	+	16.29	6.17e-07	9.36e-05
spindle assembly (GO:0051225)	71	13	0.8	+	16.19	8.67e-12	2.71e-09
spindle organization (GO:0007051)	128	23	1.45	+	15.89	7.92e-20	6.07e-17
nuclear division (GO:0000280)	246	43	2.78	+	15.46	2.79e-36	5.35e-33
establishment of spindle orientation (GO:0051294)	35	6	0.4	+	15.16	5.85e-06	0.000729
spindle localization (GO:0051653)	47	8	0.53	+	15.05	1.63e-07	2.65e-05
establishment of spindle localization (GO:0051293)	42	7	0.47	+	14.74	1.12e-06	0.000166
protein localization to chromosome (GO:0034502)	62	10	0.7	+	14.26	7.01e-09	1.38e-06
histone phosphorylation (GO:0016572)	25	4	0.28	+	14.15	0.000289	0.0232
regulation of mitotic spindle organization (GO:0060236)	38	6	0.43	+	13.96	8.93e-06	0.00106
cell division (GO:0051301)	447	70	5.06	+	13.85	1.26e-57	9.66e-54
positive regulation of chromosome segregation (GO:0051984)	32	5	0.36	+	13.82	5.39e-05	0.00555
organelle fission (GO:0048285)	277	43	3.13	+	13.73	2.4e-34	3.67e-31
protein K11-linked ubiquitination (GO:0070979)	26	4	0.29	+	13.6	0.00033	0.026
positive regulation of ubiquitin-protein transferase activity (GO:0051443)	26	4	0.29	+	13.6	0.00033	0.0258
2'-deoxyribonucleotide metabolic process (GO:0009394)	26	4	0.29	+	13.6	0.00033	0.0257
deoxyribose phosphate metabolic process (GO:0019692)	26	4	0.29	+	13.6	0.00033	0.0256
regulation of cell cycle checkpoint (GO:1901976)	34	5	0.38	+	13	7e-05	0.00697
regulation of cytokinesis (GO:0032465)	75	11	0.85	+	12.97	2.98e-09	5.93e-07
cytokinetic process (GO:0032506)	35	5	0.4	+	12.63	7.93e-05	0.0075
regulation of spindle organization (GO:0090224)	42	6	0.47	+	12.63	1.5e-05	0.00172
mitotic cell cycle process (GO:1903047)	434	61	4.91	+	12.43	3.86e-47	1.18e-43
regulation of mitotic nuclear division (GO:0007088)	151	21	1.71	+	12.3	3.63e-16	1.98e-13
regulation of cyclin-dependent protein serine/threonine kinase activity (GO:0000079)	72	10	0.81	+	12.28	2.54e-08	4.58e-06
neuroblast proliferation (GO:0007405)	29	4	0.33	+	12.2	0.00048	0.0352
female meiotic nuclear division (GO:0007143)	29	4	0.33	+	12.2	0.00048	0.0351
mitotic cell cycle (GO:0000278)	503	68	5.69	+	11.95	5.38e-52	2.75e-48
regulation of cyclin-dependent protein kinase activity (GO:1904029)	76	10	0.86	+	11.63	4.05e-08	7.05e-06
regulation of nuclear division (GO:0051783)	175	23	1.98	+	11.62	4e-17	2.45e-14
DNA packaging (GO:0006323)	123	16	1.39	+	11.5	3.5e-12	1.17e-09
centrosome localization (GO:0051642)	31	4	0.35	+	11.41	0.000604	0.0437
mitotic cell cycle phase transition (GO:0044772)	140	18	1.58	+	11.37	1.76e-13	6.41e-11
meiotic chromosome segregation (GO:0045132)	79	10	0.89	+	11.19	5.64e-08	9.61e-06
pyrimidine nucleotide metabolic process (GO:0006220)	32	4	0.36	+	11.05	0.000674	0.0476
microtubule organizing center localization (GO:0061842)	32	4	0.36	+	11.05	0.000674	0.0474
microtubule polymerization or depolymerization (GO:0031109)	48	6	0.54	+	11.05	2.98e-05	0.00331
G2/M transition of mitotic cell cycle (GO:0000086)	41	5	0.46	+	10.78	0.000156	0.0136
cell cycle phase transition (GO:0044770)	149	18	1.69	+	10.68	4.62e-13	1.61e-10
cell cycle G2/M phase transition (GO:0044839)	43	5	0.49	+	10.28	0.000192	0.0163
centrosome cycle (GO:0007098)	74	8	0.84	+	9.56	3.69e-06	0.000475
positive regulation of mitotic nuclear division (GO:0045840)	56	6	0.63	+	9.47	6.58e-05	0.00659
meiotic nuclear division (GO:0140013)	131	14	1.48	+	9.45	8.77e-10	1.98e-07
positive regulation of cell cycle phase transition (GO:1901989)	95	10	1.07	+	9.31	2.75e-07	4.34e-05
DNA conformation change (GO:0071103)	162	17	1.83	+	9.28	1.66e-11	5.08e-09
meiotic cell cycle process (GO:1903046)	144	15	1.63	+	9.21	2.98e-10	7.13e-08
meiotic cell cycle (GO:0051321)	202	21	2.28	+	9.19	7.03e-14	2.91e-11
cell cycle process (GO:0022402)	722	75	8.17	+	9.19	2.59e-50	9.92e-47
chromosome organization involved in meiotic cell cycle (GO:0070192)	58	6	0.66	+	9.15	7.88e-05	0.0075
regulation of ubiquitin-protein transferase activity (GO:0051438)	49	5	0.55	+	9.02	0.000336	0.0259
pyrimidine-containing compound metabolic process (GO:0072527)	49	5	0.55	+	9.02	0.000336	0.0257
positive regulation of mitotic cell cycle (GO:0045931)	159	16	1.8	+	8.9	1.19e-10	3.15e-08
ribonucleoprotein complex export from nucleus (GO:0071426)	61	6	0.69	+	8.7	0.000102	0.00954
positive regulation of cell cycle process (GO:0090068)	234	23	2.65	+	8.69	1.26e-14	5.86e-12
negative regulation of cell cycle phase transition (GO:1901988)	133	13	1.5	+	8.64	9.64e-09	1.8e-06
negative regulation of chromosome organization (GO:2001251)	123	12	1.39	+	8.63	3.71e-08	6.54e-06
ribonucleoprotein complex localization (GO:0071166)	62	6	0.7	+	8.56	0.000111	0.01
positive regulation of mitotic cell cycle phase transition (GO:1901992)	83	8	0.94	+	8.52	8.07e-06	0.000974
microtubule organizing center organization (GO:0031023)	84	8	0.95	+	8.42	8.75e-06	0.00105
microtubule cytoskeleton organization (GO:0000226)	445	42	5.03	+	8.35	1.24e-25	1.11e-22
positive regulation of cell cycle (GO:0045787)	329	31	3.72	+	8.33	6.01e-19	4.39e-16
cell cycle (GO:0007049)	1063	99	12.02	+	8.23	2.66e-65	4.08e-61
negative regulation of mitotic cell cycle phase transition (GO:1901991)	119	11	1.35	+	8.17	2.31e-07	3.73e-05
mitotic cell cycle checkpoint (GO:0007093)	113	10	1.28	+	7.82	1.2e-06	0.000175
positive regulation of cell division (GO:0051781)	68	6	0.77	+	7.8	0.000178	0.0153
RNA export from nucleus (GO:0006405)	70	6	0.79	+	7.58	0.000206	0.0173
regulation of cell division (GO:0051302)	140	12	1.58	+	7.58	1.38e-07	2.28e-05
regulation of cell cycle process (GO:0010564)	544	46	6.15	+	7.48	3.09e-26	3.16e-23
positive regulation of nuclear division (GO:0051785)	71	6	0.8	+	7.47	0.000221	0.0183
establishment of organelle localization (GO:0051656)	300	25	3.39	+	7.37	2.73e-14	1.23e-11
negative regulation of cell cycle process (GO:0010948)	188	15	2.13	+	7.05	8.83e-09	1.67e-06
chromatin assembly (GO:0031497)	90	7	1.02	+	6.88	0.000107	0.0099
neural precursor cell proliferation (GO:0061351)	78	6	0.88	+	6.8	0.000355	0.0271
cell cycle checkpoint (GO:0000075)	145	11	1.64	+	6.71	1.44e-06	0.000206
regulation of cell cycle phase transition (GO:1901987)	277	21	3.13	+	6.7	1.94e-11	5.83e-09
regulation of microtubule cytoskeleton organization (GO:0070507)	198	15	2.24	+	6.7	1.69e-08	3.12e-06
regulation of cell cycle G2/M phase transition (GO:1902749)	94	7	1.06	+	6.58	0.000138	0.0122
microtubule-based process (GO:0007017)	620	46	7.01	+	6.56	5.27e-24	4.49e-21
protein-DNA complex subunit organization (GO:0071824)	162	12	1.83	+	6.55	6e-07	9.2e-05
regulation of mitotic cell cycle phase transition (GO:1901990)	250	18	2.83	+	6.37	1.25e-09	2.7e-07
chromosome organization (GO:0051276)	853	61	9.65	+	6.32	1.71e-31	2.02e-28
regulation of mitotic cell cycle (GO:0007346)	510	36	5.77	+	6.24	4.19e-18	2.79e-15
establishment of localization in cell (GO:0051649)	313	22	3.54	+	6.21	2.49e-11	7.33e-09
protein export from nucleus (GO:0006611)	88	6	1	+	6.03	0.000649	0.0461
mRNA transport (GO:0051028)	104	7	1.18	+	5.95	0.000249	0.0205
protein-DNA complex assembly (GO:0065004)	122	8	1.38	+	5.8	0.000107	0.0099
nucleosome organization (GO:0034728)	107	7	1.21	+	5.78	0.000293	0.0234
chromatin assembly or disassembly (GO:0006333)	108	7	1.22	+	5.73	0.000309	0.0245
regulation of microtubule-based process (GO:0032886)	232	15	2.62	+	5.72	1.2e-07	2.01e-05
RNA transport (GO:0050658)	142	9	1.61	+	5.6	5.06e-05	0.00535
nucleic acid transport (GO:0050657)	142	9	1.61	+	5.6	5.06e-05	0.00532
regulation of cell cycle (GO:0051726)	932	59	10.54	+	5.6	1.01e-27	1.11e-24
mRNA splicing, via spliceosome (GO:0000398)	190	12	2.15	+	5.58	2.9e-06	0.000393
RNA splicing, via transesterification reactions with bulged adenosine as nucleophile (GO:0000377)	190	12	2.15	+	5.58	2.9e-06	0.000389
RNA splicing, via transesterification reactions (GO:0000375)	190	12	2.15	+	5.58	2.9e-06	0.000386
establishment of RNA localization (GO:0051236)	144	9	1.63	+	5.53	5.61e-05	0.00573
organelle localization (GO:0051640)	439	27	4.96	+	5.44	2.13e-12	7.24e-10
female gamete generation (GO:0007292)	116	7	1.31	+	5.34	0.000465	0.0343
regulation of chromosome organization (GO:0033044)	350	21	3.96	+	5.31	1.11e-09	2.43e-07
negative regulation of mitotic cell cycle (GO:0045930)	205	12	2.32	+	5.18	6.06e-06	0.000749
chromatin remodeling (GO:0006338)	124	7	1.4	+	4.99	0.000678	0.0474
RNA localization (GO:0006403)	161	9	1.82	+	4.94	0.000126	0.0112
nucleobase-containing compound transport (GO:0015931)	171	9	1.93	+	4.65	0.000194	0.0165
microtubule-based movement (GO:0007018)	253	13	2.86	+	4.54	9.45e-06	0.00111
negative regulation of cell cycle (GO:0045786)	365	18	4.13	+	4.36	3.04e-07	4.71e-05
negative regulation of organelle organization (GO:0010639)	363	17	4.11	+	4.14	1.3e-06	0.000188
cytoskeleton organization (GO:0007010)	967	45	10.94	+	4.11	5.67e-16	3e-13
chromatin organization (GO:0006325)	582	25	6.58	+	3.8	1.77e-08	3.24e-06
RNA splicing (GO:0008380)	307	13	3.47	+	3.74	6.52e-05	0.00657
DNA metabolic process (GO:0006259)	580	23	6.56	+	3.51	2.75e-07	4.3e-05
regulation of organelle organization (GO:0033043)	1188	42	13.44	+	3.13	4.22e-11	1.22e-08
protein localization to organelle (GO:0033365)	591	20	6.68	+	2.99	1.7e-05	0.00193
organelle organization (GO:0006996)	2810	95	31.78	+	2.99	3.86e-26	3.7e-23
DNA repair (GO:0006281)	419	14	4.74	+	2.95	0.000373	0.0283
mRNA processing (GO:0006397)	390	13	4.41	+	2.95	0.000617	0.0444
organelle assembly (GO:0070925)	575	19	6.5	+	2.92	3.82e-05	0.00419
regulation of cytoskeleton organization (GO:0051493)	519	17	5.87	+	2.9	0.00011	0.01
cellular protein-containing complex assembly (GO:0034622)	613	18	6.93	+	2.6	0.000258	0.0211
cellular response to DNA damage stimulus (GO:0006974)	640	18	7.24	+	2.49	0.000425	0.0321
protein-containing complex subunit organization (GO:0043933)	1159	32	13.11	+	2.44	3.84e-06	0.000491
regulation of transferase activity (GO:0051338)	806	21	9.12	+	2.3	0.000452	0.0338
cellular localization (GO:0051641)	1899	49	21.48	+	2.28	2.75e-08	4.91e-06
reproductive process (GO:0022414)	1089	28	12.32	+	2.27	4.9e-05	0.00525
reproduction (GO:0000003)	1090	28	12.33	+	2.27	4.97e-05	0.00529
cellular component organization (GO:0016043)	4477	105	50.63	+	2.07	5.05e-17	2.98e-14
cellular component organization or biogenesis (GO:0071840)	4667	107	52.78	+	2.03	1.27e-16	7.23e-14
cellular component assembly (GO:0022607)	1877	43	21.23	+	2.03	7.18e-06	0.000873
cellular component biogenesis (GO:0044085)	2099	46	23.74	+	1.94	1.17e-05	0.00136
nucleic acid metabolic process (GO:0090304)	1654	36	18.71	+	1.92	0.000126	0.0113
negative regulation of gene expression (GO:0010629)	1450	31	16.4	+	1.89	0.000622	0.0445
regulation of cellular component organization (GO:0051128)	2344	50	26.51	+	1.89	6.98e-06	0.000855
nucleobase-containing compound metabolic process (GO:0006139)	2035	43	23.01	+	1.87	4.66e-05	0.00503
heterocycle metabolic process (GO:0046483)	2152	43	24.34	+	1.77	0.000177	0.0153
cellular aromatic compound metabolic process (GO:0006725)	2208	43	24.97	+	1.72	0.00032	0.0253
cellular process (GO:0009987)	11056	162	125.04	+	1.3	8.27e-11	2.31e-08
regulation of biological process (GO:0050789)	8744	126	98.89	+	1.27	4.34e-05	0.00472
regulation of cellular process (GO:0050794)	8215	118	92.91	+	1.27	0.000219	0.0183
biological regulation (GO:0065007)	9241	128	104.51	+	1.22	0.000441	0.0332
signal transduction (GO:0007165)	3051	17	34.5	-	0.49	0.00054	0.0392
signaling (GO:0023052)	3306	18	37.39	-	0.48	0.000189	0.0162
cell communication (GO:0007154)	3413	18	38.6	-	0.47	7.38e-05	0.0073
system process (GO:0003008)	1304	2	14.75	-	0.14	5.18e-05	0.00537
lipid metabolic process (GO:0006629)	885	0	10.01	-	< 0.01	8.71e-05	0.00819
cellular lipid metabolic process (GO:0044255)	683	0	7.72	-	< 0.01	0.000628	0.0447
vesicle-mediated transport (GO:0016192)	1002	0	11.33	-	< 0.01	1.53e-05	0.00175

## Sheet: A
Supplementary Table 1: GO biological processes of DEGs from in vitro NSCs by scRNAseq subpopulation
Cluster: A
Total cell number: 1136
Number of H2O2 treated cells: 996
Number of vehicle treated cells: 140
*These are GO terms for upregulated DEGs.
Analysis Type:	PANTHER Overrepresentation Test (Released 20190711)
Annotation Version and Release Date:	GO Ontology database Released 2019-12-09
Analyzed List:	upload_1 (Mus musculus)
Reference List:	Genes detected in scRNAseq.txt (Mus musculus)	There are duplicate IDs in the file. The unique set of IDs will be used.
Test Type:	FISHER
Correction:	FDR
GO biological process complete	Genes detected in scRNAseq.txt - REFLIST (15916)	upload_1 (172)	upload_1 (expected)	upload_1 (over/under)	upload_1 (fold Enrichment)	upload_1 (raw P-value)	upload_1 (FDR)
positive regulation of apoptotic process involved in morphogenesis (GO:1902339)	7	3	0.08	+	39.66	0.000136	0.041
positive regulation of apoptotic process involved in development (GO:1904747)	7	3	0.08	+	39.66	0.000136	0.0402
mitotic G1 DNA damage checkpoint (GO:0031571)	18	4	0.19	+	20.56	7.94e-05	0.029
regulation of mammary gland epithelial cell proliferation (GO:0033599)	19	4	0.21	+	19.48	9.53e-05	0.0318
mitotic G1/S transition checkpoint (GO:0044819)	19	4	0.21	+	19.48	9.53e-05	0.0311
G1 DNA damage checkpoint (GO:0044783)	19	4	0.21	+	19.48	9.53e-05	0.0304
negative regulation of cell cycle G1/S phase transition (GO:1902807)	57	7	0.62	+	11.36	5.26e-06	0.00366
regulation of cell cycle arrest (GO:0071156)	52	6	0.56	+	10.68	3.5e-05	0.0173
negative regulation of G1/S transition of mitotic cell cycle (GO:2000134)	53	6	0.57	+	10.48	3.86e-05	0.0185
intrinsic apoptotic signaling pathway in response to DNA damage (GO:0008630)	71	8	0.77	+	10.43	1.98e-06	0.00253
signal transduction by p53 class mediator (GO:0072331)	71	7	0.77	+	9.12	1.97e-05	0.0116
apoptotic mitochondrial changes (GO:0008637)	62	6	0.67	+	8.95	8.65e-05	0.0302
cell cycle arrest (GO:0007050)	83	8	0.9	+	8.92	5.8e-06	0.00386
positive regulation of neuron apoptotic process (GO:0043525)	76	7	0.82	+	8.52	2.96e-05	0.0151
regeneration (GO:0031099)	89	7	0.96	+	7.28	7.57e-05	0.029
regulation of cell cycle G1/S phase transition (GO:1902806)	124	8	1.34	+	5.97	8.67e-05	0.0295
negative regulation of cell cycle phase transition (GO:1901988)	133	8	1.44	+	5.57	0.000137	0.039
positive regulation of apoptotic signaling pathway (GO:2001235)	173	10	1.87	+	5.35	2.77e-05	0.0146
apoptotic signaling pathway (GO:0097190)	245	13	2.65	+	4.91	4.15e-06	0.00335
negative regulation of growth (GO:0045926)	236	11	2.55	+	4.31	7.18e-05	0.0297
regulation of peptidase activity (GO:0052547)	318	13	3.44	+	3.78	5.79e-05	0.0253
positive regulation of programmed cell death (GO:0043068)	589	24	6.37	+	3.77	3.8e-08	0.000291
regulation of epithelial cell proliferation (GO:0050678)	327	13	3.53	+	3.68	7.6e-05	0.0284
positive regulation of apoptotic process (GO:0043065)	584	23	6.31	+	3.64	1.35e-07	0.000518
negative regulation of cell cycle (GO:0045786)	365	14	3.94	+	3.55	5.81e-05	0.0247
positive regulation of cell death (GO:0010942)	642	24	6.94	+	3.46	1.78e-07	0.000454
regulation of apoptotic signaling pathway (GO:2001233)	384	14	4.15	+	3.37	9.78e-05	0.0306
negative regulation of cell population proliferation (GO:0008285)	599	21	6.47	+	3.24	2.99e-06	0.00286
programmed cell death (GO:0012501)	758	24	8.19	+	2.93	3.09e-06	0.00279
apoptotic process (GO:0006915)	728	23	7.87	+	2.92	5.25e-06	0.00383
cell death (GO:0008219)	794	25	8.58	+	2.91	2.07e-06	0.00244
regulation of cell motility (GO:2000145)	868	27	9.38	+	2.88	9.63e-07	0.00148
regulation of cell migration (GO:0030334)	827	25	8.94	+	2.8	4.17e-06	0.0032
regulation of cellular component movement (GO:0051270)	947	28	10.23	+	2.74	1.56e-06	0.00217
regulation of locomotion (GO:0040012)	934	27	10.09	+	2.67	3.71e-06	0.00316
regulation of apoptotic process (GO:0042981)	1342	37	14.5	+	2.55	1.31e-07	0.00067
regulation of programmed cell death (GO:0043067)	1365	37	14.75	+	2.51	1.99e-07	0.000436
regulation of cell population proliferation (GO:0042127)	1422	38	15.37	+	2.47	2.58e-07	0.000439
regulation of anatomical structure morphogenesis (GO:0022603)	980	26	10.59	+	2.46	3.89e-05	0.0181
regulation of cell death (GO:0010941)	1501	37	16.22	+	2.28	2.46e-06	0.00269
positive regulation of developmental process (GO:0051094)	1347	32	14.56	+	2.2	2.57e-05	0.0146
cellular response to stress (GO:0033554)	1351	32	14.6	+	2.19	2.69e-05	0.0147
regulation of localization (GO:0032879)	2539	55	27.44	+	2	2e-07	0.000384
regulation of developmental process (GO:0050793)	2372	50	25.63	+	1.95	2.57e-06	0.00263
regulation of cell differentiation (GO:0045595)	1661	35	17.95	+	1.95	0.000137	0.0396
regulation of cellular component organization (GO:0051128)	2344	46	25.33	+	1.82	5.16e-05	0.0233
negative regulation of cellular process (GO:0048523)	4072	79	44.01	+	1.8	1.12e-08	0.000171
regulation of signal transduction (GO:0009966)	2483	47	26.83	+	1.75	8.52e-05	0.0304
negative regulation of biological process (GO:0048519)	4524	82	48.89	+	1.68	1.48e-07	0.000455
positive regulation of cellular process (GO:0048522)	4606	77	49.78	+	1.55	1.38e-05	0.00882
anatomical structure development (GO:0048856)	4414	72	47.7	+	1.51	7.55e-05	0.0297
positive regulation of biological process (GO:0048518)	5139	81	55.54	+	1.46	7.44e-05	0.03
regulation of cellular process (GO:0050794)	8215	117	88.78	+	1.32	1.56e-05	0.00955
regulation of biological process (GO:0050789)	8744	120	94.49	+	1.27	0.000105	0.0321
biological regulation (GO:0065007)	9241	124	99.87	+	1.24	0.000177	0.0493

## Sheet: D2
Supplementary Table 1: GO biological processes of DEGs from in vitro NSCs by scRNAseq subpopulation
Cluster: D2
Total cell number: 561
Number of H2O2 treated cells: 241
Number of vehicle treated cells: 320
*These are GO terms for upregulated DEGs.
Analysis Type:	PANTHER Overrepresentation Test (Released 20190711)
Annotation Version and Release Date:	GO Ontology database Released 2019-12-09
Analyzed List:	upload_1 (Mus musculus)
Reference List:	Genes detected in scRNAseq.txt (Mus musculus)	There are duplicate IDs in the file. The unique set of IDs will be used.
Test Type:	FISHER
Correction:	FDR
GO biological process complete	Genes detected in scRNAseq.txt - REFLIST (15916)	upload_1 (46)	upload_1 (expected)	upload_1 (over/under)	upload_1 (fold Enrichment)	upload_1 (raw P-value)	upload_1 (FDR)
glial cell differentiation (GO:0010001)	172	6	0.5	+	12.07	1.14e-05	0.0438
generation of neurons (GO:0048699)	1497	16	4.33	+	3.7	2.47e-06	0.0126
neurogenesis (GO:0022008)	1600	17	4.62	+	3.68	1.14e-06	0.0175
nervous system development (GO:0007399)	2033	19	5.88	+	3.23	1.42e-06	0.0109

[truncated: 2 more sheets: D1, single cell QC]
