# Supplementary material for: Robust Transcriptional Profiling and Identification of Differentially Expressed Genes With Low Input RNA Sequencing of Adult Hippocampal Neural Stem and Progenitor Populations
Source: Front Mol Neurosci. 2022 Jan 31;15:810722. doi: 10.3389/fnmol.2022.810722 (PMC8842474; doi:10.3389/fnmol.2022.810722)
Supplement: Supplementary file 6 [file Table_2.XLSX]

## Sheet: Tx grp avg scRNAseq
Supplementary Table 2: scRNAseq normalized counts per cell of veh and H2O2 treated NSCs in vitro
		*positive log2FC means H2O2 higher				averages over all cells
	p_val	avg_log2FC	pct.1	pct.2	p_val_adj	Veh	H2O2
Id3	0	-1.00513	0.506	0.789	0	2.35102	5.72591
Dcxr	0	-0.994825	0.231	0.56	0	0.707456	2.40268
Sparc	0	-0.922335	0.606	0.85	0	3.08034	6.73297
Fth1	0	-0.91909	1	1	0	56.2056	107.171
Malat1	0	-0.870917	1	1	0	169.934	311.608
Igfbp3	0	-0.842326	0.828	0.945	0	5.26677	10.2359
Ctsd	0	-0.840348	0.562	0.835	0	2.1496	4.63931
Mxd4	0	-0.824671	0.278	0.624	0	0.92727	2.41345
Mrps6	0	-0.800567	0.694	0.882	0	3.61322	7.03524
Slc5a3	0	-0.797417	0.228	0.489	0	0.723234	1.99496
Chst2	0	-0.776515	0.574	0.815	0	2.41261	4.84576
Scn1b	0	-0.750031	0.17	0.453	0	0.504937	1.53105
Cst3	0	-0.73827	0.826	0.93	0	5.22501	9.38441
Cryab	0	-0.737688	0.564	0.814	0	2.40998	4.68615
Npvf	0	-0.716847	0.006	0.122	0	0.0158165	0.669582
Id1	0	-0.714271	0.128	0.372	0	0.3654	1.24015
H2afj	0	-0.690504	0.71	0.894	0	3.29088	5.92482
Cdkn1a	0	-0.675999	0.823	0.948	0	6.40596	10.8325
Tm4sf1	0	-0.628883	0.12	0.322	0	0.348032	1.08455
Ifitm3	3.94969e-259	-0.624025	0.495	0.676	1.2265e-254	2.43162	4.2887
S100a11	0	-0.617521	0.274	0.498	0	0.865551	1.8622
1500015O10Rik	9.44255e-239	-0.613139	0.597	0.748	2.93219e-234	3.4688	5.8354
Sptan1	0	-0.609621	0.582	0.787	0	2.41001	4.20318
Gstm1	0	-0.599548	0.653	0.835	0	3.29876	5.51366
Cp	0	-0.593012	0.226	0.457	0	0.647276	1.48474
Mgst1	0	-0.586149	0.511	0.723	0	1.92551	3.39188
Ldhb	0	-0.564417	0.624	0.816	0	2.6799	4.4418
Esd	1.07265e-203	-0.558974	0.559	0.718	3.33089e-199	2.10802	3.57881
Atp1b1	9.52523e-294	-0.554706	0.224	0.435	2.95787e-289	0.658154	1.43561
Gabarap	0	-0.548441	0.765	0.916	0	3.8443	6.08481
Vim	0	-0.546663	0.992	0.999	0	17.5707	26.1263
E030030I06Rik	1.06732e-162	-0.544938	0.477	0.633	3.31436e-158	2.20712	3.67905
Pgrmc1	8.70481e-246	-0.543987	0.34	0.542	2.70311e-241	1.05886	2.00181
Igfbp2	0	-0.532442	0.988	0.996	0	21.1483	31.0348
Pcp4l1	2.32262e-260	-0.52805	0.243	0.445	7.21243e-256	0.746222	1.51802
Mt3	0	-0.526767	0.903	0.964	0	10.23	15.1791
Cpe	0	-0.526375	0.771	0.908	0	4.68306	7.18534
Ociad2	0	-0.519774	0.121	0.316	0	0.321612	0.894835
Cebpd	0	-0.519193	0.103	0.291	0	0.285621	0.842493
Id2	6.73089e-267	-0.512461	0.245	0.454	2.09014e-262	0.814547	1.58842
Tmem158	1.89923e-125	-0.491054	0.334	0.475	5.89767e-121	1.14427	2.01371
Apoe	2.68385e-129	-0.491031	0.256	0.399	8.33417e-125	1.21313	2.11044
Laptm4a	0	-0.490715	0.714	0.879	0	3.2727	5.00375
Rprm	6.84548e-257	-0.487388	0.312	0.525	2.12573e-252	0.942364	1.72301
Trim9	1.57644e-201	-0.480032	0.348	0.53	4.89531e-197	1.18082	2.04176
Pdgfa	4.99395e-236	-0.477289	0.157	0.331	1.55077e-231	0.42786	0.987759
Angpt2	1.98222e-243	-0.475721	0.227	0.42	6.15538e-239	0.653843	1.29985
Olfm1	3.03278e-252	-0.47346	0.176	0.364	9.41771e-248	0.485936	1.06313
Ccnd2	0	-0.473249	0.936	0.976	0	9.68503	13.8333
S100a10	1.30214e-254	-0.472313	0.662	0.823	4.04354e-250	3.13485	4.73641
Hmox1	5.23302e-168	-0.472295	0.212	0.368	1.62501e-163	0.634383	1.2674
Pnrc1	1.46251e-284	-0.468453	0.168	0.369	4.54152e-280	0.473085	1.0382
Mxra8	8.03461e-239	-0.466694	0.301	0.506	2.49499e-234	0.925753	1.66127
Itm2b	0	-0.461985	0.775	0.903	0	3.889	5.73428
Ifitm2	1.32418e-234	-0.461775	0.721	0.845	4.11199e-230	3.83352	5.65689
Cd63	0	-0.456289	0.859	0.943	0	5.61067	8.06989
Slco3a1	6.49026e-260	-0.453994	0.141	0.32	2.01542e-255	0.377183	0.886503
Anxa5	8.29934e-243	-0.453709	0.154	0.331	2.57719e-238	0.422873	0.948706
Kitl	4.61294e-187	-0.447453	0.247	0.419	1.43245e-182	0.730518	1.35979
Ckb	0	-0.445686	1	1	0	79.7363	108.96
Sdc4	6.13479e-214	-0.437883	0.24	0.425	1.90504e-209	0.702097	1.30569
Btbd17	2.21993e-199	-0.434525	0.379	0.57	6.89353e-195	1.28277	2.08508
Ak1	2.3546e-224	-0.432345	0.297	0.497	7.31175e-220	0.874628	1.52967
Sat1	1.62715e-207	-0.429072	0.203	0.379	5.05279e-203	0.568293	1.1115
Gmpr	3.5541e-200	-0.424146	0.123	0.271	1.10366e-195	0.336925	0.793856
Trf	3.02863e-86	-0.419693	0.353	0.468	9.4048e-82	1.30384	2.08172
Cd81	0	-0.416944	0.993	0.999	0	18.2838	24.7457
Cyb5a	2.98187e-156	-0.412407	0.408	0.576	9.2596e-152	1.33157	2.1031
Gria2	1.91975e-139	-0.411872	0.438	0.588	5.9614e-135	1.58297	2.43641
Ccng1	2.13927e-183	-0.409712	0.502	0.673	6.64309e-179	1.82189	2.74866
Mt1	5.61377e-118	-0.408753	0.9	0.941	1.74324e-113	7.66887	10.5083
Trp53inp1	5.17322e-181	-0.407827	0.238	0.407	1.60644e-176	0.705484	1.26264
Tmem176b	6.20406e-228	-0.404174	0.63	0.799	1.92655e-223	2.62067	3.79135
mt-Co3	0	-0.396614	1	1	0	162.975	214.859
1700007K13Rik	5.31391e-250	-0.396176	0.049	0.177	1.65013e-245	0.125852	0.481639
Slc4a4	2.97464e-117	-0.390901	0.444	0.581	9.23714e-113	1.71826	2.56421
Gpx1	3.89269e-205	-0.388306	0.622	0.78	1.2088e-200	2.48051	3.55548
Sptbn1	4.05369e-177	-0.38596	0.363	0.547	1.25879e-172	1.13321	1.78753
Rtn4	2.7257e-175	-0.385279	0.529	0.7	8.46413e-171	1.91004	2.80083
Psap	7.33915e-224	-0.384521	0.696	0.844	2.27902e-219	3.11364	4.37006
Nav2	2.11174e-160	-0.380892	0.525	0.689	6.55758e-156	1.99301	2.89734
Anxa2	7.48206e-144	-0.380859	0.373	0.535	2.3234e-139	1.27164	1.95794
Mgmt	1.92907e-245	-0.380093	0.094	0.25	5.99033e-241	0.245436	0.620842
Ndufa11	9.0522e-233	-0.379473	0.738	0.863	2.81098e-228	3.48757	4.83773
Rab6a	4.07401e-179	-0.37678	0.614	0.771	1.2651e-174	2.44772	3.47666
Tpp1	1.77882e-195	-0.375449	0.2	0.374	5.52377e-191	0.546859	1.00665
Tmem63b	3.55809e-164	-0.374686	0.324	0.5	1.10489e-159	0.976379	1.56249
Ier5l	3.74302e-155	-0.370467	0.239	0.396	1.16232e-150	0.700132	1.19788
Akap12	1.28029e-109	-0.367354	0.365	0.505	3.97567e-105	1.40857	2.10702
Tmbim4	6.01682e-163	-0.363656	0.395	0.574	1.8684e-158	1.24342	1.88658
Gpm6b	0	-0.363156	0.966	0.989	0	10.268	13.4933
Cox6c	0	-0.360282	0.976	0.994	0	11.0186	14.428
Maged2	8.888e-173	-0.359166	0.199	0.362	2.75999e-168	0.548976	0.986848
Tmem176a	5.92679e-143	-0.356588	0.416	0.585	1.84045e-138	1.39268	2.06357
Enho	2.43843e-158	-0.354974	0.287	0.46	7.57205e-154	0.86207	1.38152
Cfap36	1.06521e-158	-0.354148	0.349	0.53	3.30781e-154	1.08193	1.66119
Lmna	4.35189e-163	-0.352106	0.204	0.363	1.35139e-158	0.566574	0.999611
Vwa1	1.89164e-162	-0.351787	0.12	0.251	5.87411e-158	0.332379	0.700301
Fbxw9	1.10163e-204	-0.35096	0.106	0.252	3.42088e-200	0.276755	0.628385
Hbegf	6.73859e-142	-0.349753	0.164	0.3	2.09253e-137	0.469851	0.873093
Abhd4	2.25789e-168	-0.349243	0.21	0.374	7.01142e-164	0.578706	1.0111
Tnfrsf21	1.28932e-150	-0.348491	0.231	0.388	4.00371e-146	0.638637	1.08636
Tcea3	1.05326e-249	-0.348101	0.047	0.175	3.27068e-245	0.117781	0.422806
Atp5l	0	-0.346393	0.953	0.983	0	8.43644	10.9973
Mdm2	8.67893e-122	-0.345645	0.252	0.393	2.69507e-117	0.729608	1.19784
Ndufa4	0	-0.345571	0.992	0.998	0	14.7623	19.0285
S100a13	2.19712e-176	-0.345564	0.108	0.241	6.82273e-172	0.291384	0.640894
Prss23	3.11749e-120	-0.344999	0.236	0.371	9.68074e-116	0.702935	1.16298
2021-09-04	7.48418e-122	-0.342695	0.182	0.308	2.32406e-117	0.504008	0.907268
Cd151	2.63749e-158	-0.342289	0.233	0.396	8.1902e-154	0.65674	1.10036
Pdcd4	1.91848e-191	-0.342013	0.128	0.28	5.95745e-187	0.355071	0.717584
Tcf4	9.06094e-244	-0.340289	0.903	0.961	2.81369e-239	6.77033	8.83732
Ddit4l	5.51074e-115	-0.338014	0.363	0.512	1.71125e-110	1.22936	1.81794
Cox6b2	4.61218e-146	-0.337907	0.07	0.171	1.43222e-141	0.19563	0.511183
Grina	1.99381e-138	-0.337171	0.322	0.49	6.19137e-134	0.992712	1.51735
Exoc4	2.65274e-138	-0.33613	0.329	0.492	8.23755e-134	0.976074	1.49453
Hcfc1r1	1.97844e-150	-0.336009	0.175	0.319	6.14366e-146	0.475406	0.862346
Atox1	1.92095e-167	-0.334305	0.643	0.792	5.96513e-163	2.61534	3.55812
Chl1	3.21421e-118	-0.332775	0.375	0.527	9.98109e-114	1.2157	1.79053
Wls	3.20438e-128	-0.331005	0.322	0.477	9.95056e-124	0.973425	1.48235
Nrxn2	1.13638e-124	-0.32946	0.431	0.589	3.52879e-120	1.43903	2.06475
Ndufb6	3.39507e-162	-0.328899	0.727	0.844	1.05427e-157	3.2817	4.37805
Tspan17	4.2663e-200	-0.328125	0.061	0.18	1.32481e-195	0.156918	0.452373
Selenop	7.87134e-85	-0.325849	0.263	0.384	2.44429e-80	0.828061	1.2913
Ramp1	4.51331e-86	-0.325713	0.222	0.334	1.40152e-81	0.803895	1.26079
Flot1	1.17386e-153	-0.325551	0.17	0.316	3.64519e-149	0.468339	0.840039
Ctsl	1.79141e-126	-0.324569	0.32	0.478	5.56288e-122	0.979828	1.47932
Wdr6	5.09369e-159	-0.324291	0.172	0.321	1.58174e-154	0.464485	0.833607
Dst	2.80501e-128	-0.323195	0.277	0.43	8.71039e-124	0.809409	1.26375
BC031181	1.20659e-135	-0.318686	0.489	0.654	3.74683e-131	1.66212	2.32018
Lgals1	4.56853e-211	-0.318229	0.984	0.995	1.41867e-206	19.8246	24.9641
Ptpra	8.72682e-123	-0.318019	0.377	0.536	2.70994e-118	1.17087	1.70625
Msn	2.15295e-125	-0.316909	0.584	0.718	6.68556e-121	2.26773	3.07047
Serinc1	9.28323e-138	-0.315886	0.379	0.553	2.88272e-133	1.19344	1.73034
Uqcrh	2.17152e-307	-0.314551	0.968	0.991	6.74324e-303	9.82429	12.4614
Lamp1	2.5296e-166	-0.313176	0.731	0.855	7.85518e-162	3.42856	4.50222
Maf	2.01345e-147	-0.312845	0.117	0.241	6.25237e-143	0.314892	0.633299
Gpx8	2.22576e-129	-0.311291	0.252	0.402	6.91164e-125	0.717709	1.13136
Phlda3	9.74006e-102	-0.310771	0.487	0.626	3.02458e-97	1.79232	2.46351
Atp6v0b	9.10278e-138	-0.310745	0.632	0.777	2.82669e-133	2.51616	3.36126
Susd6	2.68749e-151	-0.3101	0.141	0.276	8.34545e-147	0.364152	0.691267
Bnip3l	1.69477e-127	-0.309033	0.344	0.508	5.26276e-123	1.07875	1.57532
Cox5b	1.88278e-241	-0.306311	0.936	0.975	5.84661e-237	7.57385	9.60193
mt-Co1	0	-0.304959	1	1	0	81.2256	100.58
Tmem59	6.80672e-131	-0.304202	0.599	0.746	2.11369e-126	2.30849	3.0851
Kctd12	8.17939e-141	-0.303993	0.101	0.215	2.53995e-136	0.26016	0.555739
Mdh1	3.83576e-147	-0.303855	0.775	0.875	1.19112e-142	3.9929	5.16343
App	7.72318e-125	-0.303004	0.491	0.65	2.39828e-120	1.70974	2.34304
Tuba1a	4.47008e-239	-0.301877	0.98	0.991	1.38809e-234	13.1939	16.4974
Nacc2	4.85374e-120	-0.301428	0.191	0.321	1.50723e-115	0.514614	0.866555
Serpine2	5.31363e-268	-0.301114	0.989	0.996	1.65004e-263	15.1605	18.9113
Thrsp	1.11405e-91	-0.300683	0.517	0.65	3.45946e-87	2.35736	3.13535
Cox6b1	7.68001e-273	-0.299643	0.96	0.987	2.38487e-268	8.97894	11.2825
Ccnd1	3.98572e-219	-0.299585	0.978	0.992	1.23769e-214	14.8245	18.4766
Cox20	3.45403e-113	-0.298735	0.36	0.512	1.07258e-108	1.10408	1.58815
Gpi1	3.94347e-132	-0.298237	0.696	0.824	1.22457e-127	3.17402	4.13255
Cox4i1	0	-0.298162	0.994	0.999	0	15.9089	19.7908
Plxdc2	3.23331e-180	-0.296693	0.06	0.171	1.00404e-175	0.14995	0.412514
Ptp4a3	1.23154e-93	-0.296212	0.289	0.42	3.82431e-89	0.903679	1.33756
Prdx6	4.06693e-54	-0.295853	0.833	0.878	1.2629e-49	5.11253	6.50381
Slc25a4	4.02389e-266	-0.294623	0.979	0.992	1.24954e-261	11.4654	14.2897
Sesn3	3.20515e-123	-0.293112	0.196	0.333	9.95295e-119	0.54843	0.897262
Uqcr11	1.10296e-206	-0.292399	0.917	0.967	3.42501e-202	6.86985	8.63801
Gstp1	1.59617e-108	-0.291004	0.165	0.283	4.9566e-104	0.458063	0.783928
Higd2a	2.46264e-112	-0.288794	0.403	0.562	7.64723e-108	1.27083	1.77409
Pnkd	5.65657e-113	-0.28774	0.538	0.687	1.75653e-108	1.97131	2.62716
mt-Nd4	0	-0.286999	1	1	0	57.685	70.6016
Ndufa13	8.19627e-206	-0.28564	0.915	0.965	2.54519e-201	6.64465	8.31845
Arl8a	2.97833e-111	-0.28562	0.367	0.522	9.24859e-107	1.13979	1.60827
Ndufv3	9.06556e-117	-0.285454	0.612	0.746	2.81513e-112	2.40697	3.1524
1500009L16Rik	3.26683e-111	-0.284428	0.201	0.331	1.01445e-106	0.566756	0.908195
Sh3glb2	4.34355e-108	-0.283617	0.255	0.395	1.3488e-103	0.722311	1.09647
Atp6v1f	6.74071e-111	-0.282954	0.498	0.65	2.09319e-106	1.71511	2.30343
Etv5	2.7391e-96	-0.282934	0.379	0.525	8.50573e-92	1.21285	1.6923
Aplp2	7.29402e-97	-0.282739	0.766	0.851	2.26501e-92	3.80429	4.84442
Dtna	4.14839e-109	-0.282723	0.254	0.394	1.2882e-104	0.729664	1.10412
Fat1	8.28599e-109	-0.282545	0.261	0.4	2.57305e-104	0.741481	1.11823
Ogt	8.6723e-111	-0.281863	0.25	0.39	2.69301e-106	0.719862	1.09095
2010107E04Rik	6.46573e-195	-0.281287	0.904	0.962	2.0078e-190	6.41376	8.00978
Pam	6.96098e-129	-0.280089	0.111	0.224	2.16159e-124	0.287082	0.562864
Igfbp5	7.69872e-88	-0.279513	0.063	0.135	2.39068e-83	0.173425	0.424286
Map1lc3a	8.731e-103	-0.277549	0.332	0.479	2.71124e-98	1.00287	1.42775
Cdh13	1.56642e-121	-0.277257	0.139	0.258	4.8642e-117	0.36141	0.649877
Cox6a1	1.27772e-162	-0.276864	0.866	0.937	3.96772e-158	5.32467	6.66271
Wwtr1	1.21702e-123	-0.276458	0.148	0.272	3.77923e-119	0.381971	0.673868
Sin3b	8.67767e-109	-0.275673	0.526	0.678	2.69468e-104	1.88942	2.49781
Slc3a2	2.13513e-76	-0.273868	0.655	0.757	6.63022e-72	2.97685	3.80819
Prdx5	2.01266e-108	-0.271869	0.647	0.776	6.24991e-104	2.72115	3.4928
Timp4	4.33222e-48	-0.271411	0.527	0.617	1.34528e-43	2.09032	2.72998
Nrn1	1.04636e-90	-0.270632	0.159	0.263	3.24926e-86	0.446424	0.744874
Aco2	7.94055e-100	-0.270237	0.677	0.792	2.46578e-95	2.90447	3.70882
Dclk1	7.62684e-86	-0.269888	0.575	0.703	2.36836e-81	2.31112	2.99226
Ndufs4	2.26164e-105	-0.2694	0.605	0.742	7.02307e-101	2.31922	3.00068
Cox7a2	1.04076e-203	-0.269351	0.949	0.981	3.23188e-199	8.24622	10.1441
mt-Cytb	0	-0.269219	1	1	0	144.496	174.345
Maged1	6.20325e-79	-0.269199	0.803	0.871	1.92629e-74	4.42486	5.53771
Jund	4.98086e-83	-0.269084	0.341	0.473	1.54671e-78	1.08785	1.51595
Opn3	1.00451e-164	-0.26887	0.039	0.13	3.1193e-160	0.0975527	0.322401
Ubl5	1.53292e-125	-0.268622	0.72	0.836	4.76017e-121	3.2275	4.09268
Aldoa	7.56541e-131	-0.266382	0.848	0.926	2.34929e-126	5.22767	6.49056
Ndfip1	4.83182e-116	-0.266336	0.165	0.29	1.50043e-111	0.444894	0.737846
mt-Nd4l	4.83294e-131	-0.266203	0.864	0.93	1.50077e-126	5.57401	6.90616
Sdc2	1.49968e-107	-0.265759	0.176	0.297	4.65695e-103	0.470704	0.768182
Capns1	4.06019e-87	-0.265109	0.489	0.628	1.26081e-82	1.66722	2.20527
Ei24	1.27631e-85	-0.264947	0.549	0.678	3.96333e-81	2.03725	2.64953
Arl4c	2.7891e-77	-0.264316	0.174	0.271	8.661e-73	0.47769	0.774805
mt-Co2	0	-0.263927	1	1	0	158.936	191.042
Tmem38a	1.12782e-114	-0.263206	0.133	0.248	3.50221e-110	0.349054	0.619057
Lxn	2.12309e-81	-0.263205	0.574	0.695	6.59282e-77	2.37481	3.05026
Fas	3.64941e-145	-0.262631	0.064	0.164	1.13325e-140	0.160221	0.391876
Ypel3	7.84722e-139	-0.26193	0.077	0.182	2.4368e-134	0.197401	0.435781
Slc25a3	3.90441e-182	-0.261601	0.926	0.964	1.21244e-177	6.9769	8.56278
Ndufa1	1.96625e-94	-0.261302	0.415	0.564	6.10579e-90	1.33148	1.79441
Bax	1.89554e-178	-0.261069	0.947	0.981	5.88621e-174	8.42268	10.2918
Atpif1	3.43751e-166	-0.260955	0.909	0.957	1.06745e-161	6.49326	7.97896
Npdc1	6.51276e-112	-0.260351	0.17	0.295	2.02241e-107	0.458587	0.747052
Ndufb2	5.08509e-100	-0.25998	0.598	0.73	1.57907e-95	2.26968	2.91532
Tcn2	9.25716e-121	-0.259928	0.123	0.237	2.87463e-116	0.320373	0.58104
Cox8a	0	-0.259836	0.998	0.999	0	20.2519	24.4458
Hepacam	2.82605e-83	-0.2595	0.368	0.504	8.77574e-79	1.15871	1.58412
Pmm1	5.53252e-87	-0.258595	0.464	0.602	1.71801e-82	1.63118	2.14772
Arhgap18	2.6178e-89	-0.258357	0.269	0.396	8.12904e-85	0.760413	1.10566
Ndufb9	3.19101e-152	-0.258256	0.896	0.947	9.90904e-148	5.95041	7.31291
Cbs	2.79872e-117	-0.257917	0.098	0.2	8.69087e-113	0.249954	0.494634
Tmem205	3.76878e-93	-0.257698	0.261	0.392	1.17032e-88	0.746119	1.08761
Camk1	8.25564e-74	-0.257648	0.381	0.504	2.56362e-69	1.26551	1.70848
Ephx1	1.50652e-88	-0.257367	0.42	0.562	4.67821e-84	1.36072	1.82176
Igdcc4	2.40457e-124	-0.257278	0.107	0.217	7.46691e-120	0.273296	0.521871
Hsbp1	5.40505e-112	-0.257214	0.715	0.826	1.67843e-107	3.1854	4.00225
Clic1	1.7116e-77	-0.255458	0.704	0.805	5.31505e-73	3.21287	4.02897
Pold4	5.23222e-109	-0.255345	0.151	0.268	1.62476e-104	0.396383	0.666753
mt-Nd2	0	-0.254622	1	1	0	69.0475	82.5683
Dctn3	2.05663e-91	-0.253759	0.492	0.635	6.38647e-87	1.66296	2.17508
2021-09-07	8.88347e-115	-0.253575	0.873	0.932	2.75858e-110	5.53544	6.79127
Tulp4	1.19109e-92	-0.253031	0.25	0.378	3.6987e-88	0.70516	1.03205
Cited2	3.39308e-112	-0.252239	0.105	0.208	1.05365e-107	0.271048	0.513887
Tob1	1.77905e-105	-0.252228	0.18	0.303	5.52448e-101	0.487929	0.772191
Irf2bpl	3.13061e-90	-0.252024	0.28	0.412	9.72148e-86	0.8165	1.16323
9530053A07Rik	9.10841e-127	-0.251579	0.065	0.158	2.82843e-122	0.169171	0.39191
Atp5g3	9.56366e-132	-0.251524	0.865	0.934	2.9698e-127	5.37057	6.58393
Tnfrsf1a	4.7623e-101	-0.251485	0.191	0.314	1.47884e-96	0.524271	0.81454
Bcl2l1	2.12226e-130	-0.25138	0.085	0.19	6.59024e-126	0.213705	0.444728
Cdkn2b	3.09218e-132	-0.251243	0.064	0.158	9.60216e-128	0.163794	0.385185
Ppp3ca	1.41972e-87	-0.250981	0.556	0.686	4.40866e-83	2.06591	2.64848
Gadd45g	4.44313e-99	-0.250968	0.092	0.183	1.37973e-94	0.264598	0.504879
Pcsk1n	3.42702e-92	-0.249574	0.211	0.332	1.06419e-87	0.611038	0.915292
Fuca1	4.65955e-83	-0.248643	0.36	0.496	1.44693e-78	1.12469	1.52432
Nptn	8.39492e-78	-0.247688	0.387	0.52	2.60688e-73	1.2037	1.61646
Gsta4	1.82806e-82	-0.247611	0.133	0.227	5.67667e-78	0.371071	0.627789
Ndufs2	8.15599e-95	-0.247173	0.661	0.783	2.53268e-90	2.73918	3.43796
Tsc22d1	2.88439e-85	-0.2467	0.307	0.441	8.95689e-81	0.944769	1.30745
Itgav	1.45443e-104	-0.245543	0.156	0.272	4.51645e-100	0.425253	0.689693
Atp6v1e1	2.22063e-79	-0.245258	0.394	0.529	6.89572e-75	1.22759	1.64037
Mpv17l2	3.20615e-87	-0.24418	0.218	0.337	9.95605e-83	0.606608	0.902897
Scarb2	1.37798e-98	-0.243884	0.161	0.274	4.27903e-94	0.423574	0.685763
Myl6	3.96259e-132	-0.243602	0.881	0.941	1.2305e-127	5.7768	7.02335
Lnpep	7.35052e-109	-0.243328	0.109	0.212	2.28256e-104	0.276813	0.511389
Cops9	2.96889e-86	-0.242858	0.585	0.715	9.21928e-82	2.17949	2.7624
Rsrp1	1.15815e-98	-0.242794	0.174	0.292	3.59641e-94	0.477204	0.747949
Mbnl2	4.26951e-93	-0.242137	0.221	0.346	1.32581e-88	0.623404	0.920069
Ier3	2.16497e-72	-0.241778	0.129	0.213	6.72289e-68	0.367992	0.617581
Scand1	7.38167e-81	-0.241679	0.657	0.771	2.29223e-76	2.70078	3.37569
Srxn1	4.33181e-69	-0.241288	0.116	0.195	1.34516e-64	0.307513	0.545542
Ctxn1	5.74967e-83	-0.240508	0.352	0.49	1.78545e-78	1.1189	1.50329
Dner	4.49767e-93	-0.239361	0.151	0.258	1.39666e-88	0.411234	0.665919
Sh3bgrl3	7.08513e-76	-0.238957	0.47	0.602	2.20015e-71	1.55777	2.01852
Adm	3.79397e-80	-0.238262	0.15	0.247	1.17814e-75	0.43909	0.697508
Npepps	1.46268e-74	-0.237193	0.36	0.488	4.54205e-70	1.10754	1.48416
Plk2	1.43145e-72	-0.236328	0.291	0.408	4.44508e-68	0.882814	1.21794
Sorcs2	1.11966e-107	-0.236167	0.091	0.186	3.47689e-103	0.237959	0.458141
Ifi27	3.86932e-87	-0.235658	0.134	0.231	1.20154e-82	0.367373	0.610005
Glmp	1.11108e-91	-0.23547	0.194	0.312	3.45024e-87	0.527875	0.798752
Abca1	1.45264e-146	-0.23544	0.04	0.126	4.5109e-142	0.101298	0.29652
Slc6a6	3.84632e-138	-0.235424	0.038	0.12	1.1944e-133	0.0939938	0.287907
Acadvl	7.52469e-101	-0.234989	0.144	0.256	2.33664e-96	0.378591	0.622461
Washc2	1.91823e-89	-0.234611	0.198	0.315	5.95669e-85	0.545521	0.818445
Ubtd1	4.42121e-121	-0.234237	0.071	0.164	1.37292e-116	0.179021	0.386865
Nfe2l1	6.00465e-89	-0.233334	0.213	0.334	1.86462e-84	0.581823	0.859509
Rabac1	2.30665e-82	-0.232189	0.359	0.5	7.16284e-78	1.12381	1.49466
Ech1	4.1028e-79	-0.230933	0.228	0.344	1.27404e-74	0.625532	0.907715
Gpx4	3.69325e-83	-0.230825	0.75	0.845	1.14687e-78	3.63055	4.43398
Ninj1	4.36471e-77	-0.230735	0.232	0.346	1.35537e-72	0.653748	0.940562
Peg10	6.60826e-84	-0.23013	0.155	0.256	2.05206e-79	0.413314	0.657734
Camk2b	8.83685e-76	-0.23006	0.211	0.319	2.74411e-71	0.578667	0.851592
Tmem200a	7.93074e-122	-0.22904	0.054	0.139	2.46273e-117	0.135939	0.331383
Ecm1	4.60295e-199	-0.228785	0.012	0.09	1.42936e-194	0.0295247	0.206446
Gria3	6.64214e-83	-0.227903	0.195	0.307	2.06258e-78	0.546918	0.811644
Erlec1	1.54259e-80	-0.227618	0.231	0.35	4.7902e-76	0.64154	0.922079
Commd4	7.95432e-82	-0.227429	0.268	0.396	2.47006e-77	0.762419	1.06335
Spry1	2.40651e-70	-0.227233	0.273	0.39	7.47293e-66	0.827072	1.13875
Tmem108	1.5292e-102	-0.227105	0.077	0.163	4.74863e-98	0.199937	0.404507
Gm42418	1.41847e-47	-0.226333	0.492	0.602	4.40478e-43	1.78107	2.25345
Chmp2a	1.61776e-73	-0.225793	0.522	0.651	5.02363e-69	1.84824	2.33079
Gas6	5.0448e-95	-0.225498	0.085	0.171	1.56656e-90	0.227157	0.434769
mt-Nd3	8.78837e-216	-0.22517	1	1	2.72905e-211	32.8381	38.5538
Tmem173	2.35714e-73	-0.224958	0.186	0.287	7.31964e-69	0.507351	0.761706
Cltc	1.40263e-75	-0.224761	0.513	0.644	4.3556e-71	1.80645	2.27957
Dusp6	9.50337e-66	-0.224384	0.447	0.57	2.95108e-61	1.58465	2.01959
Serinc3	7.01064e-77	-0.223505	0.249	0.368	2.17701e-72	0.704813	0.990483
Ctsa	1.14025e-89	-0.223414	0.146	0.251	3.54082e-85	0.382241	0.613756
Ctsb	5.10226e-70	-0.22303	0.333	0.459	1.5844e-65	0.993479	1.32675
Ube2e2	1.08367e-79	-0.222709	0.22	0.336	3.36511e-75	0.600657	0.867843
Slc16a2	5.88366e-77	-0.222333	0.242	0.359	1.82705e-72	0.687668	0.968865
mt-Atp6	0	-0.222107	1	1	0	267.854	312.601
Ndufa6	5.47088e-80	-0.221804	0.657	0.771	1.69887e-75	2.70345	3.31893
Npas3	1.37263e-69	-0.221761	0.331	0.454	4.26241e-65	1.03701	1.37548
Prkar1a	7.62868e-74	-0.221738	0.582	0.707	2.36893e-69	2.18733	2.71687
Cox7c	2.30278e-204	-0.221684	0.991	0.997	7.15083e-200	13.9307	16.4106
Ndrg3	5.70877e-89	-0.221506	0.121	0.217	1.77275e-84	0.31268	0.53052
Cyb5r3	3.29772e-68	-0.221334	0.351	0.474	1.02404e-63	1.07324	1.41701
Lyn	1.60519e-64	-0.220829	0.305	0.419	4.9846e-60	0.90042	1.21475
Ptpro	7.25767e-95	-0.220358	0.099	0.19	2.25372e-90	0.254034	0.460979
Fam131a	4.00339e-115	-0.21961	0.078	0.172	1.24317e-110	0.197787	0.394726
Pten	4.34553e-66	-0.21943	0.369	0.492	1.34942e-61	1.12476	1.4738
Fis1	5.15813e-74	-0.219408	0.541	0.673	1.60175e-69	1.93358	2.41544
Nptx1	1.21026e-53	-0.219349	0.197	0.283	3.75821e-49	0.559765	0.815892
Ftl1	5.52716e-157	-0.218603	1	1	1.71635e-152	35.4404	41.4023
Rtl8a	4.63748e-78	-0.218224	0.187	0.294	1.44008e-73	0.508469	0.754803
Atp13a3	2.14336e-54	-0.217866	0.307	0.411	6.65578e-50	0.918611	1.23137
Aldh2	1.14224e-80	-0.217793	0.148	0.246	3.54698e-76	0.391243	0.61795
Arpc3	2.42924e-78	-0.217373	0.624	0.748	7.54353e-74	2.46531	3.02882
Uqcrb	2.11564e-117	-0.217282	0.935	0.968	6.56969e-113	7.57713	8.97127
Tmsb4x	1.06199e-150	-0.216241	1	1	3.29781e-146	67.6154	78.7107
Me1	5.25861e-66	-0.215676	0.376	0.498	1.63295e-61	1.18357	1.53567
Arid5b	1.03478e-81	-0.215656	0.13	0.224	3.21329e-77	0.334663	0.549853
Fam84a	1.16323e-67	-0.215418	0.168	0.26	3.61216e-63	0.462147	0.697611
Mapre3	6.82786e-127	-0.215407	0.058	0.148	2.12025e-122	0.14565	0.330136
Itm2c	3.69498e-65	-0.215386	0.576	0.698	1.1474e-60	2.25946	2.78428
Dynlrb1	9.03533e-75	-0.214986	0.653	0.767	2.80574e-70	2.63943	3.22426
Glul	2.01024e-57	-0.214614	0.198	0.288	6.24239e-53	0.547184	0.795341
A230057D06Rik	2.55266e-117	-0.214305	0.05	0.13	7.92676e-113	0.129004	0.309808
Kif1b	9.31678e-61	-0.214183	0.483	0.605	2.89314e-56	1.68179	2.111
Usmg5	7.14087e-82	-0.213661	0.782	0.865	2.21745e-77	3.89312	4.6742
Srp14	4.11988e-70	-0.213497	0.629	0.744	1.27935e-65	2.46289	3.0152
Sulf2	5.53242e-64	-0.211177	0.456	0.576	1.71798e-59	1.52781	1.92628
Orai1	8.56458e-57	-0.210875	0.3	0.408	2.65956e-52	0.919601	1.22173
Gpc4	1.30715e-84	-0.210634	0.101	0.187	4.0591e-80	0.251627	0.448379
Pygm	2.00187e-128	-0.210459	0.039	0.118	6.21639e-124	0.0986332	0.271181
Smpd1	7.22393e-99	-0.209913	0.093	0.185	2.24325e-94	0.239133	0.433204
Rab21	5.99487e-69	-0.209896	0.272	0.39	1.86159e-64	0.772178	1.04971
Rsu1	1.77276e-63	-0.209736	0.325	0.445	5.50496e-59	0.95344	1.25911
Crim1	1.15327e-81	-0.20965	0.109	0.197	3.58126e-77	0.2896	0.491304
Mef2c	7.33157e-64	-0.209625	0.199	0.294	2.27667e-59	0.554919	0.798088
Commd3	3.02847e-70	-0.209405	0.681	0.787	9.4043e-66	2.94049	3.55604
Lpcat3	3.67771e-76	-0.208295	0.223	0.338	1.14204e-71	0.617786	0.869063
Tead1	4.50818e-68	-0.20743	0.256	0.369	1.39992e-63	0.723813	0.990364
Ccs	1.90642e-76	-0.207014	0.175	0.278	5.92e-72	0.466453	0.692722
Wbp1	2.06287e-76	-0.206909	0.169	0.271	6.40582e-72	0.458542	0.683468
Atp6v1d	1.14541e-61	-0.206711	0.332	0.449	3.55685e-57	0.980064	1.2851
Gnao1	1.43734e-111	-0.206566	0.048	0.125	4.46337e-107	0.12249	0.295283
Prnp	1.16953e-65	-0.206329	0.377	0.503	3.63174e-61	1.19649	1.5342
Cox14	1.62065e-69	-0.206308	0.664	0.774	5.03261e-65	2.77863	3.35952
Camk2d	3.89655e-100	-0.206226	0.07	0.153	1.21e-95	0.176877	0.357724
Lamtor4	3.18496e-63	-0.206059	0.51	0.64	9.89027e-59	1.78424	2.21171
Ndufa3	5.09612e-62	-0.205432	0.565	0.687	1.5825e-57	2.06655	2.53583
Stat3	6.60605e-73	-0.204936	0.184	0.288	2.05138e-68	0.499793	0.728714
Atp1b2	6.8274e-63	-0.204696	0.163	0.252	2.12011e-58	0.473184	0.697761
Cox7b	1.14858e-89	-0.204569	0.873	0.932	3.56667e-85	5.52504	6.51907
Cstb	3.48631e-75	-0.204511	0.125	0.214	1.0826e-70	0.334255	0.537456
Ndufb8	3.26515e-96	-0.204157	0.887	0.937	1.01393e-91	5.66452	6.67761
Selenos	1.07931e-63	-0.204096	0.456	0.589	3.35159e-59	1.57029	1.96088
Trp53inp2	2.78041e-82	-0.203296	0.12	0.213	8.63401e-78	0.31172	0.510217
Atp5k	4.84121e-84	-0.203128	0.835	0.907	1.50334e-79	4.72838	5.59447
Ank3	5.70625e-84	-0.202539	0.105	0.193	1.77196e-79	0.277983	0.470602
Vav3	1.37649e-54	-0.202388	0.292	0.396	4.27443e-50	0.861376	1.1417
Arap2	9.85797e-53	-0.202309	0.392	0.504	3.06119e-48	1.2461	1.58423
Pdlim5	7.82659e-58	-0.201991	0.366	0.483	2.43039e-53	1.11515	1.43302
Ubc	3.24271e-81	-0.201211	0.895	0.942	1.00696e-76	6.98777	8.18325
Gdi1	2.11612e-74	-0.201022	0.127	0.216	6.57119e-70	0.327658	0.526159
Jam2	1.72074e-53	-0.200742	0.428	0.544	5.3434e-49	1.42563	1.78775
Trappc2l	7.37292e-67	-0.200663	0.229	0.338	2.28951e-62	0.631828	0.87534
Plxnb2	6.61596e-57	-0.200505	0.252	0.353	2.05445e-52	0.695403	0.948189
Arpc2	8.44546e-77	-0.200368	0.795	0.878	2.62257e-72	4.10392	4.86436
Atp5d	3.92241e-99	-0.200043	0.892	0.945	1.21802e-94	5.80597	6.81824
Mcl1	1.38175e-54	-0.199927	0.348	0.459	4.29074e-50	1.07955	1.38865
Crip2	7.78795e-70	-0.199766	0.793	0.877	2.41839e-65	4.78607	5.64537
Atp6ap1	6.43946e-64	-0.199576	0.299	0.417	1.99965e-59	0.877389	1.15592
Cpped1	4.87783e-83	-0.199549	0.113	0.203	1.51471e-78	0.290323	0.481729
Aox1	1.28241e-100	-0.199409	0.06	0.138	3.98226e-96	0.149261	0.319614
Spry2	7.50884e-50	-0.199209	0.305	0.406	2.33172e-45	0.929338	1.21501
Plgrkt	1.17788e-62	-0.198076	0.252	0.361	3.65766e-58	0.706354	0.957474
Comt	9.8985e-59	-0.197738	0.338	0.456	3.07378e-54	1.01347	1.30925
Ctsf	1.95539e-109	-0.196766	0.049	0.126	6.07206e-105	0.121931	0.285874
Bsg	2.6579e-70	-0.196111	0.811	0.888	8.25358e-66	4.34294	5.12091
Oxr1	1.4452e-62	-0.196089	0.197	0.295	4.48779e-58	0.531457	0.75442
Nfat5	2.32408e-77	-0.196007	0.113	0.2	7.21695e-73	0.292815	0.480949
Lrp1b	3.77355e-77	-0.19564	0.124	0.215	1.1718e-72	0.332691	0.52624
Sdf2	1.09196e-61	-0.195625	0.27	0.381	3.39087e-57	0.774813	1.03255
Ctsh	9.68455e-73	-0.195436	0.109	0.19	3.00734e-68	0.291747	0.479141
Pik3r3	1.82268e-96	-0.194979	0.065	0.145	5.65997e-92	0.171136	0.340608
Msrb1	2.62331e-74	-0.194884	0.142	0.236	8.14618e-70	0.373597	0.572263
Gstm7	3.49126e-79	-0.194649	0.115	0.204	1.08414e-74	0.298472	0.486031
Ehd4	1.60866e-56	-0.194544	0.215	0.311	4.99537e-52	0.620615	0.85457
mt-Nd1	1.55819e-287	-0.193799	1	1	4.83864e-283	89.1095	102.065
Hmgn3	7.79283e-57	-0.193681	0.597	0.715	2.41991e-52	2.33116	2.80977
Gabarapl2	3.48259e-52	-0.193181	0.497	0.61	1.08145e-47	1.68417	2.06877
Lamp2	3.09873e-57	-0.192835	0.317	0.433	9.62248e-53	0.938825	1.21609
Ppp1r12a	2.08639e-51	-0.192668	0.391	0.502	6.47888e-47	1.23798	1.55773
Spred1	1.18886e-55	-0.192468	0.282	0.389	3.69176e-51	0.820301	1.08009
Atp6v0e	2.72523e-57	-0.192425	0.517	0.641	8.46265e-53	1.82726	2.23066
Tmem35a	2.25038e-68	-0.192249	0.123	0.206	6.9881e-64	0.324421	0.513209
Atp2b1	6.11785e-44	-0.192083	0.448	0.552	1.89978e-39	1.51177	1.86948
Nqo1	2.21489e-70	-0.19192	0.064	0.128	6.87791e-66	0.15982	0.324842
Tprgl	1.05588e-52	-0.191463	0.286	0.389	3.27884e-48	0.809323	1.0661
Mtpn	2.60937e-49	-0.190519	0.559	0.667	8.10287e-45	2.03167	2.45966
Itfg1	1.752e-58	-0.190225	0.27	0.378	5.4405e-54	0.767241	1.01632
Map1lc3b	3.19861e-59	-0.190208	0.357	0.478	9.93266e-55	1.09889	1.39469
Arl6ip5	2.85438e-65	-0.18999	0.167	0.26	8.86369e-61	0.449673	0.653723
Clu	6.42182e-91	-0.189729	0.042	0.106	1.99417e-86	0.110968	0.267114
Rchy1	2.54613e-53	-0.189555	0.305	0.41	7.90649e-49	0.888805	1.15402
Kif1a	4.57862e-64	-0.189401	0.183	0.279	1.4218e-59	0.497291	0.707346
Aplp1	8.15848e-71	-0.189351	0.112	0.195	2.53345e-66	0.31247	0.496546
Tmed3	3.13075e-44	-0.189059	0.52	0.628	9.72192e-40	1.86558	2.26681
Capzb	2.45958e-51	-0.188584	0.523	0.638	7.63774e-47	1.84618	2.24364
Cpt1c	6.40845e-82	-0.188519	0.093	0.176	1.99001e-77	0.242019	0.415396
Gbx2	1.49628e-110	-0.188239	0.028	0.092	4.6464e-106	0.0705764	0.219785
Uqcr10	1.53587e-93	-0.18807	0.949	0.975	4.76933e-89	8.34748	9.64901
Ube2h	9.49833e-75	-0.187622	0.114	0.201	2.94952e-70	0.302033	0.482866
Atp6v1a	4.98981e-46	-0.187467	0.376	0.48	1.54949e-41	1.15176	1.45034
Vps28	8.54026e-57	-0.18722	0.293	0.404	2.65201e-52	0.846104	1.10192
Fzd1	8.19367e-79	-0.1868	0.092	0.172	2.54438e-74	0.234457	0.405104
Msi2	7.87074e-50	-0.186716	0.316	0.422	2.4441e-45	0.942421	1.21081
Klhl24	2.99984e-82	-0.186507	0.09	0.173	9.3154e-78	0.235661	0.406189
Selenok	3.45759e-68	-0.186336	0.734	0.839	1.07369e-63	3.39104	3.99644
Uchl1	3.54549e-47	-0.185727	0.241	0.331	1.10098e-42	0.68152	0.912544
Arf5	8.91121e-60	-0.185689	0.729	0.827	2.7672e-55	3.30785	3.89958
Atxn10	2.06381e-53	-0.185272	0.568	0.681	6.40873e-49	2.08709	2.51012
1810058I24Rik	5.23955e-51	-0.184674	0.57	0.68	1.62704e-46	2.11691	2.54255
Vamp2	9.78951e-68	-0.184497	0.154	0.246	3.03994e-63	0.409192	0.601435
Mt2	2.45237e-24	-0.184009	0.334	0.404	7.61535e-20	1.13642	1.42705
Ddt	1.5827e-47	-0.183886	0.385	0.496	4.91476e-43	1.24353	1.54852
Cib1	1.01012e-59	-0.183788	0.226	0.33	3.13671e-55	0.61883	0.838769
Pkm	7.99455e-98	-0.182408	0.971	0.985	2.48255e-93	11.5127	13.1991
Gm15417	5.34958e-61	-0.181808	0.213	0.315	1.66121e-56	0.593091	0.80705
Sema6d	2.54408e-48	-0.181653	0.25	0.345	7.90012e-44	0.713483	0.943403
Trafd1	2.16316e-81	-0.180499	0.082	0.161	6.71726e-77	0.208163	0.369182
Myl12b	1.23452e-46	-0.180158	0.39	0.5	3.83356e-42	1.21982	1.51508
Ube2b	1.00979e-44	-0.179994	0.417	0.528	3.13569e-40	1.3192	1.62737
Thra	1.76301e-52	-0.179978	0.286	0.391	5.47469e-48	0.850018	1.09582
Rab31	1.17485e-45	-0.179606	0.572	0.677	3.64825e-41	2.17892	2.60037
Rap1b	2.68511e-33	-0.179568	0.515	0.606	8.33806e-29	1.8503	2.2281
Pdlim7	4.59981e-63	-0.179418	0.148	0.235	1.42838e-58	0.391997	0.576335
Rtl8b	5.52968e-68	-0.179322	0.143	0.233	1.71713e-63	0.375768	0.557853
Slc1a3	6.06503e-40	-0.17847	0.919	0.938	1.88338e-35	7.55706	8.68388
Neat1	3.22412e-55	-0.178297	0.036	0.081	1.00119e-50	0.0968258	0.24111
Rnf13	1.92458e-61	-0.177637	0.168	0.261	5.97641e-57	0.450674	0.640755
Hint2	1.20402e-54	-0.17763	0.265	0.371	3.73886e-50	0.749525	0.978756
Paip2	5.40608e-50	-0.177446	0.533	0.649	1.67875e-45	1.9178	2.29968
Rab3a	1.00123e-62	-0.177264	0.137	0.222	3.10911e-58	0.376415	0.556364
Nt5c	1.08992e-47	-0.176925	0.398	0.508	3.38453e-43	1.2522	1.54605
Fmnl2	1.49739e-48	-0.176526	0.238	0.331	4.64985e-44	0.674586	0.892549
Nxph1	9.39565e-46	-0.176486	0.208	0.29	2.91763e-41	0.592642	0.799889
Cavin1	7.88372e-80	-0.175802	0.064	0.134	2.44813e-75	0.162248	0.312866
Kcnd3	1.14278e-52	-0.175778	0.172	0.255	3.54867e-48	0.460663	0.649925
Rorb	1.37337e-32	-0.17551	0.226	0.296	4.26474e-28	0.668242	0.884052
Sgk1	1.97854e-64	-0.175307	0.063	0.123	6.14396e-60	0.167365	0.318194
H13	1.43043e-47	-0.175296	0.221	0.311	4.44192e-43	0.625612	0.835634
Sod3	1.05514e-88	-0.174725	0.039	0.101	3.27654e-84	0.0975606	0.23887
Lamc1	1.1262e-51	-0.174147	0.211	0.302	3.49718e-47	0.581394	0.784281
mt-Nd5	2.9182e-60	-0.173807	0.836	0.905	9.0619e-56	4.98702	5.75354
Mapk10	1.50013e-73	-0.173543	0.075	0.145	4.65835e-69	0.185008	0.336482
Nfe2l2	9.11812e-46	-0.173454	0.332	0.436	2.83145e-41	0.990445	1.24473
Bphl	1.2359e-64	-0.172994	0.136	0.222	3.83783e-60	0.354339	0.526875
2021-03-02	6.6885e-44	-0.172845	0.384	0.491	2.07698e-39	1.21	1.49129
Ankrd12	4.40937e-67	-0.172841	0.123	0.207	1.36924e-62	0.335529	0.505511
Bcap31	6.4899e-43	-0.172774	0.486	0.595	2.01531e-38	1.64166	1.97775
Grn	1.27495e-62	-0.172744	0.153	0.242	3.9591e-58	0.404501	0.583154
Ptn	7.61489e-97	-0.172655	1	0.999	2.36465e-92	28.1956	31.9072
Sipa1l1	9.84565e-70	-0.17231	0.096	0.173	3.05737e-65	0.248569	0.406964
Edf1	2.24933e-50	-0.172215	0.677	0.773	6.98485e-46	2.80671	3.28935
Map1b	1.98516e-39	-0.172034	0.271	0.358	6.16453e-35	0.830384	1.06219
Rab11a	3.14752e-47	-0.172025	0.302	0.405	9.77399e-43	0.875607	1.11313
Sv2a	4.89803e-96	-0.171584	0.038	0.103	1.52099e-91	0.0935934	0.231708
Slain1	2.80009e-64	-0.171559	0.111	0.189	8.69512e-60	0.286843	0.449339
Klf3	8.84141e-47	-0.171455	0.336	0.441	2.74552e-42	1.02538	1.28097
Daam1	8.47415e-52	-0.171359	0.212	0.304	2.63148e-47	0.592587	0.793442
Arf3	5.56577e-51	-0.171206	0.226	0.321	1.72834e-46	0.624312	0.828974
Smap2	1.63113e-52	-0.171006	0.193	0.282	5.06515e-48	0.524119	0.715919
Svop	5.48601e-100	-0.170792	0.035	0.099	1.70357e-95	0.0849334	0.221284
Fryl	9.68464e-64	-0.170765	0.114	0.192	3.00737e-59	0.2926	0.455023
Agpat3	6.57315e-45	-0.170497	0.307	0.408	2.04116e-40	0.899679	1.13799
Aamp	4.06245e-42	-0.170235	0.4	0.508	1.26151e-37	1.23935	1.51981
Pros1	9.48277e-70	-0.170065	0.094	0.169	2.94468e-65	0.240113	0.395262
Gdf15	1.37689e-28	-0.169948	0.197	0.259	4.27566e-24	0.622161	0.82496
Ube2a	9.39609e-35	-0.169688	0.606	0.697	2.91777e-30	2.40863	2.83408
Ddr1	2.83562e-47	-0.169139	0.227	0.319	8.80545e-43	0.63412	0.837384
Tmem120a	1.99775e-67	-0.169033	0.104	0.181	6.2036e-63	0.263125	0.420137
Btg2	9.49595e-68	-0.168718	0.112	0.193	2.94878e-63	0.315573	0.478782
Cdh4	2.44038e-36	-0.168702	0.4	0.495	7.57811e-32	1.27066	1.55233
Ebpl	2.94547e-50	-0.168541	0.205	0.295	9.14657e-46	0.560094	0.753423
Ank	7.4252e-69	-0.168171	0.067	0.132	2.30575e-64	0.164888	0.308907
Macf1	4.15679e-35	-0.168168	0.44	0.537	1.29081e-30	1.45996	1.76409
Acadl	2.47945e-33	-0.168149	0.543	0.638	7.69945e-29	2.0189	2.39208
Ncam1	1.9749e-38	-0.167762	0.354	0.452	6.13265e-34	1.09212	1.3501
Smox	7.41732e-53	-0.167577	0.156	0.236	2.3033e-48	0.412034	0.585954
Mtss1	3.17438e-42	-0.16754	0.292	0.385	9.85739e-38	0.864788	1.09442
Dbi	4.9127e-125	-0.166867	0.999	0.999	1.52554e-120	27.9698	31.522
Zbtb20	3.94183e-46	-0.166288	0.701	0.796	1.22406e-41	3.33073	3.85981
Srebf1	2.03479e-47	-0.166224	0.191	0.274	6.31865e-43	0.51782	0.703172
Haghl	2.83903e-49	-0.166181	0.239	0.336	8.81605e-45	0.677189	0.881947
Kdm7a	4.20244e-74	-0.166095	0.065	0.133	1.30498e-69	0.168097	0.310625
Tmem47	2.36297e-37	-0.165877	0.221	0.297	7.33773e-33	0.618778	0.816022
Col18a1	2.23907e-88	-0.165632	0.025	0.077	6.95298e-84	0.0626128	0.191887
Eif4g3	5.39098e-47	-0.165612	0.261	0.358	1.67406e-42	0.738716	0.950217
Emp2	6.6898e-62	-0.165302	0.063	0.123	2.07738e-57	0.157764	0.298318
Uqcrc1	3.5401e-44	-0.165266	0.575	0.686	1.09931e-39	2.17245	2.5575
Rps27l	4.66885e-73	-0.165041	0.991	0.995	1.44982e-68	14.243	16.0904
Nap1l5	2.7563e-40	-0.164966	0.29	0.383	8.55915e-36	0.869777	1.09628
Slc27a1	8.79966e-51	-0.164757	0.181	0.266	2.73256e-46	0.491089	0.671476
Spry4	1.01033e-41	-0.164007	0.247	0.334	3.13736e-37	0.738161	0.947426
Yipf3	2.14399e-51	-0.163814	0.198	0.288	6.65775e-47	0.536138	0.720851
Prr13	1.17975e-57	-0.163603	0.148	0.232	3.66347e-53	0.387677	0.554311
Clstn1	2.00689e-52	-0.163599	0.21	0.303	6.232e-48	0.576478	0.765777
Myo6	1.72114e-40	-0.163554	0.336	0.435	5.34465e-36	1.03558	1.27993
Mrps21	3.59873e-42	-0.163472	0.484	0.596	1.11751e-37	1.64619	1.96368
Taldo1	6.95928e-24	-0.163369	0.575	0.65	2.16107e-19	2.12744	2.50242
Lrrn3	4.24081e-95	-0.162849	0.027	0.083	1.3169e-90	0.0652364	0.192528
Lrp1	2.03896e-51	-0.162442	0.162	0.244	6.33157e-47	0.452856	0.626008
Cdh22	9.30833e-65	-0.162125	0.086	0.156	2.89051e-60	0.220093	0.365204
Atp6v0d1	3.65953e-46	-0.162118	0.259	0.358	1.13639e-41	0.734116	0.940352
Tmem19	1.02818e-65	-0.161454	0.087	0.158	3.19281e-61	0.218987	0.363331
Lgmn	5.62313e-54	-0.161161	0.138	0.216	1.74615e-49	0.363748	0.524926
Lcat	1.88991e-65	-0.160976	0.045	0.099	5.86873e-61	0.11587	0.24759
Yif1a	9.2366e-46	-0.160857	0.24	0.334	2.86824e-41	0.671216	0.868338
Spats2l	1.08113e-45	-0.160799	0.232	0.323	3.35725e-41	0.659942	0.85566
Adam10	1.96829e-45	-0.1605	0.238	0.329	6.11212e-41	0.658683	0.853868
Npc2	6.20625e-42	-0.160467	0.638	0.739	1.92723e-37	2.5887	3.01091
Ywhaz	1.06308e-37	-0.160199	0.616	0.716	3.30117e-33	2.43277	2.83591
Ghitm	5.00159e-40	-0.160072	0.421	0.527	1.55314e-35	1.3613	1.63838
Atp5o.1	5.27885e-75	-0.159677	0.947	0.975	1.63924e-70	8.52893	9.64416
Ddit4	1.37262e-64	-0.159451	0.1	0.175	4.26239e-60	0.26851	0.416751
Bbc3	1.40233e-66	-0.159355	0.074	0.141	4.35467e-62	0.187207	0.325859
Palmd	6.17676e-54	-0.159325	0.107	0.177	1.91807e-49	0.283041	0.432854
Gm5617	7.35476e-51	-0.159087	0.144	0.222	2.28387e-46	0.381527	0.542586
Kidins220	3.83438e-56	-0.159029	0.101	0.17	1.19069e-51	0.261067	0.408026
Ssu72	9.83667e-40	-0.158777	0.424	0.531	3.05458e-35	1.36451	1.6396
Rab6b	1.01791e-64	-0.158637	0.088	0.159	3.16091e-60	0.228116	0.370863
Gnas	2.13967e-80	-0.15791	0.974	0.986	6.6443e-76	10.097	11.3806
Pex5l	1.26565e-82	-0.157803	0.041	0.102	3.93021e-78	0.101859	0.22922
Sdhaf4	9.62412e-45	-0.15777	0.238	0.328	2.98858e-40	0.656281	0.847683
Atp5b	5.4981e-87	-0.157745	0.98	0.99	1.70733e-82	11.5142	12.9601
Lhx2	1.14053e-31	-0.157572	0.199	0.266	3.54169e-27	0.576889	0.758875
Rasal2	2.60728e-45	-0.157371	0.195	0.279	8.09638e-41	0.527247	0.703266
Palld	5.01071e-50	-0.157222	0.173	0.256	1.55598e-45	0.463951	0.632508
Sel1l3	1.25908e-65	-0.156977	0.084	0.153	3.90982e-61	0.21088	0.350069
Selenow	3.47122e-66	-0.15683	0.922	0.955	1.07792e-61	6.76707	7.659
Psenen	1.99415e-40	-0.156676	0.461	0.572	6.19242e-36	1.53674	1.82774
Ndufc1	4.86442e-54	-0.156342	0.843	0.908	1.51055e-49	4.9337	5.61286
Atraid	8.24275e-36	-0.156323	0.41	0.511	2.55962e-31	1.28931	1.5513
Scd2	6.90472e-34	-0.156166	0.894	0.928	2.14412e-29	6.58874	7.4563
Skap2	9.86798e-44	-0.155982	0.284	0.382	3.0643e-39	0.829983	1.03893
Sra1	1.39053e-37	-0.155956	0.302	0.394	4.31803e-33	0.872591	1.08637
Gm11808	9.32456e-42	-0.155786	0.277	0.374	2.89555e-37	0.798011	1.00304
Pea15a	5.2584e-28	-0.15574	0.697	0.763	1.63289e-23	3.21933	3.7003
Sesn2	2.02045e-50	-0.155622	0.121	0.191	6.27411e-46	0.313952	0.463613
Ubl3	6.45667e-41	-0.15556	0.308	0.406	2.00499e-36	0.90075	1.11716
Mef2a	1.79528e-47	-0.155471	0.155	0.231	5.57488e-43	0.406732	0.566798
Rnf149	2.33397e-42	-0.15545	0.255	0.346	7.24768e-38	0.710725	0.905352
Dusp11	4.79748e-35	-0.155162	0.414	0.514	1.48976e-30	1.35262	1.61975
Ndufb11	3.00755e-45	-0.154913	0.762	0.84	9.33934e-41	3.57226	4.09055
Timm8b	8.75209e-41	-0.154909	0.639	0.734	2.71779e-36	2.54242	2.94395
Eno1	8.65955e-48	-0.15478	0.885	0.929	2.68905e-43	6.0582	6.85756
Ergic3	6.58596e-36	-0.154732	0.436	0.539	2.04514e-31	1.40238	1.67436
Cog4	1.71912e-59	-0.154691	0.097	0.168	5.33839e-55	0.246322	0.387384
Abat	1.28532e-77	-0.154436	0.043	0.102	3.99131e-73	0.108075	0.233273
Fndc3b	1.20447e-46	-0.154431	0.177	0.257	3.74026e-42	0.479019	0.646122
Igf1r	8.94437e-47	-0.153825	0.189	0.272	2.7775e-42	0.508227	0.677926
Timp2	8.66992e-37	-0.153704	0.213	0.29	2.69227e-32	0.579881	0.757494
Mpc2	6.09888e-38	-0.153662	0.46	0.568	1.89389e-33	1.52987	1.8142
Fgf1	2.48114e-77	-0.153658	0.039	0.096	7.70468e-73	0.10362	0.227652
Sik3	4.69299e-51	-0.153254	0.13	0.204	1.45731e-46	0.334726	0.484315
Rab18	4.81606e-40	-0.153246	0.412	0.522	1.49553e-35	1.31119	1.57021
Lbh	2.62854e-61	-0.153176	0.079	0.145	8.1624e-57	0.211425	0.347122
Cav2	3.75509e-61	-0.152309	0.086	0.154	1.16607e-56	0.217366	0.352916
Slc25a17	8.47233e-45	-0.152067	0.194	0.277	2.63091e-40	0.517612	0.68631
Dusp15	4.64523e-91	-0.152045	0.026	0.081	1.44248e-86	0.0667317	0.185292
Ndufa7	2.63515e-56	-0.151804	0.855	0.917	8.18294e-52	5.01544	5.6829
Celf5	5.50602e-90	-0.151747	0.027	0.082	1.70979e-85	0.0654174	0.183587
Pdlim2	9.97925e-45	-0.151723	0.074	0.126	3.09886e-40	0.187239	0.318898
Ap2m1	5.20988e-36	-0.151603	0.475	0.577	1.61782e-31	1.59045	1.87748
Sri	1.25906e-38	-0.151589	0.377	0.48	3.90976e-34	1.14817	1.38617
Fuom	2.9347e-46	-0.151398	0.12	0.187	9.11311e-42	0.316971	0.462687
Acox1	4.61199e-54	-0.151254	0.101	0.169	1.43216e-49	0.258579	0.397695
Erbin	1.66072e-45	-0.150965	0.149	0.223	5.15704e-41	0.393596	0.547326
Selenom	4.42569e-43	-0.150848	0.244	0.335	1.37431e-38	0.716143	0.9053
Vps29	4.24277e-33	-0.150748	0.481	0.578	1.31751e-28	1.59566	1.88156
Zfand6	1.264e-40	-0.150444	0.262	0.353	3.92511e-36	0.743249	0.934852
Btg1	2.11465e-46	-0.150325	0.156	0.233	6.56663e-42	0.429126	0.586072
Fnbp1	9.97208e-47	-0.150219	0.185	0.269	3.09663e-42	0.50189	0.666704
Sash1	1.03753e-42	-0.150017	0.179	0.257	3.22183e-38	0.480215	0.642421
Car2	3.57907e-36	-0.149826	0.28	0.366	1.11141e-31	0.831174	1.03157
Ptprn	3.02596e-123	-0.149613	0.01	0.063	9.39652e-119	0.0257164	0.137798
Tmem30a	1.46337e-34	-0.149458	0.389	0.49	4.5442e-30	1.21295	1.4545
Myo18a	4.14155e-36	-0.149382	0.231	0.311	1.28607e-31	0.641516	0.820596
Akr1b10	4.53652e-49	-0.14916	0.14	0.215	1.40872e-44	0.367272	0.5162
Bmpr2	1.69648e-40	-0.149155	0.235	0.321	5.26809e-36	0.656012	0.836383
Fgfr1	1.26078e-36	-0.149061	0.31	0.403	3.91509e-32	0.910156	1.11807
Tmem203	1.51602e-60	-0.148898	0.103	0.177	4.70771e-56	0.266754	0.404478
Ccndbp1	7.12653e-57	-0.148851	0.087	0.152	2.213e-52	0.218184	0.350584
Pet100	5.14566e-46	-0.148755	0.21	0.298	1.59788e-41	0.574322	0.745312
Smdt1	3.92898e-52	-0.14862	0.862	0.919	1.22007e-47	5.10255	5.76473
C1qtnf6	1.64158e-38	-0.148368	0.238	0.323	5.09758e-34	0.680125	0.862107
Bin1	3.26139e-38	-0.148322	0.305	0.401	1.01276e-33	0.906887	1.11336
Hes6	9.01001e-36	-0.14825	0.283	0.373	2.79788e-31	0.862453	1.06402
Arl3	9.78534e-38	-0.147573	0.415	0.522	3.03864e-33	1.32039	1.57031
Gnai2	1.19694e-55	-0.147437	0.882	0.933	3.71684e-51	5.70662	6.42826
Ssbp3	1.02853e-41	-0.147374	0.266	0.36	3.19391e-37	0.76488	0.954695
Rnf14	5.6037e-47	-0.14736	0.201	0.29	1.74012e-42	0.554276	0.721425
Upp1	9.84028e-60	-0.147268	0.069	0.131	3.0557e-55	0.176137	0.302537
Lrrn2	1.6091e-51	-0.147117	0.098	0.163	4.99675e-47	0.247685	0.38163
Laptm4b	6.74988e-33	-0.147038	0.339	0.43	2.09604e-28	1.01751	1.23397
Tmeff2	2.53293e-49	-0.146751	0.104	0.169	7.86551e-45	0.263108	0.398354
Tax1bp3	7.56681e-49	-0.146551	0.132	0.204	2.34972e-44	0.342227	0.485738
Saraf	2.29589e-45	-0.146358	0.231	0.323	7.12944e-41	0.649414	0.825526
Gsn	2.60255e-74	-0.146203	0.04	0.096	8.0817e-70	0.0999249	0.217236
Fbxo2	1.00794e-60	-0.146019	0.044	0.095	3.12995e-56	0.109323	0.227479
Slc39a1	1.44142e-42	-0.145917	0.151	0.222	4.47605e-38	0.412088	0.562382
Gria4	9.08864e-46	-0.145847	0.12	0.186	2.8223e-41	0.311356	0.450857
Rasl11a	5.85587e-38	-0.145832	0.068	0.114	1.81842e-33	0.191589	0.318336
Bmp1	3.41681e-45	-0.145626	0.171	0.25	1.06102e-40	0.452225	0.606466
Efemp2	4.07024e-42	-0.145233	0.199	0.281	1.26393e-37	0.541395	0.704643
Aldh7a1	3.67852e-45	-0.144998	0.166	0.243	1.14229e-40	0.439991	0.59224
Pfn2	2.2531e-28	-0.144907	0.53	0.621	6.99654e-24	1.90989	2.21735
Cystm1	2.45916e-64	-0.144748	0.054	0.112	7.63642e-60	0.136585	0.256537
Plpp1	3.14957e-46	-0.144703	0.102	0.164	9.78036e-42	0.253457	0.3857
Tusc3	1.85567e-29	-0.144632	0.518	0.612	5.76242e-25	1.81244	2.10901
Cnn3	5.60699e-31	-0.144546	0.667	0.753	1.74114e-26	2.85035	3.25611
Acadm	3.21782e-40	-0.144175	0.233	0.319	9.9923e-36	0.64777	0.820948
Nucb1	6.68116e-46	-0.144098	0.19	0.274	2.0747e-41	0.510936	0.669645
Cdc34	1.22248e-33	-0.144004	0.295	0.383	3.79616e-29	0.840042	1.03319
Hspb11	1.29804e-32	-0.143961	0.294	0.379	4.03079e-28	0.834565	1.02707
Phkb	2.88347e-43	-0.143904	0.161	0.236	8.95403e-39	0.427701	0.577453
Emp3	6.40525e-121	-0.143845	0.006	0.052	1.98902e-116	0.0147524	0.121145
Atp5j	1.98466e-61	-0.143732	0.948	0.975	6.16297e-57	8.12137	9.07692
Cebpb	2.58782e-42	-0.143603	0.101	0.16	8.03595e-38	0.266277	0.398807
Tmem9b	7.26801e-41	-0.143585	0.181	0.257	2.25693e-36	0.480817	0.635779
Irf2bp2	8.18274e-50	-0.143192	0.119	0.189	2.54099e-45	0.305794	0.442047
Mdga2	1.29765e-33	-0.143116	0.217	0.291	4.02959e-29	0.594508	0.760795
Rnh1	1.55875e-50	-0.143097	0.122	0.194	4.84038e-46	0.312693	0.449572
Blcap	5.33822e-56	-0.143093	0.093	0.161	1.65768e-51	0.241468	0.370916
Minos1	9.20549e-47	-0.142893	0.853	0.915	2.85858e-42	5.07193	5.70412
Gba	4.78036e-74	-0.142827	0.048	0.109	1.48444e-69	0.119174	0.235643
Srgap1	1.19333e-54	-0.14282	0.092	0.158	3.70566e-50	0.234812	0.363307
Pitpnc1	6.40742e-36	-0.142578	0.242	0.325	1.9897e-31	0.700765	0.877433
Tnik	3.22135e-37	-0.142298	0.28	0.369	1.00032e-32	0.843029	1.03408
Prdx1	1.54257e-34	-0.142276	0.992	0.995	4.79015e-30	16.1465	17.9236
Wipi1	8.19398e-65	-0.14204	0.056	0.115	2.54448e-60	0.141237	0.259315
Scrn1	5.55532e-43	-0.141523	0.14	0.209	1.72509e-38	0.369773	0.510954
Aga	8.18174e-49	-0.141484	0.107	0.173	2.54068e-44	0.274824	0.40618
Ift22	2.77181e-45	-0.141362	0.162	0.239	8.60732e-41	0.42696	0.57386
Rap2a	1.19237e-35	-0.141361	0.239	0.319	3.70266e-31	0.666548	0.838111
Sdhb	2.55514e-30	-0.141304	0.623	0.716	7.93447e-26	2.41736	2.76901
Dennd5a	8.45623e-39	-0.140749	0.265	0.355	2.62591e-34	0.766685	0.94773
Hpcal1	6.44409e-35	-0.140493	0.215	0.291	2.00108e-30	0.59854	0.762041
Ikbip	1.35548e-43	-0.140067	0.167	0.244	4.20919e-39	0.448767	0.596478
Map4k4	1.26452e-26	-0.140015	0.693	0.768	3.92673e-22	3.16883	3.5937
Chchd2	2.77213e-84	-0.139858	0.99	0.996	8.60831e-80	13.2053	14.6513
Sox2	4.85094e-31	-0.139673	0.477	0.574	1.50636e-26	1.68192	1.95455
Cpne2	4.95121e-42	-0.139463	0.139	0.207	1.5375e-37	0.367627	0.506435
Lin7a	3.13865e-86	-0.139283	0.017	0.063	9.74644e-82	0.0429377	0.148648
Dap	4.3443e-47	-0.139211	0.134	0.207	1.34904e-42	0.353502	0.490615
Hagh	1.89992e-42	-0.139093	0.157	0.23	5.89984e-38	0.407482	0.549937
Pls3	5.74782e-41	-0.138887	0.145	0.214	1.78487e-36	0.378037	0.517295
Yipf4	1.15295e-37	-0.13882	0.234	0.319	3.58025e-33	0.645223	0.811398
Dctn2	5.77375e-33	-0.138758	0.399	0.495	1.79292e-28	1.25908	1.48715
Rhoj	1.14565e-39	-0.138402	0.149	0.218	3.55758e-35	0.394683	0.535107
Ndufa8	1.4543e-32	-0.138225	0.674	0.76	4.51604e-28	2.82806	3.21297
Ptpn14	6.35635e-45	-0.138157	0.12	0.186	1.97384e-40	0.308273	0.439753
Ppargc1a	2.82216e-42	-0.137978	0.147	0.216	8.76364e-38	0.394152	0.534071
Vps41	5.14902e-44	-0.137774	0.153	0.227	1.59892e-39	0.395195	0.535002
Sorcs1	1.09806e-38	-0.137704	0.177	0.25	3.40981e-34	0.47657	0.624453
Ubxn1	2.24867e-26	-0.137626	0.618	0.701	6.9828e-22	2.41208	2.75361
Ftl1-ps1	1.57886e-50	-0.137105	0.097	0.162	4.90283e-46	0.246676	0.370965
Nav3	2.38504e-51	-0.137	0.072	0.128	7.40625e-47	0.17943	0.296921
Oaz2	1.54029e-45	-0.136969	0.157	0.235	4.78305e-41	0.425126	0.567057
Arhgap31	4.12895e-38	-0.136965	0.213	0.294	1.28216e-33	0.598588	0.757791
Mgst3	2.73281e-50	-0.136799	0.083	0.143	8.48618e-46	0.214632	0.335443
Mien1	2.3143e-35	-0.136257	0.32	0.416	7.1866e-31	0.947739	1.14066
Acbd5	1.94077e-48	-0.136167	0.113	0.182	6.02667e-44	0.300214	0.428911
Ppp1r1a	1.19655e-47	-0.135856	0.076	0.131	3.71564e-43	0.199779	0.318251
Rundc3a	1.88747e-45	-0.135748	0.096	0.157	5.86117e-41	0.248653	0.371848
Timm17a	2.52191e-29	-0.135586	0.545	0.639	7.8313e-25	1.95478	2.24594
Mkrn1	1.1068e-51	-0.135502	0.102	0.169	3.43696e-47	0.267455	0.392268
Sft2d1	1.95773e-35	-0.135449	0.287	0.379	6.07933e-31	0.841738	1.02303
Ifngr2	1.66308e-47	-0.135291	0.112	0.18	5.16435e-43	0.292419	0.419481
Wwc1	9.5241e-33	-0.135227	0.164	0.228	2.95752e-28	0.433988	0.574899
Fam174a	6.33107e-43	-0.135225	0.148	0.22	1.96599e-38	0.389745	0.526307
Tpi1	6.56561e-28	-0.135154	0.597	0.688	2.03882e-23	2.54773	2.89615
Thyn1	1.96999e-23	-0.135108	0.426	0.508	6.1174e-19	1.39088	1.6256
Prkacb	7.28646e-41	-0.135089	0.145	0.214	2.26266e-36	0.382618	0.518337
Naxe	3.41275e-32	-0.134996	0.361	0.457	1.05976e-27	1.09043	1.29548
Atp13a2	5.90345e-53	-0.134852	0.077	0.137	1.8332e-48	0.193076	0.309974
Glrx3	1.06684e-31	-0.134525	0.767	0.837	3.31286e-27	3.73933	4.20251
Casc4	5.88526e-38	-0.134326	0.215	0.297	1.82755e-33	0.596729	0.752539
Dock7	1.31577e-34	-0.134023	0.236	0.317	4.08587e-30	0.658717	0.820192
Arhgef12	1.34099e-39	-0.133792	0.172	0.247	4.16419e-35	0.453675	0.594934
Tmem106b	2.51915e-39	-0.133628	0.153	0.223	7.82272e-35	0.410251	0.547115
Hdac5	3.63326e-60	-0.133456	0.051	0.105	1.12824e-55	0.126693	0.23589
Sorbs2	2.43217e-46	-0.13342	0.082	0.14	7.5526e-42	0.213215	0.330765
Klf6	5.737e-37	-0.133398	0.198	0.274	1.78151e-32	0.554131	0.704686
Vldlr	2.05515e-39	-0.133342	0.162	0.233	6.38185e-35	0.445555	0.58553
Adam12	7.42292e-34	-0.133325	0.253	0.334	2.30504e-29	0.719515	0.885996
Peak1	1.90294e-41	-0.132991	0.128	0.194	5.90921e-37	0.333022	0.461745
Gna13	1.52964e-39	-0.132913	0.166	0.239	4.74998e-35	0.438052	0.576831
Gsk3b	1.85426e-28	-0.132491	0.46	0.559	5.75803e-24	1.5283	1.77149
Rftn2	7.88995e-51	-0.132355	0.082	0.142	2.45007e-46	0.211572	0.327982
Dlgap4	7.81799e-36	-0.13214	0.238	0.323	2.42772e-31	0.678743	0.839765
Pld3	3.76934e-52	-0.132125	0.072	0.129	1.17049e-47	0.178398	0.291414
Mindy2	3.63166e-37	-0.131937	0.184	0.259	1.12774e-32	0.504065	0.6481
Plbd2	5.67355e-45	-0.131905	0.107	0.171	1.76181e-40	0.273314	0.395221
Cope	2.22206e-30	-0.131546	0.438	0.534	6.90016e-26	1.43286	1.66512
Slc48a1	1.04429e-34	-0.131473	0.21	0.287	3.24284e-30	0.583963	0.735092
Dynlt3	5.81743e-33	-0.130619	0.374	0.474	1.80649e-28	1.1757	1.38188
Ndufs5	2.73003e-42	-0.130588	0.837	0.902	8.47756e-38	4.67309	5.21056
Espn	1.11071e-76	-0.130486	0.022	0.069	3.44908e-72	0.0554321	0.155342
Romo1	5.76478e-29	-0.130007	0.636	0.728	1.79014e-24	2.56017	2.89589
Creld1	1.59682e-44	-0.129982	0.122	0.189	4.95861e-40	0.314995	0.438972
Atp5f1	2.21035e-45	-0.129924	0.918	0.954	6.86381e-41	6.6873	7.41172
Rnf11	1.42252e-31	-0.129914	0.272	0.356	4.41734e-27	0.77525	0.942529
Fos	4.55357e-66	-0.129787	0.028	0.074	1.41402e-61	0.072001	0.172911
Atp5j2	6.30679e-52	-0.129733	0.942	0.968	1.95845e-47	7.72023	8.54073
Hist1h2bc	5.14969e-32	-0.129721	0.426	0.523	1.59913e-27	1.57719	1.81966
Creb3	1.83355e-46	-0.129422	0.108	0.173	5.69371e-42	0.280491	0.400672
AI413582	4.48189e-47	-0.129373	0.097	0.16	1.39176e-42	0.252375	0.36987
Smpdl3a	3.59649e-44	-0.128889	0.089	0.146	1.11682e-39	0.22155	0.335705
Nisch	3.69639e-27	-0.128871	0.392	0.485	1.14784e-22	1.21811	1.42536
Serf2	2.49256e-54	-0.128844	0.961	0.979	7.74016e-50	8.74709	9.65763
Dbn1	8.49946e-48	-0.128715	0.11	0.177	2.63934e-43	0.289972	0.410352
Cds2	5.42005e-58	-0.128684	0.048	0.1	1.68309e-53	0.119141	0.223553
Golgb1	1.28654e-35	-0.128562	0.18	0.252	3.9951e-31	0.48912	0.627911
Pqlc3	1.77045e-70	-0.128497	0.028	0.076	5.49777e-66	0.0689795	0.168559
Junb	1.32765e-62	-0.12847	0.036	0.084	4.12275e-58	0.0917356	0.193413
Mfhas1	1.3978e-37	-0.128296	0.106	0.162	4.3406e-33	0.272781	0.391151
Mpc1	1.18472e-28	-0.128074	0.725	0.8	3.6789e-24	3.42607	3.83696
Tmbim6	9.98467e-27	-0.127708	0.636	0.726	3.10054e-22	2.53164	2.85852
Ppt1	3.49936e-37	-0.126591	0.138	0.202	1.08666e-32	0.356056	0.480421
Slc35f1	3.52868e-42	-0.126232	0.085	0.14	1.09576e-37	0.215548	0.326696
Ccdc189	7.54113e-68	-0.12611	0.034	0.085	2.34175e-63	0.0857765	0.184959
Clip3	1.30108e-42	-0.12602	0.089	0.146	4.04024e-38	0.230214	0.342507
Cst6	1.40065e-58	-0.126011	0.031	0.075	4.34945e-54	0.0771391	0.175452
Prmt2	2.974e-40	-0.125836	0.152	0.223	9.23515e-36	0.405525	0.533625
Lipa	2.11258e-43	-0.125658	0.086	0.142	6.5602e-39	0.216074	0.326742
Sucla2	7.38815e-29	-0.125541	0.294	0.378	2.29424e-24	0.838625	1.00579
Lasp1	1.08167e-30	-0.12535	0.201	0.27	3.35891e-26	0.545775	0.686089
Tmem37	2.71504e-42	-0.125248	0.029	0.063	8.43103e-38	0.0740121	0.171419
Hmga2	9.72292e-47	-0.125075	0.019	0.051	3.01926e-42	0.0475879	0.142462
Adcy1	1.28265e-44	-0.124878	0.066	0.116	3.98302e-40	0.164863	0.270185
Tnrc6c	2.59927e-30	-0.124853	0.246	0.323	8.07152e-26	0.69494	0.848156
Rab1a	8.33886e-26	-0.124762	0.428	0.52	2.58947e-21	1.37064	1.58478
Psme1	2.71915e-42	-0.124548	0.152	0.226	8.44376e-38	0.40668	0.533515
Rdh14	1.68725e-47	-0.124542	0.092	0.153	5.23942e-43	0.239716	0.351491
Chmp5	6.35574e-26	-0.124484	0.4	0.49	1.97365e-21	1.24928	1.45198
Cdkn2a	1.25089e-13	-0.124416	0.563	0.625	3.88438e-09	2.19326	2.48087
Cttn	3.13924e-33	-0.124262	0.215	0.292	9.74829e-29	0.588801	0.731713
Dgkb	1.25989e-53	-0.123786	0.046	0.095	3.91233e-49	0.113197	0.212929
Gnb4	2.26308e-35	-0.123508	0.119	0.177	7.02754e-31	0.311242	0.428442
Ndufaf3	2.09403e-34	-0.123318	0.175	0.245	6.50259e-30	0.467979	0.598977
Raet1e	4.83337e-34	-0.123261	0.115	0.171	1.50091e-29	0.295084	0.410598
Ank2	7.15018e-21	-0.123234	0.487	0.571	2.22034e-16	1.7226	1.96538
Pbxip1	1.29749e-26	-0.123164	0.478	0.57	4.02911e-22	1.72156	1.9641
Cox7a2l	6.80626e-34	-0.123155	0.8	0.867	2.11355e-29	4.10771	4.56288
Tmem44	3.39408e-39	-0.123138	0.115	0.176	1.05396e-34	0.297023	0.412589
Parp3	1.53407e-76	-0.123101	0.021	0.066	4.76374e-72	0.0489047	0.142334
Vwa5a	1.8569e-64	-0.123092	0.033	0.081	5.76622e-60	0.0805317	0.176771
Tns3	2.71909e-32	-0.123002	0.18	0.248	8.44359e-28	0.486752	0.619071
Fcgrt	4.52015e-60	-0.122985	0.036	0.083	1.40364e-55	0.0896987	0.186666
Amdhd2	4.27522e-44	-0.122966	0.11	0.174	1.32758e-39	0.284661	0.39896
1110008P14Rik	1.24504e-26	-0.122957	0.239	0.309	3.86624e-22	0.687404	0.837523
Msantd4	6.71113e-32	-0.1228	0.153	0.216	2.08401e-27	0.409828	0.535086
Tnfrsf12a	1.63832e-24	-0.122778	0.219	0.281	5.08749e-20	0.645994	0.792206
Ndufb7	2.69657e-30	-0.122503	0.782	0.847	8.37367e-26	3.86169	4.29254
Rac3	1.40533e-55	-0.122502	0.049	0.099	4.36398e-51	0.119432	0.218637
Ilvbl	2.09807e-42	-0.122079	0.068	0.118	6.51514e-38	0.171092	0.274502
Trp53cor1	1.71043e-44	-0.121918	0.068	0.12	5.3114e-40	0.171283	0.274568
Vcp	4.06641e-30	-0.121869	0.828	0.887	1.26274e-25	4.50874	4.9943
Dusp4	3.33011e-49	-0.121752	0.07	0.126	1.0341e-44	0.177002	0.280644
Scn3b	5.71403e-75	-0.121341	0.016	0.057	1.77438e-70	0.0385621	0.129691
2900097C17Rik	7.43067e-27	-0.121103	0.305	0.385	2.30745e-22	0.895366	1.06134
Dock4	4.21255e-44	-0.12107	0.069	0.121	1.30812e-39	0.175482	0.278386
Cflar	3.98862e-48	-0.120947	0.07	0.124	1.23859e-43	0.176994	0.279921
Asah1	3.12367e-28	-0.12073	0.405	0.502	9.69992e-24	1.27514	1.47373
Pgpep1	5.81597e-39	-0.120645	0.127	0.191	1.80603e-34	0.334635	0.451043
Pink1	1.635e-44	-0.120611	0.072	0.124	5.07716e-40	0.185277	0.288627
Rnd3	7.25748e-39	-0.120239	0.093	0.147	2.25367e-34	0.237009	0.344523
Fam96b	9.11217e-28	-0.120205	0.321	0.408	2.8296e-23	0.952424	1.12207
Chrm3	7.83568e-38	-0.120197	0.091	0.145	2.43321e-33	0.22968	0.336519
Slc39a13	4.65135e-55	-0.119978	0.045	0.095	1.44438e-50	0.113179	0.209712
Tmem14a	1.73775e-42	-0.119954	0.084	0.14	5.39623e-38	0.21202	0.317103
Baiap2	1.8008e-31	-0.119911	0.197	0.268	5.59202e-27	0.549028	0.683279
Ptprt	2.93339e-69	-0.11981	0.021	0.063	9.10905e-65	0.049506	0.140384
Vti1b	2.81119e-32	-0.119715	0.245	0.326	8.7296e-28	0.682595	0.828173
Lonp2	2.63355e-39	-0.119615	0.114	0.175	8.17798e-35	0.294072	0.405937
Aff4	1.73796e-34	-0.119591	0.18	0.252	5.3969e-30	0.484849	0.61318
Mkl2	1.41265e-36	-0.119476	0.128	0.189	4.38669e-32	0.33416	0.449352
Crem	5.10112e-40	-0.11929	0.091	0.146	1.58405e-35	0.227829	0.333669
Kcnk2	8.47989e-53	-0.119084	0.037	0.081	2.63326e-48	0.0945501	0.18873
4930402H24Rik	1.02816e-46	-0.119081	0.055	0.102	3.19276e-42	0.136367	0.234143
Ncoa1	4.3805e-41	-0.118931	0.087	0.142	1.36028e-36	0.219333	0.32411
Tex264	3.89467e-39	-0.118839	0.107	0.166	1.20941e-34	0.275266	0.384761
Yipf1	1.47334e-30	-0.118826	0.198	0.268	4.57517e-26	0.528992	0.660257
Smim19	8.07908e-36	-0.118815	0.122	0.181	2.5088e-31	0.3147	0.427557
Cpq	3.34611e-43	-0.118765	0.068	0.119	1.03907e-38	0.177008	0.278002
Lrp10	3.46164e-39	-0.118727	0.117	0.178	1.07494e-34	0.305773	0.417778
Tm2d2	4.06306e-27	-0.118269	0.324	0.407	1.2617e-22	0.953198	1.12006
Cxxc5	1.29091e-22	-0.117929	0.284	0.355	4.00866e-18	0.837839	0.994379
Lrig1	1.91263e-31	-0.117927	0.124	0.179	5.93928e-27	0.327169	0.44021
Ctnna1	2.14138e-26	-0.117785	0.284	0.363	6.64964e-22	0.807049	0.960772
Pgd	1.21812e-26	-0.117611	0.204	0.269	3.78262e-22	0.556536	0.688743
Clic5	5.90709e-30	-0.11744	0.094	0.142	1.83433e-25	0.281708	0.390407
Rflnb	2.51111e-38	-0.117399	0.058	0.102	7.79775e-34	0.145529	0.242644
Trappc6a	5.86294e-36	-0.117336	0.134	0.196	1.82062e-31	0.347641	0.461827
Ndufb5	2.42273e-27	-0.116909	0.809	0.871	7.52332e-23	4.22991	4.67136
Wdr26	8.36749e-27	-0.116905	0.314	0.396	2.59836e-22	0.921219	1.08338
Lmbrd1	2.72477e-36	-0.116774	0.121	0.181	8.46122e-32	0.313682	0.424435
Spcs1	1.75181e-29	-0.116525	0.759	0.837	5.4399e-25	3.59331	3.9797
Araf	8.88043e-37	-0.116429	0.153	0.221	2.75764e-32	0.404734	0.5228
Mxra7	3.63074e-40	-0.116364	0.079	0.132	1.12745e-35	0.203083	0.304141
Drap1	1.14862e-23	-0.116062	0.558	0.648	3.56681e-19	2.02678	2.28034
Miga2	2.87493e-49	-0.115688	0.046	0.092	8.92751e-45	0.115395	0.208521
Shisa5	2.74462e-37	-0.115586	0.1	0.156	8.52288e-33	0.252875	0.357383
Tpm1	3.8787e-22	-0.115514	0.489	0.577	1.20445e-17	1.72687	1.95419
Ctnnd2	9.16102e-27	-0.115417	0.278	0.357	2.84477e-22	0.796851	0.946507
Ypel5	3.82536e-49	-0.115395	0.057	0.108	1.18789e-44	0.142552	0.237695
Lyrm2	6.58988e-30	-0.114845	0.196	0.266	2.04635e-25	0.529727	0.656479
Trappc3	7.10694e-28	-0.114794	0.289	0.371	2.20692e-23	0.837297	0.989463
Ubxn4	5.10262e-24	-0.114783	0.413	0.502	1.58452e-19	1.32071	1.5129
Sema6a	1.45632e-26	-0.114778	0.234	0.305	4.52232e-22	0.660677	0.798195
Agt	5.38616e-58	-0.114658	0.024	0.064	1.67256e-53	0.060938	0.148697
Slc12a4	1.71906e-32	-0.114627	0.159	0.223	5.33819e-28	0.418976	0.536319
Gabbr1	2.76437e-41	-0.114476	0.071	0.12	8.58419e-37	0.179911	0.27735
Lix1l	5.91446e-34	-0.114045	0.13	0.19	1.83662e-29	0.342595	0.453035
Adrb1	2.57018e-35	-0.113867	0.109	0.165	7.98119e-31	0.285573	0.39115
Ptprf	2.05411e-29	-0.113736	0.178	0.243	6.37862e-25	0.476545	0.597662
Uqcrfs1	4.28988e-24	-0.113559	0.651	0.735	1.33214e-19	2.65434	2.95361
Tubb2a	2.00953e-17	-0.113551	0.882	0.91	6.24019e-13	6.34664	6.94823
Arpc1b	5.48599e-25	-0.113182	0.497	0.592	1.70357e-20	1.81881	2.04886
Tspan3	2.20999e-25	-0.113008	0.75	0.83	6.86267e-21	3.57912	3.95223
Lats2	2.2224e-46	-0.112961	0.048	0.093	6.90122e-42	0.114446	0.205212
Rab11fip2	3.61569e-38	-0.112909	0.111	0.17	1.12278e-33	0.283916	0.388435
Ano3	4.50276e-42	-0.112784	0.065	0.113	1.39824e-37	0.161999	0.256484
Ttc39b	1.01352e-49	-0.112736	0.05	0.099	3.14728e-45	0.126212	0.217748
Sorbs1	4.75005e-47	-0.112568	0.043	0.087	1.47503e-42	0.107226	0.197078
Pdcd6ip	7.14982e-28	-0.112493	0.185	0.248	2.22023e-23	0.49303	0.614107
Cacna2d1	5.19881e-40	-0.112396	0.083	0.136	1.61439e-35	0.209779	0.307798
Ahi1	7.52967e-31	-0.112186	0.187	0.256	2.33819e-26	0.510493	0.632638
Mrpl34	1.02771e-20	-0.11213	0.477	0.567	3.19136e-16	1.5896	1.7989
2010320M18Rik	1.11281e-33	-0.112073	0.117	0.173	3.45561e-29	0.299092	0.404033
Dnajc1	4.32639e-23	-0.111876	0.269	0.342	1.34347e-18	0.760307	0.902245
Sbno2	4.62774e-62	-0.111786	0.026	0.069	1.43705e-57	0.0643111	0.150057
Ostf1	8.14084e-31	-0.11171	0.189	0.259	2.52797e-26	0.510756	0.632385
Nr2f1	5.39158e-25	-0.111636	0.277	0.351	1.67425e-20	0.810278	0.95592
Nbea	1.9228e-36	-0.111597	0.092	0.144	5.97088e-32	0.231557	0.330603
Ndufb3	6.64147e-20	-0.111311	0.574	0.656	2.06237e-15	2.10404	2.35301
Fam13c	3.81398e-44	-0.111131	0.063	0.113	1.18436e-39	0.161955	0.254998
Selenof	1.35251e-30	-0.111006	0.845	0.904	4.19996e-26	4.81148	5.27628
Rnf182	1.83116e-56	-0.110804	0.027	0.067	5.6863e-52	0.0654719	0.150528
Fam13a	1.26947e-43	-0.110747	0.053	0.099	3.94207e-39	0.132832	0.223217
Bmt2	3.36974e-36	-0.110696	0.11	0.167	1.04641e-31	0.283181	0.385514
Slc9a3r1	8.02496e-25	-0.11052	0.243	0.313	2.49199e-20	0.674217	0.807514
Fam214a	4.09422e-63	-0.110507	0.028	0.072	1.27138e-58	0.0707737	0.156015
2021-03-02	8.79796e-32	-0.110426	0.135	0.194	2.73203e-27	0.349873	0.457251
Ndufa9	8.32957e-26	-0.110407	0.394	0.489	2.58658e-21	1.24192	1.42023
Sec62	7.29142e-20	-0.110405	0.566	0.658	2.2642e-15	2.1178	2.36576
Atp5h	3.61817e-42	-0.110385	0.95	0.977	1.12355e-37	8.43789	9.18836
Fbxo25	2.75728e-51	-0.110251	0.046	0.094	8.5622e-47	0.116918	0.205618
Mcee	2.63516e-29	-0.110192	0.158	0.218	8.18296e-25	0.409713	0.521605
Lrrc8a	2.30739e-37	-0.110177	0.084	0.136	7.16515e-33	0.214958	0.311377
Cplx2	2.60405e-31	-0.110139	0.086	0.133	8.08635e-27	0.216948	0.313491
Fam8a1	9.28551e-34	-0.11013	0.125	0.183	2.88343e-29	0.319838	0.424536
Mdh2	8.96433e-27	-0.110037	0.842	0.896	2.78369e-22	4.84853	5.31207
Serf1	7.35659e-26	-0.10989	0.199	0.263	2.28444e-21	0.538926	0.660726
Snrk	1.25698e-35	-0.109726	0.086	0.136	3.90331e-31	0.215844	0.311924
Atat1	1.75512e-40	-0.109474	0.084	0.138	5.45018e-36	0.214891	0.310667
Lamtor2	4.04104e-24	-0.109435	0.555	0.651	1.25487e-19	2.01865	2.25653
Arpc1a	1.58344e-24	-0.109405	0.51	0.609	4.91706e-20	1.79018	2.01
Adam9	2.77078e-32	-0.108828	0.114	0.168	8.60411e-28	0.29126	0.392433
Adam15	4.27807e-36	-0.108823	0.097	0.151	1.32847e-31	0.249413	0.347302
Psmd8	6.74896e-21	-0.108756	0.645	0.724	2.09575e-16	2.57696	2.85703
Ptgr2	1.63596e-33	-0.108673	0.082	0.13	5.08015e-29	0.210475	0.305178
Shisa6	2.48288e-39	-0.108619	0.054	0.097	7.7101e-35	0.127395	0.215552
Spred3	4.88024e-49	-0.108533	0.04	0.084	1.51546e-44	0.099871	0.185806
Snapc5	6.93041e-30	-0.108481	0.157	0.219	2.1521e-25	0.414675	0.525151
Tcf12	3.60192e-17	-0.108439	0.498	0.574	1.1185e-12	1.76352	1.97924
Ache	6.22977e-66	-0.108423	0.013	0.048	1.93453e-61	0.0340928	0.114803
Srpk2	2.63664e-23	-0.108384	0.331	0.411	8.18757e-19	0.975154	1.12926
Hk1	5.92819e-34	-0.107934	0.112	0.168	1.84088e-29	0.294339	0.394888
Dync1i2	1.17464e-24	-0.107802	0.37	0.459	3.6476e-20	1.15529	1.3225
Cpeb4	4.40182e-40	-0.107685	0.081	0.133	1.3669e-35	0.208808	0.302488
Ginm1	5.25377e-31	-0.107654	0.132	0.189	1.63145e-26	0.338811	0.442534
Sqstm1	6.89019e-30	-0.107639	0.18	0.246	2.13961e-25	0.491502	0.607039
Samd4	3.16107e-34	-0.107541	0.091	0.141	9.81606e-30	0.231776	0.327103
Notch3	5.1911e-54	-0.107522	0.028	0.069	1.61199e-49	0.070933	0.153797
Rb1	6.71199e-41	-0.107441	0.059	0.105	2.08427e-36	0.145182	0.233722
Eci2	4.7206e-26	-0.107437	0.361	0.451	1.46589e-21	1.09804	1.26025
Tmem50a	4.6091e-26	-0.107417	0.32	0.407	1.43126e-21	0.967535	1.11962
Phlpp1	8.21734e-30	-0.107386	0.151	0.21	2.55173e-25	0.395627	0.503474
Pik3ip1	1.24594e-51	-0.107309	0.039	0.083	3.86902e-47	0.101556	0.186614
Tiparp	7.04141e-30	-0.107246	0.151	0.211	2.18657e-25	0.402008	0.510202
Pnpla2	5.03934e-40	-0.107103	0.065	0.113	1.56487e-35	0.164718	0.254475
Ndufa2	4.955e-32	-0.107044	0.913	0.948	1.53868e-27	6.34081	6.90619
Use1	3.94612e-24	-0.10693	0.252	0.325	1.22539e-19	0.705843	0.83708
Lhfp	8.70749e-23	-0.106877	0.269	0.34	2.70394e-18	0.76507	0.900794
mt-Atp8	3.34009e-23	-0.106832	0.266	0.338	1.0372e-18	0.758454	0.893611
Acaa1a	1.33527e-27	-0.106739	0.202	0.27	4.14642e-23	0.553179	0.67245
Nrcam	1.32156e-28	-0.106608	0.139	0.195	4.10383e-24	0.369683	0.474729
Gas2l1	4.52709e-33	-0.106572	0.11	0.164	1.4058e-28	0.278932	0.376984
Borcs8	6.06271e-41	-0.106542	0.094	0.151	1.88265e-36	0.245414	0.340868
Mgea5	4.61246e-28	-0.106457	0.177	0.24	1.43231e-23	0.474026	0.586909
Atp6v0a1	3.38281e-33	-0.106421	0.124	0.182	1.05046e-28	0.321154	0.422294
Itgb1	8.50205e-23	-0.106403	0.77	0.836	2.64014e-18	3.85416	4.2257
Agl	6.75519e-33	-0.106374	0.099	0.15	2.09769e-28	0.251197	0.346937
Ass1	2.02648e-88	-0.106311	0.004	0.037	6.29283e-84	0.00937922	0.0865688
Gng11	8.73673e-15	-0.106304	0.379	0.444	2.71302e-10	1.27892	1.45318
Gm15261	1.98191e-39	-0.106246	0.057	0.101	6.15443e-35	0.143744	0.231153
Dapk1	9.62226e-48	-0.106236	0.035	0.075	2.988e-43	0.0834759	0.166271
Dlg5	3.84842e-33	-0.106182	0.114	0.17	1.19505e-28	0.293505	0.392298
Kdm5b	4.18485e-33	-0.106001	0.18	0.251	1.29952e-28	0.50772	0.622669
Psmb1	2.7718e-25	-0.105864	0.858	0.907	8.60727e-21	5.1255	5.59189
Csad	1.10193e-27	-0.105755	0.22	0.29	3.42182e-23	0.607448	0.729707
Rab5c	3.89127e-21	-0.105595	0.411	0.497	1.20836e-16	1.31931	1.49543
Ip6k2	7.01175e-40	-0.105538	0.088	0.142	2.17736e-35	0.230673	0.324076
Lypla2	3.12374e-23	-0.105299	0.15	0.201	9.70014e-19	0.390343	0.495616
Nfkbia	1.04682e-41	-0.105243	0.067	0.116	3.25068e-37	0.17391	0.262746
Bace2	1.84716e-34	-0.105203	0.075	0.121	5.73597e-30	0.19094	0.281029
Atp6ap2	8.66494e-26	-0.105103	0.263	0.339	2.69072e-21	0.750367	0.882644
Parva	9.38045e-32	-0.105096	0.107	0.159	2.91291e-27	0.270446	0.366448
Cd109	2.75235e-34	-0.10507	0.071	0.116	8.54689e-30	0.177447	0.2664
Tbc1d1	3.69103e-28	-0.105045	0.142	0.198	1.14618e-23	0.373733	0.477488
Acadsb	1.04087e-39	-0.10494	0.057	0.102	3.23221e-35	0.141264	0.227372
Gnaq	1.35127e-21	-0.104938	0.337	0.417	4.19611e-17	1.00634	1.15771
Agpat4	5.76724e-38	-0.104874	0.085	0.138	1.7909e-33	0.219036	0.310952
Gm19412	1.29543e-31	-0.104857	0.131	0.189	4.02269e-27	0.347949	0.449568
Grip1	3.6435e-35	-0.104706	0.082	0.13	1.13142e-30	0.202463	0.292979
Tecr	5.53668e-24	-0.104622	0.801	0.863	1.71931e-19	4.19163	4.58211
Rbms1	1.77533e-41	-0.104485	0.047	0.089	5.51293e-37	0.116062	0.19989
Chn2	3.81527e-29	-0.104456	0.168	0.231	1.18476e-24	0.465364	0.575397
Tubb3	2.65662e-43	-0.104453	0.026	0.06	8.24959e-39	0.0688754	0.149134
Arhgap20	2.5863e-49	-0.104394	0.029	0.067	8.03125e-45	0.0705712	0.15091
Ikzf2	7.82069e-32	-0.104378	0.086	0.134	2.42856e-27	0.220165	0.311715
Ephb1	2.3407e-35	-0.104328	0.063	0.106	7.26857e-31	0.156351	0.24307
Il34	4.25855e-64	-0.104237	0.012	0.046	1.32241e-59	0.0295443	0.106684
Abcc5	6.32309e-37	-0.104104	0.068	0.114	1.96351e-32	0.167778	0.255158
Fhl1	1.70103e-22	-0.103969	0.193	0.251	5.28221e-18	0.518179	0.631627
Chp1	9.28375e-31	-0.10382	0.15	0.211	2.88288e-26	0.39632	0.500506
Extl3	2.53908e-36	-0.103818	0.089	0.142	7.8846e-32	0.228439	0.320098
Ndufc2	4.94977e-41	-0.103595	0.992	0.996	1.53705e-36	14.7067	15.876
Sod2	5.04832e-19	-0.103544	0.573	0.658	1.56765e-14	2.11762	2.3496
Mapk8ip3	6.41572e-35	-0.10345	0.078	0.126	1.99227e-30	0.200818	0.290086
Fam241a	1.65884e-39	-0.103331	0.047	0.088	5.1512e-35	0.117888	0.200892
Wbp2	1.02644e-27	-0.103116	0.213	0.283	3.18741e-23	0.588808	0.706524
Samd5	9.82815e-51	-0.103063	0.026	0.064	3.05194e-46	0.062908	0.141617
Nat8f1	5.49794e-41	-0.103022	0.045	0.086	1.70728e-36	0.115087	0.197627
Copa	5.08295e-25	-0.102988	0.266	0.343	1.57841e-20	0.763292	0.893768
Mfsd1	1.59764e-30	-0.102896	0.116	0.17	4.96116e-26	0.29539	0.391155
Smim14	1.14889e-29	-0.1027	0.187	0.255	3.56765e-25	0.508919	0.620249
Atp5c1	4.78565e-32	-0.102577	0.929	0.957	1.48609e-27	7.14516	7.74538
Ppp1r2	3.47865e-19	-0.102562	0.445	0.528	1.08022e-14	1.4788	1.66143
Pnpla8	3.60116e-29	-0.102456	0.133	0.189	1.11827e-24	0.347888	0.447092
Slc25a1	1.89232e-27	-0.102369	0.214	0.285	5.87623e-23	0.602278	0.720102
Map2k1	1.39674e-24	-0.10222	0.229	0.298	4.33731e-20	0.637411	0.757636
Glud1	1.11267e-20	-0.102115	0.28	0.35	3.45516e-16	0.811643	0.94452
Gpr146	6.6369e-49	-0.102019	0.031	0.071	2.06096e-44	0.0769896	0.155905
Ap3s1	2.1819e-22	-0.101995	0.316	0.394	6.77546e-18	0.928716	1.07001
Tecpr1	1.95297e-35	-0.101868	0.08	0.129	6.06457e-31	0.203402	0.291445
L3mbtl3	4.54664e-36	-0.101859	0.069	0.114	1.41187e-31	0.171808	0.257532
Gas7	8.61733e-26	-0.10165	0.188	0.251	2.67594e-21	0.527436	0.638939
Irs2	4.70339e-31	-0.101477	0.099	0.149	1.46055e-26	0.25152	0.34272
Sema3a	1.66453e-32	-0.101317	0.09	0.139	5.16885e-28	0.226056	0.315255
Dnajb14	1.30725e-26	-0.101223	0.154	0.212	4.0594e-22	0.409542	0.511992
Cyfip1	1.28055e-18	-0.101142	0.327	0.4	3.97648e-14	0.964546	1.10722
Atp5e	2.12703e-30	-0.10104	0.934	0.967	6.60506e-26	7.66683	8.29558
Cyfip2	3.21088e-49	-0.100941	0.032	0.072	9.97076e-45	0.0795148	0.15775
AC149090.1	1.65761e-29	-0.100939	0.136	0.193	5.14738e-25	0.368204	0.467359
Atp6v0a2	2.71638e-31	-0.100704	0.111	0.165	8.43517e-27	0.283988	0.376816
Fbxo6	7.03489e-45	-0.100692	0.047	0.091	2.18454e-40	0.117958	0.198773
Scap	3.78426e-30	-0.100691	0.143	0.202	1.17513e-25	0.377124	0.476672
Tnfsf12	1.14036e-41	-0.100646	0.044	0.085	3.54115e-37	0.110458	0.190692
G6pdx	3.47628e-28	-0.100584	0.127	0.181	1.07949e-23	0.33191	0.428083
Pnp	3e-19	-0.100537	0.176	0.227	9.31589e-15	0.473992	0.580375
Jag1	3.94132e-41	-0.100533	0.042	0.082	1.2239e-36	0.104872	0.18461
Foxo3	8.63094e-36	-0.100429	0.067	0.112	2.68016e-31	0.165103	0.249098
Calcrl	1.9799e-29	-0.100351	0.075	0.117	6.14817e-25	0.18657	0.272044
Adipor1	1.39838e-22	-0.100336	0.199	0.259	4.3424e-18	0.535521	0.646114
CT025619.1	6.40124e-35	-0.100281	0.076	0.123	1.98778e-30	0.194946	0.280961
Spata6	9.10516e-27	-0.100116	0.155	0.213	2.82743e-22	0.406724	0.507811
Plcb1	1.70653e-43	-0.0998802	0.04	0.08	5.2993e-39	0.0960244	0.174592
Acads	4.69027e-29	-0.0997521	0.177	0.244	1.45647e-24	0.475172	0.580779
Itgb5	6.53034e-40	-0.0996514	0.048	0.089	2.02787e-35	0.123569	0.20392
Hadha	3.31094e-21	-0.0995401	0.374	0.461	1.02815e-16	1.17821	1.3338
Amn1	8.6096e-29	-0.09951	0.119	0.171	2.67354e-24	0.312749	0.406492
Arpc5	5.14039e-17	-0.0994325	0.415	0.492	1.59624e-12	1.319	1.48447
Igbp1	2.03816e-24	-0.099381	0.199	0.262	6.3291e-20	0.541002	0.650897
Lrrc58	6.6382e-18	-0.0993802	0.43	0.508	2.06136e-13	1.40347	1.57487
Mff	4.14986e-21	-0.0993559	0.422	0.512	1.28865e-16	1.37539	1.54474
Ctso	3.78427e-36	-0.0991526	0.067	0.112	1.17513e-31	0.167528	0.25059
Nbeal1	8.86565e-34	-0.0990787	0.084	0.132	2.75305e-29	0.213374	0.299632
Tmem184c	2.47557e-26	-0.0989547	0.167	0.227	7.6874e-22	0.443029	0.54548
Ensa	6.24856e-27	-0.0989203	0.183	0.246	1.94037e-22	0.490157	0.595916
Kif1c	3.99298e-32	-0.0988489	0.071	0.114	1.23994e-27	0.170725	0.253751
Cacna1a	5.90289e-36	-0.09883	0.059	0.102	1.83302e-31	0.147434	0.228792
Hspa4l	1.75561e-32	-0.0986404	0.068	0.11	5.4517e-28	0.166102	0.24862
Cald1	2.42623e-17	-0.0983243	0.598	0.675	7.53416e-13	2.47534	2.72046
Ubxn6	2.19876e-25	-0.098246	0.219	0.287	6.8278e-21	0.604049	0.717088
Chpf2	5.85491e-34	-0.0982372	0.079	0.126	1.81812e-29	0.199449	0.283968
Cycs	1.29701e-19	-0.0981741	0.921	0.944	4.02761e-15	6.97932	7.54121
Timp1	3.93883e-40	-0.0979392	0.036	0.073	1.22312e-35	0.0905124	0.167114
Arhgap6	4.28885e-36	-0.0977845	0.053	0.093	1.33182e-31	0.131449	0.210796
Ano8	1.27962e-29	-0.097778	0.088	0.133	3.97362e-25	0.219739	0.305272
Tap1	6.97681e-39	-0.0977106	0.051	0.093	2.16651e-34	0.124183	0.202959
Hspb8	6.73004e-59	-0.0976177	0.013	0.045	2.08988e-54	0.0308853	0.103053
BC004004	9.24914e-26	-0.0973328	0.211	0.279	2.87214e-21	0.573912	0.683761
Vangl1	2.43551e-30	-0.0972801	0.089	0.135	7.56298e-26	0.221747	0.306969
Sirt2	2.57582e-26	-0.0972624	0.207	0.276	7.9987e-22	0.569183	0.678621
Mtfr1l	4.04419e-24	-0.0971986	0.246	0.318	1.25584e-19	0.69255	0.810511
Lmo4	6.54291e-14	-0.0971334	0.51	0.586	2.03177e-09	1.83867	2.03637
Pcmtd1	4.91056e-25	-0.0971076	0.167	0.225	1.52488e-20	0.449926	0.550879
Map7d1	1.26206e-23	-0.0970727	0.21	0.273	3.91908e-19	0.567074	0.676144
Srgap2	1.45415e-20	-0.0970005	0.308	0.382	4.51557e-16	0.910198	1.04305
Klhdc8b	4.20305e-53	-0.0969961	0.019	0.054	1.30517e-48	0.048404	0.121314
Ttc3	2.08705e-15	-0.0969192	0.742	0.803	6.48091e-11	3.51073	3.82417
Nbdy	1.42261e-27	-0.0969144	0.146	0.204	4.41762e-23	0.383356	0.479476
Elmo2	2.98075e-36	-0.0968513	0.064	0.108	9.25612e-32	0.158381	0.238815
Lpp	2.93095e-31	-0.0968122	0.099	0.149	9.10146e-27	0.252514	0.339448
Herpud2	1.79196e-30	-0.0967897	0.106	0.158	5.56457e-26	0.275309	0.363804
Rnf152	8.40429e-34	-0.0967523	0.042	0.077	2.60978e-29	0.102343	0.178806
Foxc1	1.12158e-32	-0.0966417	0.063	0.105	3.48283e-28	0.153863	0.233804
Ctdsp2	3.73463e-29	-0.0965919	0.134	0.19	1.15972e-24	0.355498	0.449359
Bscl2	9.68708e-33	-0.0965764	0.068	0.111	3.00813e-28	0.174215	0.255509
Polk	2.08793e-38	-0.0965542	0.047	0.087	6.48365e-34	0.11422	0.191343
Lpar6	2.48571e-24	-0.096194	0.111	0.157	7.71887e-20	0.291649	0.380708
Cox5a	2.32764e-30	-0.096167	0.966	0.983	7.22802e-26	9.65035	10.3845
Mtmr6	3.27429e-34	-0.096157	0.061	0.103	1.01677e-29	0.152194	0.231606
Gabrb3	2.54519e-30	-0.0961489	0.073	0.115	7.90358e-26	0.182923	0.264445
Syne1	3.70831e-26	-0.0961432	0.11	0.156	1.15154e-21	0.276855	0.364846
Ptprg	2.54517e-27	-0.0961363	0.123	0.175	7.90353e-23	0.320229	0.411201
Slc4a3	7.39699e-36	-0.0961146	0.053	0.093	2.29699e-31	0.130599	0.208487
Rasa2	4.99462e-30	-0.0960668	0.08	0.125	1.55098e-25	0.203068	0.285906
F8a	1.30862e-32	-0.0958099	0.073	0.118	4.06364e-28	0.181226	0.262335
Eef1a1	1.25096e-65	-0.0954742	1	1	3.8846e-61	46.1977	49.4268
Sptlc2	6.98376e-30	-0.0951617	0.105	0.155	2.16867e-25	0.268079	0.354544
Rgl1	8.62651e-30	-0.0950626	0.082	0.126	2.67879e-25	0.203808	0.285802
Rgs17	5.50147e-31	-0.0948768	0.071	0.113	1.70837e-26	0.179179	0.259333
Adamts1	1.32689e-27	-0.0948631	0.039	0.07	4.12039e-23	0.100022	0.174784
Lsamp	2.73506e-21	-0.0948517	0.211	0.271	8.49319e-17	0.593238	0.701508
Robo1	1.91875e-37	-0.0948496	0.043	0.081	5.95829e-33	0.106811	0.182023
Plod2	9.24942e-25	-0.0946012	0.148	0.201	2.87222e-20	0.395515	0.49009
Ercc5	1.6222e-26	-0.0945791	0.135	0.189	5.03741e-22	0.353349	0.445043
Mprip	1.13284e-21	-0.0944997	0.251	0.319	3.51782e-17	0.693469	0.808108
Tmem53	3.40077e-55	-0.0942088	0.019	0.054	1.05604e-50	0.0457987	0.116369
Thsd7a	2.15263e-40	-0.0941976	0.042	0.081	6.68457e-36	0.102565	0.176957
Krcc1	8.90988e-21	-0.0941304	0.335	0.414	2.76678e-16	1.00268	1.13771
Tm2d1	1.53396e-23	-0.094063	0.254	0.327	4.7634e-19	0.710509	0.82575
Pofut2	2.0982e-22	-0.0940094	0.226	0.291	6.51554e-18	0.618046	0.726993
Sdf4	1.23549e-18	-0.0939935	0.365	0.445	3.83657e-14	1.1082	1.25012
Pltp	8.81168e-68	-0.0938585	0.01	0.044	2.73629e-63	0.0258605	0.0948195
Chml	2.2733e-35	-0.0938263	0.044	0.081	7.05928e-31	0.104928	0.179176
Pf4	1.04511e-35	-0.0937944	0.028	0.058	3.24537e-31	0.0701326	0.142017
Sdhc	4.6276e-17	-0.0937596	0.45	0.531	1.43701e-12	1.4714	1.63735
Fzd3	2.56521e-22	-0.0937421	0.241	0.309	7.96574e-18	0.671569	0.783789
Sertm1	8.72872e-24	-0.0935357	0.101	0.144	2.71053e-19	0.261264	0.345745
Pfkp	1.3038e-43	-0.093456	0.025	0.059	4.04868e-39	0.0600201	0.13096
Stx7	7.4962e-24	-0.0934401	0.209	0.275	2.3278e-19	0.574994	0.680379
Sparcl1	2.26256e-15	-0.0934397	0.263	0.318	7.02593e-11	0.849866	0.973642
Cotl1	1.11002e-15	-0.0933192	0.467	0.544	3.44694e-11	1.62967	1.80539
Tigd2	1.5127e-25	-0.0933086	0.117	0.165	4.69737e-21	0.296497	0.383121
Tubb2b	5.57814e-17	-0.093308	0.939	0.949	1.73218e-12	8.36534	8.99108
Mgll	1.54406e-28	-0.093303	0.073	0.114	4.79477e-24	0.192829	0.272521
Sgcb	1.10729e-24	-0.0932146	0.122	0.171	3.43846e-20	0.309624	0.397034
Pttg1ip	1.8264e-21	-0.0931923	0.196	0.253	5.67153e-17	0.545418	0.648541
Gnpda2	4.75591e-27	-0.0931579	0.115	0.165	1.47685e-22	0.29119	0.377316
Fbn2	7.93138e-18	-0.0930863	0.181	0.23	2.46293e-13	0.50247	0.602609
Cd47	3.73741e-22	-0.0927521	0.198	0.258	1.16058e-17	0.548613	0.651445
Tvp23b	1.27647e-27	-0.0926685	0.132	0.186	3.96381e-23	0.344065	0.433231
Itga1	7.36708e-25	-0.0925616	0.079	0.118	2.2877e-20	0.199384	0.278857
Hopx	1.28691e-37	-0.0925279	0.027	0.059	3.99623e-33	0.0649813	0.135522
Nr3c1	6.82517e-23	-0.0924679	0.144	0.195	2.11942e-18	0.373139	0.46403
Os9	1.49911e-25	-0.092461	0.116	0.164	4.65519e-21	0.296832	0.382666
Tspan31	6.59192e-20	-0.0924468	0.348	0.429	2.04699e-15	1.05218	1.18798
Bmpr1a	1.80232e-24	-0.0924461	0.179	0.239	5.59675e-20	0.476416	0.57412
Fbxl7	2.24594e-23	-0.0924162	0.074	0.111	6.97432e-19	0.188244	0.266851
N4bp1	1.69321e-23	-0.0923366	0.164	0.219	5.25791e-19	0.441539	0.536818
Atp6v1c1	1.34909e-25	-0.0922222	0.144	0.199	4.18933e-21	0.376532	0.467398
Nfasc	1.11703e-46	-0.0919743	0.018	0.049	3.46872e-42	0.0427497	0.111392
Trip12	1.36024e-24	-0.0919546	0.191	0.253	4.22396e-20	0.520337	0.620395
Uqcc3	2.16541e-22	-0.0918287	0.251	0.322	6.72424e-18	0.708199	0.820463
Cript	7.27393e-19	-0.0917806	0.335	0.411	2.25877e-14	0.98726	1.11779
Dag1	2.69828e-17	-0.0917641	0.435	0.514	8.37896e-13	1.45645	1.61777
Chst7	7.20387e-17	-0.091666	0.41	0.486	2.23702e-12	1.33621	1.48947
Chst11	1.22109e-20	-0.0915598	0.14	0.187	3.79186e-16	0.372618	0.462554
Tnrc18	9.12053e-26	-0.0914599	0.107	0.154	2.8322e-21	0.270669	0.353832
Pou3f3	9.34374e-25	-0.0914152	0.156	0.212	2.90151e-20	0.418844	0.511657
Zeb2	3.88348e-22	-0.0913675	0.193	0.252	1.20594e-17	0.532367	0.632552
Rapgef4	7.68282e-39	-0.0912752	0.041	0.08	2.38575e-34	0.102877	0.174907
Nrxn1	2.40807e-15	-0.091249	0.505	0.586	7.47779e-11	1.79751	1.98016
Slc25a11	5.69484e-18	-0.091189	0.328	0.4	1.76842e-13	0.963074	1.09116
Trib2	4.47683e-18	-0.0911196	0.261	0.325	1.39019e-13	0.745718	0.859533
Rmdn1	1.14691e-29	-0.0910812	0.082	0.127	3.56151e-25	0.205129	0.283665
Gclc	2.06206e-13	-0.0909931	0.223	0.269	6.40333e-09	0.616751	0.722006
B4galt6	1.20693e-26	-0.0907867	0.106	0.154	3.74787e-22	0.271589	0.35418
Igf2r	1.4841e-31	-0.0907807	0.057	0.096	4.60859e-27	0.139582	0.213593
Fam19a5	2.02325e-23	-0.0906682	0.235	0.305	6.28279e-19	0.66417	0.772113
Dhrs1	2.6863e-24	-0.0904606	0.183	0.244	8.34177e-20	0.490968	0.587449
Evi5	1.07818e-17	-0.0903533	0.321	0.393	3.34808e-13	0.948761	1.07471
Sar1b	6.32136e-17	-0.0903074	0.446	0.528	1.96297e-12	1.44641	1.60444
AU040320	1.64462e-30	-0.0903071	0.079	0.124	5.10703e-26	0.200605	0.278161
Fahd1	5.5678e-32	-0.0902443	0.085	0.133	1.72897e-27	0.221429	0.300273
Ntrk2	3.91556e-15	-0.0901513	0.452	0.528	1.2159e-10	1.56815	1.73375
Tnks2	6.49606e-22	-0.0901363	0.219	0.283	2.01722e-17	0.605407	0.708909
Asap1	1.72327e-22	-0.0901316	0.169	0.225	5.35126e-18	0.447565	0.540885
Snap47	2.23624e-27	-0.0901069	0.152	0.212	6.94418e-23	0.402758	0.493164
Kcnc1	7.99036e-09	-0.0901005	0.65	0.702	0.000248125	2.86143	3.11028
Hsd17b4	2.36794e-22	-0.089965	0.209	0.271	7.35316e-18	0.5637	0.664316
Arntl	4.05292e-45	-0.0897379	0.026	0.06	1.25855e-40	0.0630263	0.131248
Ptms	1.7897e-16	-0.0896981	0.735	0.801	5.55756e-12	3.67659	3.97658
Fkbp14	5.82818e-30	-0.0895865	0.069	0.111	1.80982e-25	0.175068	0.250349
Csf1	8.91033e-29	-0.0895827	0.059	0.096	2.76692e-24	0.143068	0.216295
Nck2	8.10082e-32	-0.0894125	0.06	0.1	2.51555e-27	0.147248	0.220599
Krit1	3.33056e-22	-0.0892723	0.219	0.284	1.03424e-17	0.608936	0.71164
Layn	1.75082e-46	-0.089271	0.022	0.055	5.43682e-42	0.0528285	0.120033
Pigp	5.87032e-17	-0.0892343	0.516	0.601	1.82291e-12	1.82364	2.00381
Idnk	1.96493e-26	-0.0891981	0.118	0.169	6.1017e-22	0.305862	0.389148
Cdk2ap2	1.82308e-20	-0.0890883	0.237	0.3	5.66121e-16	0.658175	0.763797
Rgs12	2.01089e-24	-0.0890361	0.101	0.145	6.24443e-20	0.253471	0.333266
Pfdn5	7.36431e-20	-0.0889558	0.807	0.866	2.28684e-15	4.20294	4.53384
Snapin	3.80448e-26	-0.088911	0.108	0.155	1.18141e-21	0.279347	0.360672
Coa5	5.91151e-24	-0.0888483	0.14	0.192	1.8357e-19	0.360756	0.447192
Idh3g	4.28129e-19	-0.0887222	0.38	0.462	1.32947e-14	1.18047	1.31877
Gal	2.55925e-11	-0.0885402	0	0.004	7.94725e-07	0.001215	0.0645856
Copz2	1.08671e-38	-0.0885007	0.032	0.066	3.37455e-34	0.0771757	0.145323
Tspan6	5.21069e-14	-0.0884066	0.383	0.453	1.61808e-09	1.19253	1.33109
Sdcbp	5.30745e-20	-0.0882172	0.281	0.353	1.64812e-15	0.811219	0.925426
Ift27	4.87933e-15	-0.0882092	0.309	0.372	1.51518e-10	0.910247	1.03069
Rnft1	3.67321e-26	-0.087882	0.091	0.135	1.14064e-21	0.227839	0.304958
Ppp2r2c	1.8429e-35	-0.0875247	0.041	0.077	5.72277e-31	0.104317	0.173388
Inpp5f	2.71807e-20	-0.0874482	0.181	0.235	8.44042e-16	0.486078	0.578942
Zbtb7c	7.45083e-25	-0.0872627	0.091	0.133	2.31371e-20	0.231701	0.308501
Rit1	7.05858e-26	-0.0871861	0.135	0.188	2.1919e-21	0.35495	0.439359
Alas1	7.815e-30	-0.0870792	0.074	0.116	2.42679e-25	0.183159	0.256772
Tomm7	2.10376e-16	-0.087033	0.717	0.791	6.53282e-12	3.16717	3.4263
Stim2	5.37806e-18	-0.0869087	0.228	0.287	1.67005e-13	0.636829	0.738463
Csnk1g1	5.9539e-23	-0.0868858	0.108	0.152	1.84886e-18	0.272944	0.351962
Sgpl1	1.78757e-23	-0.0868451	0.1	0.143	5.55095e-19	0.25541	0.333302
Dctn4	2.12301e-24	-0.0868448	0.2	0.265	6.59257e-20	0.551207	0.647451
Hbp1	3.70015e-29	-0.0868414	0.05	0.085	1.14901e-24	0.125409	0.195232
Stim1	1.25281e-31	-0.0866442	0.041	0.075	3.89034e-27	0.0991562	0.167191
Zmat3	1.17804e-17	-0.0865177	0.242	0.302	3.65816e-13	0.673801	0.777249
Wsb2	2.77988e-19	-0.0863287	0.282	0.352	8.63235e-15	0.816786	0.928818
Serpinb6a	1.09241e-32	-0.0862012	0.042	0.077	3.39225e-28	0.10125	0.169055
Nagk	1.69087e-28	-0.0860905	0.062	0.101	5.25064e-24	0.154694	0.225696
Ptgr1	2.81435e-33	-0.0860777	0.042	0.078	8.73939e-29	0.105711	0.173691
Golm1	8.25487e-19	-0.086055	0.25	0.315	2.56338e-14	0.710516	0.815651
Ncstn	9.44882e-25	-0.0857715	0.121	0.169	2.93414e-20	0.305823	0.385812
Stard10	8.22995e-44	-0.0857121	0.024	0.058	2.55565e-39	0.0614658	0.12644
Ssbp2	1.4484e-24	-0.0855457	0.123	0.172	4.49771e-20	0.320988	0.401686
Rap2b	3.11669e-17	-0.0855404	0.269	0.332	9.67825e-13	0.781471	0.890293
Calcoco1	3.34089e-41	-0.0854012	0.03	0.064	1.03745e-36	0.0739041	0.139394
Nxn	1.47496e-27	-0.0853997	0.063	0.1	4.58019e-23	0.156145	0.226648
Wdr35	2.11779e-26	-0.085289	0.089	0.133	6.57639e-22	0.221721	0.296124
Leng8	1.14825e-26	-0.0852186	0.096	0.141	3.56566e-22	0.243549	0.319217
Creb3l1	1.54413e-49	-0.0850238	0.017	0.048	4.79498e-45	0.0411737	0.104378
Fst	4.63064e-43	-0.084916	0.021	0.053	1.43795e-38	0.0509942	0.114712
Dmwd	5.23315e-19	-0.0847797	0.229	0.289	1.62505e-14	0.629718	0.728358
Plekha1	1.41496e-27	-0.0847687	0.058	0.095	4.39387e-23	0.148476	0.21798
Gtf3c1	5.70139e-22	-0.0847508	0.163	0.216	1.77045e-17	0.428996	0.515456
Bckdha	6.21729e-27	-0.0847126	0.08	0.121	1.93066e-22	0.199898	0.272463
Mocs2	1.15757e-16	-0.0846923	0.347	0.422	3.59462e-12	1.04903	1.17291
Camkk2	3.3099e-14	-0.0846858	0.258	0.313	1.02782e-09	0.748849	0.854578
Slc35a2	7.41011e-29	-0.084605	0.083	0.127	2.30106e-24	0.209402	0.282447
Saysd1	7.90596e-24	-0.0845998	0.121	0.169	2.45504e-19	0.312242	0.391493
Masp1	4.42619e-32	-0.0844651	0.042	0.077	1.37446e-27	0.108157	0.174973
Fbxo18	4.61171e-27	-0.0844054	0.077	0.118	1.43207e-22	0.192268	0.264103
1110012L19Rik	7.56164e-26	-0.0843244	0.11	0.158	2.34812e-21	0.285114	0.362467
Il11ra1	2.42362e-23	-0.0843058	0.119	0.166	7.52608e-19	0.309932	0.388761
Paqr8	2.74547e-23	-0.0842683	0.066	0.1	8.5255e-19	0.164283	0.234315
Sidt2	7.4455e-30	-0.0842563	0.07	0.111	2.31205e-25	0.175742	0.246452
Zfand5	2.403e-15	-0.0841145	0.31	0.375	7.46204e-11	0.914198	1.02912
Pigt	3.76113e-19	-0.0840631	0.294	0.366	1.16794e-14	0.851176	0.962245
Gprc5b	2.49992e-23	-0.0839768	0.113	0.159	7.763e-19	0.292756	0.370238
Dnm3	3.61183e-28	-0.0838164	0.054	0.09	1.12158e-23	0.135784	0.203724
Ptk7	3.5868e-31	-0.0838017	0.052	0.09	1.11381e-26	0.128512	0.196005
0610012G03Rik	8.11981e-13	-0.083616	0.571	0.647	2.52144e-08	2.09699	2.28179
Gbe1	1.32607e-27	-0.0835063	0.056	0.091	4.11784e-23	0.136737	0.204475
St3gal6	7.41376e-23	-0.0834749	0.09	0.13	2.30219e-18	0.236261	0.309902
Abhd5	7.21505e-27	-0.0834716	0.085	0.128	2.24049e-22	0.21656	0.289024
Pde10a	2.28557e-23	-0.0834067	0.092	0.133	7.09739e-19	0.239022	0.312765
Etv1	1.60662e-13	-0.0834007	0.326	0.388	4.98903e-09	0.978226	1.09596
Ccnl2	3.53642e-22	-0.0833946	0.182	0.241	1.09816e-17	0.485041	0.573413
2410015M20Rik	1.70523e-14	-0.0833641	0.702	0.771	5.29524e-10	3.02696	3.26651
B2m	7.91378e-19	-0.0833599	0.249	0.313	2.45746e-14	0.699518	0.80061
Prkca	2.66181e-28	-0.0831468	0.066	0.105	8.26572e-24	0.16751	0.236774
Ptprs	2.30277e-15	-0.0830918	0.359	0.429	7.1508e-11	1.09664	1.22094
Dda1	1.607e-14	-0.0830581	0.358	0.428	4.99022e-10	1.08218	1.20557
Cox17	1.94695e-17	-0.0830023	0.292	0.36	6.04586e-13	0.839795	0.948748
Etfrf1	1.03227e-23	-0.0828345	0.15	0.204	3.2055e-19	0.394799	0.477227
Acyp1	1.1284e-24	-0.0828214	0.119	0.169	3.50402e-20	0.308717	0.386046
Hook3	2.93712e-19	-0.0827152	0.234	0.297	9.12063e-15	0.651931	0.74941
Cnp	2.55609e-20	-0.0827046	0.155	0.206	7.93743e-16	0.425747	0.509868
Ralgps2	1.51912e-24	-0.0826623	0.122	0.172	4.71734e-20	0.328408	0.406745
Tbcel	4.4696e-29	-0.0825039	0.063	0.102	1.38795e-24	0.15498	0.222955
Galnt17	4.8383e-42	-0.0824251	0.02	0.051	1.50244e-37	0.050009	0.111746
Kif1bp	1.31844e-27	-0.0823446	0.091	0.137	4.09416e-23	0.234304	0.306804
Cask	8.08843e-22	-0.0823153	0.176	0.232	2.5117e-17	0.476369	0.563055
Tmtc3	4.23409e-29	-0.0823097	0.052	0.088	1.31481e-24	0.128035	0.194264
Scamp3	1.75745e-21	-0.0822241	0.224	0.289	5.45742e-17	0.611391	0.705897
Pfdn1	2.31487e-14	-0.0821804	0.644	0.72	7.18836e-10	2.55156	2.75974
Bcar1	2.88849e-38	-0.0820846	0.034	0.069	8.96963e-34	0.0849952	0.148518
Pja2	1.50383e-19	-0.0820739	0.245	0.308	4.66984e-15	0.684598	0.783212
Nebl	5.84402e-30	-0.0819739	0.046	0.081	1.81474e-25	0.120827	0.186357
Mical2	1.02847e-30	-0.08176	0.053	0.091	3.19372e-26	0.138024	0.20438
Sgce	3.20265e-22	-0.0817306	0.116	0.161	9.94518e-18	0.301203	0.377046
Insig2	1.54556e-24	-0.0816497	0.101	0.145	4.79944e-20	0.25948	0.332817
Spata24	1.43533e-21	-0.0816433	0.147	0.198	4.45713e-17	0.385597	0.46627
Nktr	4.87277e-17	-0.0816094	0.324	0.395	1.51314e-12	0.977976	1.09309
Polr2l	6.6224e-21	-0.0815894	0.21	0.271	2.05645e-16	0.568603	0.65987
Usp9x	7.07803e-16	-0.0815252	0.251	0.31	2.19794e-11	0.704836	0.803949
Klf7	7.08542e-18	-0.0814913	0.276	0.341	2.20023e-13	0.813571	0.918959
Gnpda1	6.21576e-27	-0.0813614	0.063	0.101	1.93018e-22	0.161802	0.229205
Rbms3	5.49372e-27	-0.0813586	0.084	0.127	1.70597e-22	0.211989	0.282302
Prox1	1.72376e-30	-0.0812481	0.052	0.089	5.3528e-26	0.129109	0.194521
Syt11	1.65854e-07	-0.0812262	0.56	0.618	0.00515028	2.23263	2.41985
Ngly1	1.49674e-23	-0.0810063	0.086	0.125	4.64783e-19	0.214007	0.284122
Tm7sf3	1.52435e-17	-0.0809358	0.221	0.279	4.73358e-13	0.61094	0.703898
Zhx3	1.49793e-27	-0.0807607	0.06	0.096	4.65154e-23	0.148892	0.21504
Plxna2	2.72723e-24	-0.0807161	0.083	0.123	8.46886e-20	0.212413	0.282179
Nfia	5.92867e-11	-0.0806323	0.611	0.683	1.84103e-06	2.49354	2.69436
Col11a1	3.97129e-36	-0.0806138	0.027	0.058	1.23321e-31	0.0677489	0.12911
Tmco3	4.97826e-25	-0.0805962	0.098	0.143	1.5459e-20	0.253591	0.325616
Dzip1	1.85612e-28	-0.0804982	0.061	0.099	5.76382e-24	0.154931	0.221204
Pdrg1	1.52046e-21	-0.0804888	0.174	0.23	4.7215e-17	0.471403	0.555827
Taok1	1.10659e-15	-0.0803551	0.3	0.367	3.43628e-11	0.880273	0.987972
Fahd2a	2.38405e-26	-0.0803461	0.074	0.114	7.4032e-22	0.186953	0.254932
Megf9	1.75013e-24	-0.0803089	0.074	0.111	5.43469e-20	0.184162	0.251949
Sgms1	1.53418e-29	-0.080211	0.05	0.086	4.7641e-25	0.125704	0.190063
Cpxm1	2.0679e-27	-0.0801999	0.054	0.089	6.42146e-23	0.136604	0.201578
Dnmt3a	2.51275e-23	-0.0800977	0.112	0.157	7.80284e-19	0.288309	0.361858
Cat	9.67155e-21	-0.0799994	0.149	0.2	3.00331e-16	0.392961	0.472384
Fez1	5.34138e-13	-0.0799833	0.497	0.575	1.65866e-08	1.74847	1.90515
Plscr2	6.70837e-52	-0.0799819	0.009	0.036	2.08315e-47	0.0221059	0.0803708
Bag3	6.84626e-27	-0.0798309	0.086	0.129	2.12597e-22	0.216531	0.285745
Trip11	1.22224e-23	-0.0798289	0.152	0.206	3.79542e-19	0.409815	0.490023
Auh	2.6846e-26	-0.0796713	0.069	0.108	8.3365e-22	0.172832	0.239422
Hsdl2	1.07012e-22	-0.0796186	0.101	0.143	3.32304e-18	0.25693	0.328246
Nol3	9.36516e-39	-0.0795805	0.022	0.051	2.90816e-34	0.0526223	0.112317
Cd99l2	4.63095e-29	-0.0794278	0.05	0.086	1.43805e-24	0.124831	0.188496
Rsph9	5.93104e-44	-0.0793825	0.018	0.048	1.84177e-39	0.0447291	0.103825
Emc9	1.17247e-37	-0.079332	0.024	0.054	3.64088e-33	0.0570851	0.116841
Tspyl1	5.43158e-26	-0.0793315	0.073	0.112	1.68667e-21	0.180735	0.24748
Micu1	1.19457e-22	-0.0792812	0.136	0.186	3.7095e-18	0.355019	0.431566
Phc2	1.89777e-15	-0.0791914	0.3	0.367	5.89314e-11	0.879642	0.985703
Slc22a23	3.01185e-26	-0.0791302	0.075	0.115	9.35271e-22	0.189833	0.256917
Crot	5.07062e-17	-0.0791292	0.176	0.224	1.57458e-12	0.47428	0.557401
Xpr1	4.8827e-28	-0.079125	0.075	0.117	1.51623e-23	0.191497	0.25867
Gapdh	3.22986e-22	-0.0789731	0.997	0.999	1.00297e-17	21.2243	22.4748
Copg1	4.64745e-21	-0.0789132	0.19	0.249	1.44317e-16	0.50638	0.591071
Apbb1	8.01184e-29	-0.0788302	0.046	0.08	2.48792e-24	0.113937	0.176498
Ndufab1	2.65975e-15	-0.0788198	0.879	0.918	8.25931e-11	5.5392	5.9064
1110008F13Rik	3.38997e-15	-0.0786656	0.727	0.797	1.05269e-10	3.4007	3.64732
Ndufs3	2.00026e-11	-0.0785886	0.576	0.652	6.21141e-07	2.13481	2.31031
Fam173a	7.40201e-16	-0.0782927	0.3	0.366	2.29855e-11	0.876632	0.981288
Shc1	8.80759e-29	-0.0782105	0.057	0.093	2.73502e-24	0.139942	0.203446
Lamb2	4.11772e-26	-0.0781402	0.053	0.086	1.27868e-21	0.129645	0.192516
Sumf1	8.85231e-27	-0.0781001	0.063	0.101	2.74891e-22	0.157794	0.222198
Hspb2	1.04656e-48	-0.0780369	0.012	0.04	3.24987e-44	0.0298575	0.0870978
Actn4	2.91504e-16	-0.077833	0.218	0.273	9.05208e-12	0.594104	0.682467
Rora	1.20629e-25	-0.0776852	0.074	0.114	3.74588e-21	0.193438	0.259464
Sel1l	4.39899e-21	-0.0776261	0.135	0.182	1.36602e-16	0.350217	0.424857
Dstn	2.7173e-13	-0.0775741	0.537	0.617	8.43803e-09	1.91796	2.07916
Rpl9-ps6	3.06983e-21	-0.0775475	0.136	0.184	9.53274e-17	0.354277	0.429064
Aldh1l1	3.04967e-18	-0.077449	0.116	0.157	9.47015e-14	0.322019	0.39493
Man2b1	4.05174e-26	-0.0774029	0.064	0.101	1.25819e-21	0.164643	0.228835
Apba2	2.07413e-20	-0.0772645	0.12	0.164	6.4408e-16	0.320012	0.392633
Iqgap1	6.65032e-22	-0.0770721	0.136	0.185	2.06512e-17	0.349743	0.42381
Pde3a	5.75812e-43	-0.0769899	0.015	0.043	1.78807e-38	0.0362457	0.0930474
Pxdc1	1.04045e-28	-0.0769801	0.048	0.082	3.2309e-24	0.119147	0.180485
Ankrd50	2.41724e-27	-0.0769604	0.047	0.08	7.50625e-23	0.112687	0.173655
Dmd	7.17174e-18	-0.0768861	0.161	0.209	2.22704e-13	0.427618	0.505765
Matn2	5.66976e-16	-0.0768667	0.146	0.188	1.76063e-11	0.388231	0.464202
Dusp3	2.98665e-22	-0.0768303	0.108	0.153	9.27444e-18	0.281751	0.351861
Cgref1	8.08962e-47	-0.0767688	0.012	0.039	2.51207e-42	0.0292666	0.0855195
Ncs1	1.64241e-22	-0.0766704	0.084	0.122	5.10017e-18	0.210404	0.276469
Hacd2	1.02706e-22	-0.0765959	0.093	0.134	3.18934e-18	0.230632	0.297735
Zer1	8.82046e-25	-0.0765689	0.053	0.085	2.73902e-20	0.12843	0.189938
Clcn3	1.52281e-16	-0.0765586	0.192	0.244	4.7288e-12	0.518401	0.601153
Ntn4	4.12404e-29	-0.0763609	0.043	0.076	1.28064e-24	0.106447	0.166589
Anxa7	2.17047e-32	-0.0763364	0.034	0.066	6.73995e-28	0.08246	0.141278
Necap2	1.0656e-15	-0.0762382	0.252	0.311	3.30901e-11	0.711394	0.804264
Pigk	2.72123e-25	-0.0762174	0.083	0.124	8.45022e-21	0.206347	0.271792
Prkg1	2.43891e-45	-0.0761874	0.014	0.042	7.57356e-41	0.0321731	0.0881461
Klhdc7a	2.9896e-38	-0.0761659	0.022	0.051	9.2836e-34	0.0517459	0.108764
Dgat1	2.73464e-23	-0.0759814	0.074	0.111	8.49188e-19	0.185372	0.249474
Nfkbiz	2.98732e-26	-0.0759135	0.046	0.078	9.27653e-22	0.112609	0.172721
Fndc10	1.01871e-23	-0.0758957	0.067	0.102	3.16341e-19	0.16648	0.229488
Tssc4	2.49253e-16	-0.075843	0.221	0.275	7.74005e-12	0.616881	0.704155
Uqcrq	1.49624e-23	-0.0757636	0.975	0.987	4.64626e-19	10.8516	11.4907
Pde1a	4.63112e-42	-0.0757627	0.011	0.035	1.4381e-37	0.026644	0.0819987
Glg1	6.70141e-15	-0.0757358	0.309	0.375	2.08099e-10	0.91378	1.01693
Prkce	1.81146e-26	-0.075685	0.042	0.072	5.62514e-22	0.10003	0.159279
Lppos	9.28894e-27	-0.0755631	0.067	0.105	2.88449e-22	0.17126	0.234241
Vps36	1.57896e-11	-0.0754998	0.399	0.463	4.90315e-07	1.28746	1.41036
Eda2r	2.11293e-22	-0.0754448	0.082	0.12	6.56128e-18	0.204593	0.269263
Epas1	1.66139e-26	-0.0754387	0.043	0.074	5.15912e-22	0.108167	0.167655
Pkd1	8.03344e-19	-0.0753824	0.229	0.289	2.49463e-14	0.657068	0.745954
Klf9	4.34257e-19	-0.0753314	0.106	0.145	1.3485e-14	0.27495	0.343291
Ccdc136	1.70971e-17	-0.07529	0.143	0.188	5.30917e-13	0.380399	0.454351
Slc25a23	4.26015e-21	-0.0752798	0.117	0.161	1.3229e-16	0.304616	0.374498
Phf20	6.06359e-18	-0.0752326	0.214	0.271	1.88293e-13	0.595928	0.68136
Slc38a2	1.96929e-13	-0.0751907	0.205	0.252	6.11523e-09	0.562869	0.646482
Pxmp4	1.4622e-32	-0.0751781	0.035	0.067	4.54057e-28	0.0881649	0.146372
Glt8d1	1.30262e-20	-0.0750944	0.135	0.183	4.04502e-16	0.353244	0.425548
Stx5a	3.83807e-25	-0.0750587	0.092	0.135	1.19184e-20	0.238839	0.304998
E130114P18Rik	1.59245e-18	-0.0749847	0.139	0.184	4.94505e-14	0.367677	0.440642
Bloc1s2	7.25286e-16	-0.074922	0.346	0.417	2.25223e-11	1.03889	1.14757
Clta	1.5848e-13	-0.0748123	0.775	0.833	4.92127e-09	3.79402	4.04918
Paxx	1.45079e-24	-0.0747236	0.064	0.099	4.50514e-20	0.160072	0.22174
Nrtn	8.73539e-46	-0.0746675	0.008	0.032	2.7126e-41	0.0198329	0.0740047
Fyco1	1.23091e-26	-0.0746508	0.044	0.075	3.82235e-22	0.10624	0.164988
Eva1c	1.7058e-28	-0.074626	0.059	0.097	5.29703e-24	0.152823	0.214024
Acy3	3.17049e-37	-0.0746152	0.022	0.051	9.84531e-33	0.0537761	0.109711
Etfb	7.89093e-13	-0.0745524	0.462	0.539	2.45037e-08	1.54153	1.67632
Anapc2	7.73553e-22	-0.0745523	0.108	0.151	2.40211e-17	0.272386	0.339866
1110038F14Rik	2.31889e-16	-0.0745441	0.281	0.347	7.20085e-12	0.821977	0.918593
Ncam2	6.46243e-25	-0.0744185	0.06	0.095	2.00678e-20	0.151601	0.212563
Mtch1	3.48958e-12	-0.0743924	0.513	0.589	1.08362e-07	1.8054	1.95386
Nudt9	8.67165e-18	-0.0743815	0.245	0.309	2.69281e-13	0.70078	0.790767
Aes	2.81896e-11	-0.0743713	0.808	0.86	8.75371e-07	4.40182	4.68758
Gm17018	4.65877e-17	-0.0742575	0.158	0.204	1.44669e-12	0.410436	0.484934
Tgfbr2	8.08718e-25	-0.0741928	0.052	0.085	2.51131e-20	0.128449	0.187999
Cbr1	1.89522e-17	-0.0741209	0.176	0.227	5.88523e-13	0.47625	0.554077
2610001J05Rik	9.33438e-17	-0.0740323	0.272	0.338	2.8986e-12	0.773461	0.866842
Vegfc	1.42627e-26	-0.074001	0.049	0.082	4.429e-22	0.117502	0.176318
Cdk14	5.46834e-18	-0.0739851	0.14	0.185	1.69808e-13	0.359539	0.431078
Tnfrsf10b	2.67285e-34	-0.0739694	0.028	0.058	8.3e-30	0.0690568	0.125299
Triobp	1.27045e-23	-0.0739219	0.065	0.099	3.94514e-19	0.160277	0.221277
Pim3	4.41353e-22	-0.0738616	0.057	0.088	1.37053e-17	0.141136	0.20108
Wnk1	3.2976e-12	-0.0737909	0.404	0.472	1.024e-07	1.27434	1.3937
Bnip3	6.88788e-20	-0.0736869	0.06	0.091	2.13889e-15	0.182214	0.244165
Tcta	9.03164e-32	-0.073574	0.035	0.067	2.80459e-27	0.0874771	0.144374
Snx4	2.93216e-17	-0.0735499	0.236	0.296	9.10522e-13	0.655934	0.742544
Scamp1	1.11029e-27	-0.0735309	0.044	0.076	3.44778e-23	0.106084	0.16392
Hes1	2.73386e-17	-0.0733069	0.146	0.19	8.48947e-13	0.424467	0.498719
Cacng5	1.58619e-36	-0.0733003	0.017	0.044	4.9256e-32	0.0424764	0.0968111
Grcc10	4.71366e-18	-0.0732705	0.17	0.22	1.46373e-13	0.452501	0.528175
Emx2	2.8688e-23	-0.0732177	0.053	0.084	8.9085e-19	0.130053	0.188884
Pde1c	1.508e-31	-0.0731777	0.023	0.049	4.68278e-27	0.0547461	0.109626
Clip1	6.75839e-23	-0.0731721	0.059	0.092	2.09868e-18	0.148921	0.208697
Ufc1	1.38513e-11	-0.0731227	0.491	0.565	4.30126e-07	1.67187	1.81078
Fam49a	9.46806e-26	-0.0730934	0.05	0.083	2.94012e-21	0.125162	0.183637
Rrad	8.30539e-45	-0.073017	0.01	0.034	2.57907e-40	0.0259658	0.079228
Uba1	3.45026e-13	-0.0729645	0.346	0.411	1.07141e-08	1.03063	1.13597
Psme4	1.25754e-17	-0.0728856	0.122	0.163	3.90504e-13	0.308386	0.376184
Nxf1	1.78896e-13	-0.0728838	0.458	0.533	5.55525e-09	1.55178	1.684
Xpa	2.27364e-22	-0.0728686	0.095	0.137	7.06033e-18	0.243135	0.307537
Nudt18	1.53008e-29	-0.0728402	0.036	0.067	4.75135e-25	0.0892056	0.14561
Tmem101	8.53463e-16	-0.0728376	0.199	0.251	2.65026e-11	0.525681	0.604686
Dglucy	1.42399e-22	-0.0728205	0.069	0.104	4.42191e-18	0.169829	0.230393
Tmem198b	6.57122e-24	-0.0728052	0.07	0.107	2.04056e-19	0.177605	0.238557
Zdhhc12	2.82594e-27	-0.072739	0.049	0.083	8.77538e-23	0.120996	0.178964
Fech	6.08486e-20	-0.0727384	0.103	0.143	1.88953e-15	0.255284	0.320196
Cx3cl1	5.1452e-26	-0.072718	0.047	0.079	1.59774e-21	0.116266	0.173972
Tulp3	2.05551e-20	-0.0726607	0.121	0.165	6.38297e-16	0.314335	0.382227
Scmh1	3.17474e-23	-0.0724844	0.067	0.102	9.85852e-19	0.16513	0.225164
Ip6k1	1.7471e-21	-0.0723877	0.073	0.108	5.42525e-17	0.182259	0.243092
Tmem127	1.98162e-24	-0.0723084	0.061	0.096	6.15353e-20	0.152833	0.212086
Cox19	1.35659e-16	-0.0723035	0.189	0.24	4.21261e-12	0.505607	0.582986
Rab7	7.24823e-13	-0.0722498	0.449	0.526	2.25079e-08	1.46806	1.59481
Gm2115	7.72558e-23	-0.0722072	0.055	0.087	2.39902e-18	0.138328	0.196752
Hsd17b11	7.45756e-32	-0.0721679	0.027	0.056	2.3158e-27	0.0690469	0.123884
Add1	6.55072e-19	-0.0720664	0.18	0.234	2.0342e-14	0.487308	0.56349
Rida	7.19213e-21	-0.0719963	0.082	0.118	2.23337e-16	0.205425	0.267107
Emx2os	3.86261e-39	-0.071985	0.017	0.044	1.19946e-34	0.041395	0.0946749
Fam32a	3.35207e-15	-0.0718891	0.218	0.271	1.04092e-10	0.595868	0.677404
Ccdc90b	5.57294e-21	-0.0718429	0.1	0.141	1.73056e-16	0.258462	0.322717
Ift43	4.1204e-20	-0.0717279	0.109	0.151	1.27951e-15	0.276123	0.341173
Rab2a	1.9961e-13	-0.0716482	0.499	0.579	6.19848e-09	1.7369	1.87625
Chid1	3.25381e-18	-0.0716423	0.112	0.152	1.0104e-13	0.287858	0.353426
Fbxo9	6.69917e-20	-0.0716299	0.128	0.174	2.08029e-15	0.336651	0.404691
Gclm	0.0310438	-0.0716189	0.445	0.479	1	1.52187	1.65022
Tmx4	4.36415e-18	-0.0713829	0.144	0.189	1.3552e-13	0.377557	0.447432
Hsd17b10	5.30326e-13	-0.0713305	0.325	0.389	1.64682e-08	0.955986	1.05513
Tcp11l2	2.07824e-50	-0.0712273	0.008	0.033	6.45357e-46	0.0208061	0.0724692
Mettl27	8.49164e-27	-0.0711883	0.038	0.068	2.63691e-22	0.0937426	0.149066
Efr3a	1.48156e-16	-0.0710815	0.183	0.233	4.60068e-12	0.488622	0.563803
R3hdm2	1.18216e-17	-0.0710123	0.136	0.18	3.67095e-13	0.35716	0.425634
Aspscr1	1.7787e-19	-0.0708176	0.168	0.221	5.5234e-15	0.447206	0.520017
Lrrk1	4.99435e-25	-0.0707812	0.044	0.074	1.5509e-20	0.105905	0.161516
Asl	3.91166e-34	-0.0706849	0.031	0.062	1.21469e-29	0.0763112	0.130358
Esrra	2.176e-20	-0.0706227	0.082	0.118	6.75713e-16	0.206125	0.266636
Ids	1.62558e-23	-0.070592	0.063	0.097	5.04791e-19	0.156393	0.214383
Aktip	8.46538e-23	-0.0705697	0.091	0.131	2.62876e-18	0.237859	0.299915
Dcaf11	1.43633e-21	-0.0705572	0.059	0.091	4.46023e-17	0.146613	0.204084
Mcc	1.29388e-20	-0.0704638	0.074	0.108	4.01788e-16	0.184777	0.24408
Canx	5.79131e-11	-0.0703131	0.718	0.786	1.79838e-06	3.25869	3.47139
Armcx2	1.09442e-20	-0.0702258	0.113	0.156	3.39852e-16	0.288129	0.352382
Klhl13	2.15206e-14	-0.0702049	0.181	0.226	6.68279e-10	0.481471	0.555345
Sys1	1.52494e-11	-0.0700369	0.471	0.544	4.73539e-07	1.5763	1.70445
Dlg1	1.78966e-25	-0.0699607	0.046	0.077	5.55742e-21	0.112859	0.168154
Ptprj	2.34814e-25	-0.0699491	0.054	0.087	7.29168e-21	0.132978	0.189264
Txndc17	1.99802e-10	-0.0699468	0.446	0.513	6.20446e-06	1.47067	1.59341
Ccdc85a	1.18729e-26	-0.0698659	0.03	0.057	3.68688e-22	0.0730025	0.126244
Sort1	1.53797e-22	-0.069763	0.061	0.095	4.77587e-18	0.152646	0.209753
Fastk	2.15581e-18	-0.06973	0.147	0.195	6.69443e-14	0.389769	0.458591
Nbr1	3.43682e-21	-0.0695123	0.092	0.132	1.06724e-16	0.235968	0.296978
Slc25a29	6.91142e-25	-0.0694091	0.045	0.075	2.1462e-20	0.11059	0.165327
Avpi1	2.13705e-19	-0.0693327	0.097	0.135	6.63619e-15	0.244771	0.306053
Arhgef4	1.08946e-21	-0.0692638	0.061	0.093	3.38311e-17	0.151081	0.207693
Vamp7	1.78051e-17	-0.0691867	0.128	0.17	5.52902e-13	0.331276	0.396675
Gipc1	3.55047e-16	-0.0691234	0.177	0.226	1.10253e-11	0.466171	0.53813
Kctd12b	9.32767e-27	-0.0690196	0.031	0.057	2.89652e-22	0.0733044	0.1259
Ccbe1	1.84986e-24	-0.0690101	0.042	0.072	5.74436e-20	0.10421	0.158313
Cltb	3.36055e-16	-0.0689541	0.189	0.24	1.04355e-11	0.50724	0.581028
Dnm2	7.88327e-19	-0.0689124	0.163	0.214	2.44799e-14	0.430506	0.500494
Ostm1	1.59823e-24	-0.0689093	0.072	0.111	4.96298e-20	0.184854	0.242821
Hadhb	6.72182e-11	-0.0688981	0.339	0.399	2.08733e-06	1.01251	1.11095
1110032A03Rik	1.106e-23	-0.0687968	0.059	0.093	3.43445e-19	0.148774	0.204882
Nbl1	3.60565e-23	-0.0687845	0.053	0.084	1.11966e-18	0.132664	0.187975
Gstm5	1.77409e-09	-0.0686003	0.631	0.702	5.50907e-05	2.53244	2.70446
Kcnma1	2.11126e-19	-0.0685939	0.098	0.136	6.5561e-15	0.255884	0.317038
Tmub2	2.07865e-22	-0.0685819	0.062	0.096	6.45482e-18	0.155644	0.211907
Nckap5	5.20913e-19	-0.0684958	0.095	0.133	1.61759e-14	0.247624	0.308287
Pcdhb14	5.6596e-30	-0.0684082	0.023	0.049	1.75747e-25	0.0575912	0.108947
Mlc1	8.46348e-08	-0.0684043	0.485	0.545	0.00262816	1.69314	1.82391
Kirrel3	1.12177e-22	-0.0683737	0.052	0.083	3.48343e-18	0.129943	0.184784
Hexim1	2.04614e-21	-0.0683659	0.078	0.115	6.35387e-17	0.199075	0.257264
B9d1	8.82656e-23	-0.0682732	0.066	0.101	2.74091e-18	0.168945	0.225593
Ctgf	4.31559e-31	-0.0682625	0.013	0.034	1.34012e-26	0.031746	0.0817375
Slc41a1	8.31598e-19	-0.0682347	0.075	0.107	2.58236e-14	0.18597	0.243411
Garem1	1.51916e-28	-0.0680927	0.023	0.048	4.71744e-24	0.0540669	0.10501
Ubb	4.52909e-22	-0.0680478	0.995	0.994	1.40642e-17	18.8163	19.7734
Psrc1	1.14307e-15	-0.0680173	0.192	0.24	3.54957e-11	0.531399	0.605327
Gdpd2	9.68531e-31	-0.0679011	0.018	0.042	3.00758e-26	0.0429744	0.0932359
Atp8a1	1.68788e-19	-0.0678543	0.072	0.105	5.24137e-15	0.182015	0.238937
Ost4	9.03153e-12	-0.0677417	0.542	0.622	2.80456e-07	1.95625	2.09837
Hrc	3.74743e-46	-0.0676751	0.007	0.03	1.16369e-41	0.0175901	0.0664613
Whrn	1.75712e-30	-0.0675808	0.027	0.055	5.45638e-26	0.0679991	0.119218
Btbd1	1.39235e-14	-0.067537	0.25	0.308	4.32368e-10	0.701092	0.782619
Chm	2.06835e-20	-0.0675317	0.093	0.132	6.42284e-16	0.236813	0.296084
Zfp688	1.33497e-22	-0.0674477	0.05	0.081	4.14548e-18	0.123869	0.177658
Cyb5b	6.57015e-11	-0.0674387	0.268	0.318	2.04023e-06	0.753572	0.837489
Tmem258	2.43582e-11	-0.0674375	0.573	0.65	7.56397e-07	2.12965	2.27942
A2m	4.35581e-22	-0.0673665	0.028	0.051	1.35261e-17	0.0679347	0.118984
Dcaf4	5.31748e-20	-0.067305	0.074	0.108	1.65124e-15	0.182778	0.239264
Fgd4	4.31216e-32	-0.06727	0.021	0.047	1.33905e-27	0.0523512	0.102582
Fam234a	2.88809e-27	-0.0672323	0.041	0.072	8.96839e-23	0.10092	0.15344
Map4k3	9.40235e-21	-0.0669975	0.059	0.09	2.91971e-16	0.145595	0.20005
Plcl1	4.73482e-21	-0.0669712	0.048	0.076	1.4703e-16	0.119365	0.172552
Uhmk1	1.34023e-19	-0.0669369	0.082	0.118	4.16183e-15	0.204637	0.261845
Chka	1.54695e-17	-0.0668849	0.137	0.182	4.80373e-13	0.365639	0.430442
Sertad1	3.05513e-19	-0.0668301	0.072	0.105	9.48709e-15	0.181579	0.237601
Dapk3	3.2874e-17	-0.0668179	0.138	0.182	1.02084e-12	0.35811	0.42249
Gadd45a	1.34784e-21	-0.0666447	0.041	0.068	4.18545e-17	0.102683	0.154816
Zcchc6	6.74891e-17	-0.0666171	0.164	0.212	2.09574e-12	0.437058	0.504971
Runx1	1.48087e-41	-0.0665818	0.01	0.034	4.59854e-37	0.0247483	0.0731497
Srgap3	2.22457e-23	-0.0665447	0.051	0.082	6.90794e-19	0.127933	0.181178
Slc22a17	2.55832e-14	-0.0665122	0.312	0.378	7.94434e-10	0.977294	1.07059
Ski	1.60929e-14	-0.0664684	0.187	0.234	4.99732e-10	0.495391	0.565899
Il10rb	1.62143e-30	-0.0663982	0.025	0.052	5.03503e-26	0.0602772	0.110215
Rabgap1	3.05691e-16	-0.0663506	0.141	0.183	9.49262e-12	0.369558	0.434016
Il17rd	5.24628e-24	-0.0662885	0.036	0.063	1.62913e-19	0.088319	0.139491
4931406C07Rik	3.01418e-22	-0.0662841	0.082	0.12	9.35994e-18	0.210276	0.267179
Kmt5b	4.64017e-20	-0.0660547	0.082	0.118	1.44091e-15	0.210078	0.26677
Plxnd1	1.92553e-28	-0.0660444	0.03	0.058	5.97933e-24	0.0728488	0.123104
Usp6nl	5.76616e-23	-0.0660197	0.041	0.07	1.79057e-18	0.0995255	0.15101
Elob	2.93945e-16	-0.0660034	0.93	0.959	9.12787e-12	7.13869	7.51968
Galnt4	9.99403e-23	-0.0659721	0.052	0.083	3.10345e-18	0.131648	0.184598
Uso1	9.00046e-19	-0.0659662	0.114	0.155	2.79491e-14	0.296199	0.356843
Slc2a8	2.76104e-31	-0.0659078	0.025	0.053	8.57386e-27	0.0614704	0.111087
Pdgfrl	2.7238e-37	-0.0657072	0.01	0.032	8.45823e-33	0.0248391	0.0725944
Tanc1	3.483e-16	-0.0656399	0.139	0.182	1.08158e-11	0.367351	0.431
Izumo4	9.57054e-25	-0.0655708	0.033	0.06	2.97194e-20	0.0805624	0.130807
Derl1	4.48622e-15	-0.0655673	0.17	0.215	1.39311e-10	0.443771	0.510901
Gm15050	3.52122e-26	-0.0655566	0.037	0.066	1.09344e-21	0.0927847	0.143587
Lgals3bp	5.11372e-22	-0.0654169	0.043	0.071	1.58796e-17	0.104268	0.155492
St6galnac4	1.84976e-20	-0.0653116	0.071	0.104	5.74407e-16	0.177895	0.232444
Coro2b	3.09166e-19	-0.0652346	0.07	0.103	9.60052e-15	0.178473	0.232984
Rras	7.70097e-18	-0.0652196	0.126	0.168	2.39138e-13	0.329785	0.39128
Txndc15	1.28766e-13	-0.0651936	0.292	0.354	3.99858e-09	0.848401	0.933844
Amfr	3.25661e-16	-0.0651668	0.201	0.255	1.01128e-11	0.550094	0.621717
Gabra2	5.08951e-19	-0.0650704	0.043	0.068	1.58045e-14	0.105924	0.156947
Il1r2	1.87197e-28	-0.0649771	0.02	0.043	5.81302e-24	0.0476951	0.0959607
Csdc2	1.21835e-35	-0.0649348	0.014	0.038	3.78334e-31	0.0343587	0.0819782
Cd9	0.000300772	-0.0647387	0.455	0.499	1	1.57948	1.69787
Dusp18	7.48135e-22	-0.064736	0.07	0.106	2.32318e-17	0.177059	0.231078
Scp2	3.38915e-13	-0.0647237	0.327	0.392	1.05243e-08	0.96638	1.05661
Mpnd	4.56523e-14	-0.0646931	0.179	0.224	1.41764e-09	0.475631	0.543307
Slc2a9	1.25822e-27	-0.0646624	0.033	0.061	3.90715e-23	0.0801449	0.129659
Asap2	4.08831e-15	-0.0646251	0.17	0.217	1.26954e-10	0.455186	0.521852
Pdgfc	7.14468e-28	-0.0645439	0.021	0.044	2.21864e-23	0.0507628	0.0988397
Pttg1	1.83319e-17	-0.0644641	0.189	0.243	5.6926e-13	0.520498	0.58998
Ptprm	5.4998e-25	-0.0644191	0.032	0.059	1.70785e-20	0.07744	0.12664
Gpr137	2.18183e-22	-0.0643946	0.062	0.096	6.77524e-18	0.155599	0.208347
Trappc10	1.41631e-17	-0.0643332	0.108	0.147	4.39808e-13	0.273527	0.331601
Per1	3.6028e-27	-0.0642221	0.024	0.049	1.11878e-22	0.0572366	0.105363
Cdc42bpa	2.36592e-16	-0.0642218	0.135	0.177	7.34688e-12	0.347535	0.408876
Gm19705	2.89489e-30	-0.06413	0.021	0.046	8.98949e-26	0.0506623	0.0984194
Sdha	2.56351e-08	-0.0641127	0.455	0.516	0.000796046	1.47796	1.59057
Nckap1	4.88906e-11	-0.0641122	0.356	0.418	1.5182e-06	1.08329	1.17795
Spag9	4.61734e-14	-0.0641088	0.307	0.371	1.43382e-09	0.909391	0.996152
Abhd16a	5.69597e-19	-0.0641019	0.107	0.147	1.76877e-14	0.274225	0.332118
Stx4a	1.13202e-16	-0.0640711	0.167	0.216	3.51528e-12	0.444093	0.509672
5031425E22Rik	4.03019e-18	-0.0640458	0.101	0.139	1.25149e-13	0.261189	0.318438
Apoo	5.04329e-14	-0.0640458	0.314	0.381	1.56609e-09	0.917505	1.00455
Prrg2	2.76559e-25	-0.0640375	0.042	0.072	8.58799e-21	0.106392	0.156608
Fut8	8.66012e-12	-0.0640312	0.39	0.458	2.68923e-07	1.25494	1.35728
Vps53	2.45154e-20	-0.0640253	0.089	0.128	7.61277e-16	0.226125	0.281764
Syn2	8.144e-21	-0.0640235	0.066	0.1	2.52895e-16	0.172041	0.225225
Kif21a	3.71856e-17	-0.0640201	0.112	0.151	1.15472e-12	0.292794	0.351454
Coq9	6.15964e-15	-0.0639567	0.165	0.21	1.91275e-10	0.433174	0.498138
Gde1	4.49722e-12	-0.0639351	0.377	0.447	1.39652e-07	1.16862	1.26689
Card19	8.32952e-18	-0.0638982	0.1	0.138	2.58656e-13	0.258228	0.315208
Tnrc6b	4.51302e-13	-0.0638945	0.218	0.267	1.40143e-08	0.597184	0.66951
Snap91	2.16989e-32	-0.0637492	0.017	0.041	6.73817e-28	0.0416537	0.0887139
Galk2	1.78448e-22	-0.0636603	0.051	0.082	5.54135e-18	0.126619	0.177445
Herc1	1.19839e-17	-0.0636553	0.159	0.207	3.72136e-13	0.420977	0.485078
Tom1l2	9.42662e-24	-0.0636507	0.031	0.056	2.92725e-19	0.0766023	0.125165
Trib1	1.92956e-16	-0.0633221	0.075	0.106	5.99187e-12	0.194402	0.247994
Cemip	1.58529e-39	-0.0632685	0.008	0.029	4.92281e-35	0.0189436	0.064623
Vps51	9.82429e-21	-0.0632666	0.052	0.081	3.05074e-16	0.125724	0.176189
Endod1	4.3409e-23	-0.0631989	0.027	0.05	1.34798e-18	0.0664828	0.11424
Med13l	7.84955e-16	-0.0631725	0.099	0.134	2.43752e-11	0.249787	0.305728
Crat	1.1178e-18	-0.0631098	0.061	0.091	3.47112e-14	0.150944	0.202409
Zfand1	4.97536e-15	-0.06293	0.124	0.162	1.545e-10	0.31314	0.371686
Gxylt2	7.15972e-35	-0.0628756	0.014	0.037	2.22331e-30	0.0333848	0.0794177
Lamb1	6.58688e-17	-0.0627858	0.075	0.106	2.04542e-12	0.18472	0.237417
Ahcyl2	3.09443e-16	-0.062692	0.124	0.164	9.60913e-12	0.324175	0.382985
Samd12	1.02133e-32	-0.0625938	0.015	0.038	3.17152e-28	0.0362597	0.0822092
Atp6v1g1	1.18898e-11	-0.0625148	0.777	0.837	3.69215e-07	3.96409	4.18393
Mob4	4.05513e-12	-0.0625115	0.389	0.463	1.25924e-07	1.21053	1.30841
Nedd9	2.94645e-31	-0.0624847	0.015	0.037	9.14961e-27	0.0344417	0.0802289
Slc9a3r2	3.46407e-22	-0.0623626	0.044	0.072	1.0757e-17	0.108638	0.157611
Afdn	6.2099e-15	-0.0622822	0.121	0.158	1.92836e-10	0.308927	0.366672
Phkg1	4.49142e-40	-0.0622306	0.008	0.03	1.39472e-35	0.0195727	0.0645142
Bad	4.21493e-15	-0.0622144	0.217	0.272	1.30886e-10	0.600844	0.671388
Dpy19l3	9.89041e-23	-0.0621983	0.05	0.081	3.07127e-18	0.124889	0.174446
Cd200	2.0149e-26	-0.0621885	0.023	0.047	6.25685e-22	0.0615286	0.108287
Top2b	6.66512e-09	-0.0621649	0.427	0.49	0.000206972	1.39045	1.49571
Srr	4.68387e-20	-0.0619745	0.06	0.091	1.45448e-15	0.150954	0.201473
Lgals8	3.74634e-25	-0.0619477	0.035	0.063	1.16335e-20	0.0855547	0.133182
Cobll1	4.35777e-17	-0.0619199	0.089	0.123	1.35322e-12	0.220845	0.274384
Cops6	1.94131e-09	-0.0619173	0.514	0.588	6.02835e-05	1.79243	1.91488
Shisa9	3.15674e-31	-0.0617932	0.013	0.033	9.80262e-27	0.0300112	0.0750869
Rab3gap1	4.90784e-20	-0.0617301	0.092	0.13	1.52403e-15	0.232764	0.286656
Exoc7	6.01168e-18	-0.0616833	0.116	0.156	1.86681e-13	0.295636	0.352233
Rock2	6.70692e-11	-0.0616477	0.328	0.385	2.0827e-06	0.987361	1.07412
Retreg2	3.52268e-14	-0.0615907	0.166	0.21	1.0939e-09	0.434291	0.496849
P4ha1	5.82536e-17	-0.0615569	0.1	0.136	1.80895e-12	0.258885	0.313761
Tfe3	5.60045e-20	-0.0615488	0.065	0.097	1.73911e-15	0.165423	0.216219
Ranbp9	6.74724e-15	-0.0614139	0.147	0.188	2.09522e-10	0.383776	0.443953
Slc41a2	1.54341e-25	-0.0613743	0.028	0.054	4.79276e-21	0.0694163	0.115892
Nrp1	9.51061e-18	-0.0611801	0.063	0.093	2.95333e-13	0.157888	0.208046
A930024E05Rik	6.00348e-17	-0.0611591	0.093	0.128	1.86426e-12	0.24051	0.294228
Cyb561d2	8.56946e-18	-0.0611447	0.09	0.125	2.66107e-13	0.225469	0.278523
Kcnc3	7.99393e-20	-0.0611318	0.054	0.083	2.48235e-15	0.13626	0.185442
Efnb2	5.91746e-28	-0.0610884	0.02	0.043	1.83755e-23	0.0477527	0.0930706
Nadk2	5.54699e-16	-0.0610168	0.071	0.101	1.72251e-11	0.176864	0.227706
Col28a1	1.52228e-20	-0.0610069	0.023	0.043	4.72714e-16	0.0550689	0.100641
Actr10	2.81288e-10	-0.0609695	0.407	0.476	8.73485e-06	1.28733	1.38606
B230334C09Rik	1.96304e-17	-0.0609585	0.061	0.09	6.09584e-13	0.155322	0.205184
Usp19	1.4618e-15	-0.0609203	0.12	0.158	4.53932e-11	0.304516	0.36078
Swap70	8.62129e-15	-0.0609084	0.139	0.179	2.67717e-10	0.357625	0.416169
Nmnat2	5.347e-32	-0.0608631	0.016	0.039	1.6604e-27	0.0377365	0.0824522
Fam53b	1.91082e-20	-0.0608619	0.05	0.078	5.93366e-16	0.121925	0.170268
Uqcrc2	1.62633e-09	-0.0607642	0.523	0.598	5.05025e-05	1.85303	1.97576
Epha5	1.94433e-11	-0.0607465	0.317	0.373	6.03771e-07	1.02047	1.10736
Gtf2h5	1.7986e-07	-0.0607454	0.756	0.814	0.0055852	3.57402	3.77073
Tpgs1	1.07869e-14	-0.0606697	0.172	0.218	3.34964e-10	0.456621	0.519183
Hsd17b7	2.0689e-13	-0.0606443	0.16	0.202	6.42457e-09	0.434741	0.496337
Smim8	7.80279e-13	-0.0606101	0.267	0.326	2.423e-08	0.757748	0.833167
Rnf169	6.01234e-19	-0.0605538	0.064	0.095	1.86701e-14	0.157879	0.207512
Mon2	2.52038e-17	-0.0604053	0.075	0.106	7.82654e-13	0.185446	0.236134
Atp6v1h	1.25601e-14	-0.0604028	0.121	0.158	3.90028e-10	0.310558	0.366594
Brd2	3.66611e-13	-0.0603771	0.334	0.401	1.13844e-08	1.00253	1.08811
Adgrg6	9.4364e-17	-0.060367	0.077	0.108	2.93029e-12	0.190738	0.24162
Nfix	1.73e-07	-0.0603246	0.555	0.623	0.00537216	2.04737	2.17749
Casp12	4.68318e-25	-0.0603104	0.019	0.04	1.45427e-20	0.045161	0.089779
Wipf2	4.14876e-20	-0.0602752	0.04	0.065	1.28832e-15	0.097332	0.144149
Ppp2ca	5.35867e-09	-0.0602198	0.693	0.756	0.000166403	2.95059	3.11898
Aurkaip1	9.49818e-08	-0.0601039	0.594	0.663	0.00294947	2.23783	2.37557
Pcolce	1.79572e-18	-0.0600839	0.045	0.07	5.57626e-14	0.111319	0.158579
Foxo1	5.36791e-22	-0.0600697	0.043	0.072	1.6669e-17	0.107433	0.154517
Hip1	1.56435e-05	-0.0600661	0.746	0.792	0.485778	3.64391	3.84134
Ufsp2	5.84257e-16	-0.0600398	0.184	0.235	1.81429e-11	0.491312	0.554684
Map2k4	1.21251e-16	-0.0599492	0.104	0.141	3.76522e-12	0.264292	0.317935
Mea1	1.56389e-12	-0.0599481	0.267	0.324	4.85635e-08	0.755954	0.830456
Nlgn1	7.2205e-17	-0.0598992	0.084	0.117	2.24218e-12	0.215887	0.267432
Cdip1	2.1126e-15	-0.0598568	0.14	0.181	6.56025e-11	0.363766	0.421538
Sh2b1	1.84136e-18	-0.0597793	0.08	0.114	5.71796e-14	0.20175	0.252592
Slc35b1	5.33283e-14	-0.0597242	0.276	0.339	1.656e-09	0.793792	0.869609
Klhl26	2.7237e-31	-0.0597164	0.017	0.041	8.4579e-27	0.0416123	0.0856317
Aig1	6.4805e-17	-0.0596477	0.048	0.073	2.01239e-12	0.118386	0.165594
Enpp5	8.09121e-23	-0.0595241	0.034	0.059	2.51256e-18	0.0824988	0.128096
Osbpl1a	6.25469e-14	-0.059519	0.101	0.134	1.94227e-09	0.256082	0.308986
Daam2	1.82424e-34	-0.0594911	0.009	0.029	5.66481e-30	0.0210115	0.0639941
Slc43a2	8.65656e-27	-0.0594544	0.027	0.053	2.68812e-22	0.0699838	0.115
Tmem230	5.34376e-16	-0.0594149	0.159	0.206	1.6594e-11	0.427312	0.487321
Pcdhb17	8.85123e-25	-0.0593887	0.024	0.047	2.74857e-20	0.0582889	0.102763
Akap13	2.63704e-15	-0.0593177	0.092	0.124	8.18879e-11	0.226445	0.277922
Creg1	2.08499e-14	-0.0592988	0.15	0.191	6.47451e-10	0.386321	0.44449
Etfdh	2.13479e-19	-0.0592802	0.082	0.117	6.62917e-15	0.20368	0.254169
Mpzl1	1.57042e-08	-0.0592266	0.244	0.285	0.000487661	0.697453	0.768589
Cadps	4.05708e-16	-0.0591812	0.055	0.081	1.25985e-11	0.13544	0.182985
Pid1	5.06003e-11	-0.0590442	0.169	0.207	1.57129e-06	0.464493	0.525673
Gucy1b1	9.53982e-16	-0.0590427	0.04	0.061	2.9624e-11	0.0943938	0.140111
Pdia3	2.81008e-07	-0.0590217	0.635	0.702	0.00872615	2.52744	2.67474
Atf7	2.60242e-17	-0.0589994	0.075	0.107	8.0813e-13	0.186569	0.2361
Oraov1	1.03089e-19	-0.0589608	0.055	0.084	3.20123e-15	0.133512	0.180797
Dmpk	9.12059e-35	-0.058945	0.011	0.032	2.83222e-30	0.0266535	0.0694688
Traf3	3.29407e-15	-0.0589055	0.107	0.142	1.02291e-10	0.267885	0.320724
Hs2st1	5.53022e-13	-0.0588935	0.21	0.259	1.7173e-08	0.569778	0.635186
Rdh10	3.49049e-29	-0.058842	0.017	0.04	1.0839e-24	0.0414084	0.0847615
Sod1	7.7591e-12	-0.0587271	0.279	0.336	2.40943e-07	0.794392	0.868943
Igsf9b	1.54279e-19	-0.0586278	0.042	0.067	4.79082e-15	0.10805	0.154006
Sntb2	3.0925e-19	-0.0585219	0.047	0.073	9.60313e-15	0.115544	0.161726
Wwc2	4.38164e-14	-0.0584963	0.122	0.158	1.36063e-09	0.309528	0.363716
Adipor2	8.04822e-16	-0.05848	0.127	0.167	2.49921e-11	0.326146	0.381006
Rb1cc1	2.53963e-16	-0.0584751	0.141	0.184	7.88632e-12	0.375244	0.43213
Trps1	3.63379e-11	-0.0583951	0.254	0.304	1.1284e-06	0.71991	0.790954
2021-03-06	5.54927e-15	-0.0583591	0.12	0.158	1.72321e-10	0.310465	0.364562
Sfswap	7.41633e-15	-0.0583177	0.154	0.197	2.30299e-10	0.402352	0.4602
Slc25a46	4.40286e-15	-0.0583139	0.108	0.143	1.36722e-10	0.273577	0.326109
Ppfibp1	1.43336e-17	-0.0582739	0.049	0.075	4.451e-13	0.118389	0.164489
Bloc1s6	5.81242e-20	-0.0582686	0.069	0.103	1.80493e-15	0.172167	0.220478
Col4a5	5.06276e-27	-0.0582002	0.018	0.04	1.57214e-22	0.0445678	0.0875685
Inpp5a	1.48011e-22	-0.0581808	0.028	0.051	4.5962e-18	0.0651902	0.109025
3930402G23Rik	5.13295e-20	-0.0581138	0.049	0.077	1.59393e-15	0.121738	0.167846
Mdm4	2.52759e-14	-0.0580958	0.136	0.175	7.84894e-10	0.352509	0.408084
Clptm1	5.88905e-12	-0.0580322	0.305	0.366	1.82873e-07	0.892663	0.970347
Cdk5	2.37402e-15	-0.0577934	0.124	0.163	7.37204e-11	0.323443	0.377535
Sec23a	4.20602e-14	-0.0577431	0.119	0.155	1.30609e-09	0.306795	0.360159
Bloc1s1	2.86702e-19	-0.0577173	0.069	0.102	8.90294e-15	0.174685	0.222633
Thbs1	2.78299e-38	-0.0576948	0.005	0.024	8.64202e-34	0.0125167	0.0538288
Sgsm2	8.20833e-25	-0.0575161	0.027	0.051	2.54893e-20	0.0658768	0.109229
Mid2	6.33847e-21	-0.0575132	0.038	0.064	1.96829e-16	0.0935154	0.137989
Chmp7	4.67451e-16	-0.0571758	0.115	0.154	1.45158e-11	0.298601	0.3511
Myh9	3.04656e-12	-0.057093	0.27	0.325	9.46049e-08	0.785121	0.857182
Vps50	1.39081e-17	-0.0570614	0.083	0.118	4.31887e-13	0.213846	0.262818
Ttll1	3.28395e-20	-0.0570156	0.053	0.082	1.01976e-15	0.130828	0.176414
Vps11	3.05136e-17	-0.0569196	0.059	0.087	9.4754e-13	0.145343	0.191434
Sipa1l2	3.5709e-18	-0.0568991	0.062	0.091	1.10887e-13	0.155529	0.202013
Hspa2	1.04974e-19	-0.0568926	0.052	0.081	3.25975e-15	0.13057	0.176045
Aak1	1.61656e-11	-0.0568613	0.183	0.225	5.01989e-07	0.485221	0.544927
Abr	3.37502e-17	-0.0568492	0.063	0.092	1.04805e-12	0.157683	0.204212
Sord	1.35318e-10	-0.0568485	0.122	0.152	4.20202e-06	0.313646	0.366442
Rtn4rl1	5.17755e-34	-0.0568356	0.01	0.031	1.60778e-29	0.0252452	0.0664413
Chmp3	3.90706e-14	-0.0567977	0.189	0.238	1.21326e-09	0.510689	0.57135
Cdc37l1	2.11799e-12	-0.0567877	0.192	0.237	6.57699e-08	0.51932	0.580317
Gnb5	1.40627e-15	-0.0567147	0.088	0.12	4.3669e-11	0.22089	0.269841
Qsox1	8.84768e-17	-0.056689	0.063	0.091	2.74747e-12	0.154192	0.200447
Mapkapk3	6.36508e-23	-0.0566575	0.027	0.05	1.97655e-18	0.0625056	0.105063
Slc6a8	4.74396e-16	-0.0565873	0.061	0.088	1.47314e-11	0.151037	0.197082
Rnf145	4.72939e-14	-0.0565711	0.081	0.11	1.46862e-09	0.202948	0.251055
Ube4a	1.20878e-16	-0.0565474	0.094	0.129	3.75361e-12	0.241194	0.290809
Grm5	4.02285e-06	-0.0564917	0.401	0.448	0.124922	1.33285	1.42601
Cdh2	2.44864e-10	-0.0564573	0.346	0.408	7.60375e-06	1.05742	1.13953
Dctn1	1.41064e-12	-0.056436	0.187	0.231	4.38045e-08	0.501444	0.561343
Ly96	5.01806e-20	-0.056406	0.039	0.064	1.55826e-15	0.0942591	0.137889
Chpt1	3.30335e-13	-0.0562325	0.249	0.306	1.02579e-08	0.714566	0.782715
Ropn1l	8.71255e-19	-0.0561849	0.035	0.058	2.70551e-14	0.0834664	0.126494
Psen2	6.03562e-23	-0.0561552	0.034	0.06	1.87424e-18	0.0839155	0.126937
Ckap4	3.95505e-12	-0.0561534	0.24	0.292	1.22816e-07	0.683128	0.749932
Mfn2	8.14821e-18	-0.056146	0.061	0.09	2.53026e-13	0.149043	0.194642
Gss	7.72607e-18	-0.0561211	0.07	0.101	2.39918e-13	0.173333	0.219876
Socs5	9.05096e-20	-0.0560794	0.042	0.067	2.8106e-15	0.103567	0.147309
Sipa1l3	6.77219e-18	-0.0560552	0.058	0.087	2.10297e-13	0.146415	0.191836
Itpkb	4.97163e-17	-0.0560509	0.084	0.118	1.54384e-12	0.21491	0.26304
Dnlz	2.91709e-09	-0.056035	0.371	0.434	9.05844e-05	1.1436	1.22849
Pafah1b1	1.97995e-08	-0.0560051	0.475	0.544	0.000614835	1.6121	1.7155
Pdcl	1.37851e-13	-0.0559607	0.142	0.181	4.28069e-09	0.372431	0.426712
Lztfl1	7.30771e-15	-0.0558964	0.099	0.133	2.26926e-10	0.253957	0.303495
Tgfb2	1.22231e-11	-0.0558024	0.159	0.197	3.79564e-07	0.429803	0.48619
Tmem43	5.87154e-17	-0.0557568	0.069	0.099	1.82329e-12	0.172536	0.218739
Sertad2	3.56055e-14	-0.0557501	0.107	0.141	1.10566e-09	0.273218	0.323382
Ndufb4	1.56958e-07	-0.0557288	0.726	0.786	0.00487403	3.27875	3.44726
Etnk1	2.46813e-13	-0.0556939	0.158	0.199	7.66429e-09	0.412334	0.467921
Mtm1	2.2764e-21	-0.0556928	0.046	0.074	7.06891e-17	0.114787	0.158663
Ufm1	5.50686e-13	-0.0556707	0.319	0.387	1.71005e-08	0.951383	1.02815
Dcaf7	4.39597e-13	-0.0556287	0.171	0.213	1.36508e-08	0.448103	0.505031
Tmbim1	2.87992e-17	-0.0556084	0.072	0.103	8.94303e-13	0.183443	0.229949
H3f3a	5.10053e-12	-0.0555625	0.994	0.995	1.58387e-07	14.6442	15.2585
Perp	7.81621e-47	-0.0555535	0.003	0.022	2.42717e-42	0.00762818	0.0471854
Lrpap1	2.47097e-14	-0.0555337	0.213	0.267	7.67312e-10	0.590352	0.652763
Tle2	3.08301e-19	-0.0554853	0.038	0.063	9.57367e-15	0.0942905	0.137196
Zwint	4.33e-07	-0.0552958	0.505	0.568	0.013446	1.73293	1.83971
Apeh	3.66499e-21	-0.0552114	0.034	0.059	1.13809e-16	0.0822147	0.124433
Aard	1.22843e-11	-0.0550832	0.146	0.182	3.81464e-07	0.399427	0.453891
Yipf6	3.44616e-16	-0.0550508	0.108	0.145	1.07014e-11	0.277673	0.327369
Sppl2a	1.13619e-15	-0.0550139	0.122	0.161	3.52822e-11	0.31997	0.371276
Nkiras1	1.35603e-16	-0.0550093	0.078	0.11	4.21086e-12	0.194275	0.240692
Ndufb10	6.5375e-07	-0.0549378	0.731	0.783	0.0203009	3.29525	3.46197
Spns1	1.76547e-12	-0.0549216	0.147	0.186	5.48233e-08	0.381685	0.435298
Tmem80	2.54194e-16	-0.054901	0.121	0.161	7.8935e-12	0.314177	0.365151
Qpctl	3.71641e-21	-0.0548893	0.036	0.061	1.15406e-16	0.0893084	0.131551
Selenot	1.62357e-10	-0.0548864	0.368	0.434	5.04168e-06	1.13528	1.21808
Ankrd40	3.74665e-12	-0.0548697	0.204	0.252	1.16345e-07	0.558167	0.61857
Fam3a	3.46144e-19	-0.0548215	0.051	0.079	1.07488e-14	0.129293	0.173031
Rbm5	3.47668e-12	-0.0548211	0.22	0.269	1.07961e-07	0.610816	0.673203
Zzef1	9.78324e-19	-0.0547866	0.053	0.081	3.03799e-14	0.131775	0.175581
Arhgap42	5.39609e-14	-0.0547839	0.113	0.148	1.67565e-09	0.291812	0.34181
Micu2	4.2979e-18	-0.0547454	0.091	0.127	1.33463e-13	0.230621	0.278216
Slc4a2	3.94303e-15	-0.0546681	0.067	0.094	1.22443e-10	0.164514	0.209488
Rc3h2	7.44897e-14	-0.0546279	0.111	0.145	2.31313e-09	0.286157	0.335791
Ptpre	3.0307e-21	-0.0544992	0.028	0.051	9.41123e-17	0.0709192	0.112148
Qars	7.52069e-19	-0.0544971	0.073	0.106	2.3354e-14	0.183628	0.229194
Sphk1	1.28109e-28	-0.0544846	0.009	0.026	3.97818e-24	0.0202094	0.0594753
Sbk1	2.76703e-16	-0.0544484	0.078	0.109	8.59246e-12	0.196925	0.242961
Ndufv2	4.9798e-08	-0.0544269	0.729	0.789	0.00154638	3.32434	3.4906
Zfp579	1.91332e-19	-0.0543043	0.047	0.075	5.94145e-15	0.117313	0.160171
Atp6v1b2	2.58222e-13	-0.0542966	0.14	0.179	8.01857e-09	0.363649	0.415948
Jak1	6.52671e-12	-0.0541674	0.196	0.241	2.02674e-07	0.528848	0.587341
Agap1	3.21787e-14	-0.0541468	0.174	0.22	9.99245e-10	0.4703	0.526532
Smap1	5.44422e-09	-0.0540253	0.442	0.511	0.000169059	1.43661	1.52958
Trim11	2.50906e-18	-0.0539603	0.044	0.069	7.79137e-14	0.108763	0.151019
Slc33a1	1.89802e-17	-0.0539176	0.07	0.101	5.89393e-13	0.178161	0.223025
St6galnac5	6.59996e-19	-0.0539066	0.021	0.039	2.04949e-14	0.0566401	0.0968686
Exoc1	1.10117e-15	-0.0538984	0.088	0.12	3.41946e-11	0.222522	0.269058
Galnt11	1.94305e-14	-0.0538069	0.075	0.104	6.03377e-10	0.186852	0.231952
Idh3b	1.91257e-12	-0.0537457	0.287	0.349	5.93912e-08	0.832182	0.901725
Sfxn3	4.8805e-18	-0.0536955	0.051	0.078	1.51554e-13	0.123789	0.166404
Osbpl9	2.30252e-17	-0.0536647	0.05	0.076	7.15003e-13	0.121893	0.16441
Cyhr1	4.16475e-13	-0.0536387	0.234	0.288	1.29328e-08	0.652828	0.715436
Fbxo8	2.26276e-16	-0.0535748	0.059	0.086	7.02654e-12	0.145569	0.18891
Abhd8	7.99512e-15	-0.0535743	0.089	0.12	2.48272e-10	0.226559	0.272964
Cdk5rap3	2.56718e-12	-0.0535543	0.148	0.186	7.97186e-08	0.384897	0.437272
P2ry1	8.59339e-19	-0.0534338	0.044	0.069	2.66851e-14	0.109962	0.151843
Acad11	1.95171e-25	-0.0533861	0.021	0.043	6.06064e-21	0.0509814	0.0906009
Fars2	1.04281e-15	-0.0533278	0.078	0.108	3.23825e-11	0.192408	0.237309
Elf1	5.79985e-20	-0.0532812	0.035	0.059	1.80103e-15	0.0864185	0.127292
Fgfr1op2	1.54293e-10	-0.0532217	0.287	0.342	4.79127e-06	0.81808	0.886402
Ogdh	7.34629e-14	-0.0531872	0.165	0.209	2.28124e-09	0.432151	0.485934
Ahnak2	1.01012e-34	-0.0531446	0.006	0.024	3.13672e-30	0.0135305	0.0515622
Ak3	3.14393e-13	-0.0530656	0.154	0.195	9.76283e-09	0.40425	0.456863
Btrc	5.07938e-15	-0.0530645	0.078	0.108	1.5773e-10	0.194425	0.239176
Usp4	2.88248e-13	-0.0530521	0.139	0.177	8.95096e-09	0.356089	0.406884
Ppp1r9a	3.95549e-11	-0.0530069	0.192	0.235	1.2283e-06	0.518303	0.575125
Sertad3	8.59711e-18	-0.0529518	0.047	0.073	2.66966e-13	0.115037	0.156723
Shroom2	7.95166e-18	-0.0529475	0.044	0.068	2.46923e-13	0.104458	0.145745
Plekhh2	1.37647e-15	-0.0529107	0.053	0.078	4.27435e-11	0.126728	0.168818
Emc2	2.76205e-10	-0.0528721	0.284	0.339	8.57699e-06	0.813289	0.880975
Btbd11	1.57393e-33	-0.052827	0.01	0.031	4.88751e-29	0.024499	0.0627082
Col5a2	6.06124e-19	-0.0527854	0.03	0.052	1.8822e-14	0.0757671	0.115856
Klc4	3.13951e-24	-0.0527783	0.022	0.045	9.74912e-20	0.0558439	0.0951852
Rgs16	1.99802e-31	-0.0527621	0.006	0.023	6.20445e-27	0.0157257	0.0535604
Dcaf12	5.84744e-14	-0.0527046	0.103	0.136	1.8158e-09	0.259091	0.305939
Golga2	1.66974e-18	-0.0526725	0.064	0.095	5.18505e-14	0.159697	0.20282
Hras	7.65855e-07	-0.0526299	0.504	0.564	0.0237821	1.75092	1.85312
Ssfa2	4.08055e-17	-0.0526105	0.045	0.07	1.26713e-12	0.110945	0.152206
Spg21	3.9627e-14	-0.0526028	0.171	0.217	1.23054e-09	0.453157	0.507119
Fstl1	2.89886e-16	-0.0525627	0.04	0.063	9.00184e-12	0.0974779	0.1382
Fam214b	6.7934e-21	-0.0525407	0.034	0.059	2.10956e-16	0.0861831	0.126469
9030624J02Rik	4.63835e-14	-0.0525297	0.106	0.14	1.44035e-09	0.272958	0.320162
Neu1	2.18489e-17	-0.0524996	0.071	0.102	6.78473e-13	0.179231	0.222933
Fundc2	1.75876e-08	-0.0524756	0.6	0.672	0.000546147	2.29072	2.41262
Rragc	7.5652e-15	-0.052413	0.142	0.184	2.34922e-10	0.372486	0.423265
Uba5	7.37142e-14	-0.0523425	0.176	0.223	2.28905e-09	0.470551	0.524884
Kctd1	1.20087e-17	-0.0523404	0.034	0.056	3.72906e-13	0.0815906	0.121551
Mat2a	0.27923	-0.0523326	0.708	0.74	1	3.29237	3.45093
Helz	2.06325e-13	-0.0522526	0.121	0.157	6.40702e-09	0.317494	0.366086
Bdnf	3.63291e-12	-0.0522474	0.067	0.091	1.12813e-07	0.169933	0.213078
Ltbr	6.20481e-16	-0.0522065	0.096	0.131	1.92678e-11	0.247084	0.293039
Jkamp	2.36777e-08	-0.0521703	0.42	0.482	0.000735263	1.33804	1.42413
Acap2	1.75749e-14	-0.0521466	0.1	0.133	5.45753e-10	0.256773	0.303031
Stard3	3.35364e-17	-0.0521293	0.104	0.142	1.04141e-12	0.272277	0.319089
Ptpn9	6.0406e-14	-0.0520735	0.103	0.136	1.87579e-09	0.266745	0.313302
Lynx1	2.33512e-26	-0.0520009	0.012	0.031	7.25126e-22	0.0300288	0.0678326
Dmrtb1	1.70558e-15	-0.0519273	0.069	0.097	5.29633e-11	0.177312	0.220459
Arhgap12	5.62319e-12	-0.051896	0.163	0.204	1.74617e-07	0.433084	0.485572
Slc27a3	1.27105e-18	-0.0518676	0.049	0.076	3.947e-14	0.122312	0.163396
Rfx7	4.40418e-12	-0.0518458	0.18	0.223	1.36763e-07	0.476536	0.530563
Lrrc8b	1.44775e-13	-0.0518313	0.074	0.102	4.49571e-09	0.182647	0.225908
Acot9	5.90388e-18	-0.0516934	0.04	0.063	1.83333e-13	0.0964998	0.136501
BC029722	1.37137e-15	-0.0516617	0.062	0.089	4.25851e-11	0.154162	0.196241
Dnpep	2.26192e-14	-0.0516432	0.179	0.226	7.02393e-10	0.486349	0.540519
Ap3b1	7.66235e-13	-0.0516023	0.123	0.158	2.37939e-08	0.311841	0.359612
Exoc6b	2.37299e-18	-0.0515974	0.046	0.072	7.36885e-14	0.115614	0.156235
Aldh3b1	2.43938e-16	-0.0515513	0.047	0.071	7.57501e-12	0.116122	0.156725
Wdfy2	9.35972e-18	-0.0515471	0.045	0.07	2.90647e-13	0.109632	0.149996
Ptpn13	1.0531e-17	-0.0515277	0.038	0.061	3.27018e-13	0.0926624	0.132393
Fgfr2	3.67398e-21	-0.0515238	0.027	0.049	1.14088e-16	0.0676008	0.106418
Pfkm	5.4484e-14	-0.0515199	0.087	0.117	1.69189e-09	0.218503	0.262804
Gpd2	5.66122e-09	-0.0515057	0.223	0.265	0.000175798	0.624925	0.683984
Ubac1	5.47972e-13	-0.0515057	0.158	0.198	1.70162e-08	0.416674	0.468165
Otub1	1.52871e-11	-0.0514733	0.261	0.316	4.7471e-07	0.735789	0.798837
Enox2	6.12082e-14	-0.0512564	0.065	0.091	1.9007e-09	0.161583	0.203594
Dnajc18	5.47509e-16	-0.0511853	0.089	0.122	1.70018e-11	0.225477	0.269736
Pi4k2a	1.98848e-12	-0.0511304	0.117	0.152	6.17483e-08	0.298665	0.345516
Rab24	5.30048e-12	-0.0511127	0.267	0.325	1.64596e-07	0.759645	0.823104
Cog6	4.01518e-16	-0.0510991	0.052	0.078	1.24683e-11	0.128186	0.168862
Inf2	3.51381e-26	-0.0510462	0.011	0.029	1.09114e-21	0.0255607	0.0624973
Slc7a11	1.69431e-06	-0.0509813	0.095	0.115	0.0526133	0.266038	0.311576
Chic1	8.8407e-17	-0.0509812	0.044	0.068	2.7453e-12	0.107691	0.147534
Tmem5	9.79926e-10	-0.0509533	0.26	0.31	3.04296e-05	0.739837	0.802382
Ermard	6.81398e-14	-0.0509465	0.051	0.074	2.11594e-09	0.126665	0.167162
Slc39a12	3.98968e-18	-0.0508829	0.025	0.045	1.23891e-13	0.0619332	0.100055
Atrn	1.20179e-17	-0.0508504	0.055	0.083	3.73192e-13	0.140192	0.181096
Nub1	7.60796e-16	-0.0508098	0.072	0.102	2.3625e-11	0.179611	0.221895
Clock	9.22818e-13	-0.0507765	0.116	0.149	2.86563e-08	0.296247	0.342681
Orai3	1.68717e-16	-0.0507748	0.057	0.084	5.23916e-12	0.14446	0.185456
Psmd10	5.33604e-15	-0.0507242	0.123	0.162	1.657e-10	0.318141	0.36531
Pi4ka	7.29077e-15	-0.0507146	0.068	0.095	2.264e-10	0.16758	0.209353
Ndp	4.23515e-15	-0.0506502	0.055	0.08	1.31514e-10	0.136248	0.176848
Cyp2j6	1.24915e-16	-0.0506233	0.067	0.097	3.87898e-12	0.171857	0.213706
Vamp5	1.71472e-20	-0.0506158	0.025	0.046	5.32473e-16	0.0592762	0.0970997
Spg7	4.03985e-11	-0.0505375	0.214	0.261	1.2545e-06	0.585826	0.642362
Akap17b	6.17958e-15	-0.0504703	0.071	0.099	1.91895e-10	0.180582	0.222614
Plcb4	2.88715e-14	-0.0504493	0.074	0.102	8.96547e-10	0.183652	0.225775
Bsdc1	1.21624e-17	-0.0503825	0.035	0.058	3.77679e-13	0.0876406	0.126295
Ubr5	3.40003e-10	-0.0503057	0.187	0.227	1.05581e-05	0.49977	0.552988
Btbd7	5.10366e-10	-0.0502615	0.142	0.175	1.58484e-05	0.369251	0.417795
Nr1h2	1.55183e-15	-0.0502607	0.089	0.122	4.81888e-11	0.226998	0.270498
Efna3	3.42726e-25	-0.0502205	0.016	0.036	1.06427e-20	0.0373757	0.0741228
Gm3693	7.77301e-21	-0.0501809	0.02	0.039	2.41375e-16	0.0495997	0.08675
Kxd1	1.32808e-11	-0.0501588	0.253	0.307	4.12408e-07	0.707593	0.768006
Csnk1g3	1.42772e-12	-0.0501422	0.19	0.235	4.4335e-08	0.50796	0.561292
Dbnl	7.29414e-11	-0.050099	0.186	0.228	2.26505e-06	0.49357	0.546347
Efna4	9.02743e-19	-0.0500975	0.034	0.057	2.80329e-14	0.0841351	0.122443
Jcad	4.87166e-14	-0.0500664	0.043	0.064	1.5128e-09	0.101489	0.140386
Snx3	9.37265e-07	-0.0500362	0.789	0.842	0.0291049	3.9188	4.09238
Pxk	1.53358e-18	-0.049999	0.035	0.058	4.76221e-14	0.0868714	0.125199
Eid1	1.49355e-06	-0.049986	0.671	0.732	0.0463792	2.82807	2.96303
Adamts4	1.80263e-20	-0.0499461	0.021	0.041	5.5977e-16	0.0520376	0.089097
Ifnar2	1.62788e-15	-0.0499347	0.086	0.118	5.05506e-11	0.218562	0.261477
Tln1	6.73308e-09	-0.0498305	0.328	0.386	0.000209082	0.970818	1.04008
Rab22a	4.67691e-13	-0.0498074	0.145	0.184	1.45232e-08	0.378577	0.427001
Fbxl3	8.30293e-15	-0.0496773	0.077	0.106	2.57831e-10	0.191661	0.233409
Tubb4a	7.24681e-22	-0.0496444	0.014	0.032	2.25035e-17	0.0366762	0.07297
Decr2	2.0096e-18	-0.0495665	0.032	0.054	6.24042e-14	0.078239	0.115928
Zc2hc1a	6.4731e-18	-0.049548	0.035	0.058	2.01009e-13	0.0860566	0.124004
Fabp5	0.145023	-0.0495159	0.986	0.984	1	18.3844	19.0613
Rgmb	1.30853e-13	-0.0494766	0.044	0.066	4.06337e-09	0.105451	0.144019
Clybl	2.51402e-14	-0.0494659	0.071	0.099	7.80679e-10	0.18099	0.222185
Dpp8	3.21024e-12	-0.0494291	0.125	0.159	9.96877e-08	0.321368	0.367425
Zbtb7b	5.97702e-23	-0.0493912	0.019	0.039	1.85604e-18	0.0453455	0.0817529
Sox21	1.33203e-09	-0.0493726	0.155	0.189	4.13634e-05	0.419013	0.468415
Akr1a1	5.33912e-07	-0.0493543	0.74	0.796	0.0165796	3.35366	3.50517
Pacsin1	3.74352e-28	-0.049333	0.01	0.027	1.16248e-23	0.0243204	0.0599528
Coro1b	2.40687e-13	-0.049328	0.095	0.126	7.47407e-09	0.239999	0.283129
Phyhipl	3.96267e-12	-0.049317	0.056	0.078	1.23053e-07	0.143022	0.18277
Tjp1	4.11733e-11	-0.0492666	0.185	0.227	1.27856e-06	0.495924	0.547891
Hspg2	2.39731e-15	-0.0492015	0.041	0.063	7.44438e-11	0.0979223	0.136012
Wdr45	3.34531e-23	-0.049173	0.02	0.041	1.03882e-18	0.0510572	0.087499
Cep170b	4.06384e-35	-0.0491035	0.006	0.023	1.26194e-30	0.0126839	0.0477448
Fabp3	1.18699e-23	-0.0490818	0.011	0.027	3.68596e-19	0.0268202	0.0623546
Selenoo	1.16933e-15	-0.0490625	0.047	0.07	3.63112e-11	0.115437	0.154022
Pld1	5.4563e-12	-0.0490457	0.114	0.146	1.69435e-07	0.294492	0.339256
Zbtb4	3.21845e-23	-0.0490382	0.02	0.041	9.99425e-19	0.0493828	0.0856651
Lncpint	5.10568e-25	-0.0489807	0.013	0.032	1.58547e-20	0.0314836	0.0671046
Alg1	2.5691e-12	-0.0489598	0.084	0.111	7.97783e-08	0.205599	0.247214
Gns	8.86413e-16	-0.0489243	0.083	0.115	2.75258e-11	0.212231	0.254045
Lman2l	1.432e-13	-0.0489234	0.051	0.074	4.44678e-09	0.126063	0.164904
Grin3a	2.77872e-14	-0.0489151	0.073	0.101	8.62877e-10	0.18894	0.229942
5930412G12Rik	1.06415e-13	-0.0488603	0.062	0.088	3.30451e-09	0.159747	0.199697
Dyrk1b	5.07082e-26	-0.0488127	0.016	0.036	1.57464e-21	0.0400567	0.0758485
Zfand3	1.71505e-11	-0.048793	0.115	0.146	5.32575e-07	0.293498	0.337994
Slc37a2	2.5904e-18	-0.0487824	0.02	0.038	8.04397e-14	0.0470059	0.083014
Cebpzos	3.41394e-11	-0.048724	0.238	0.289	1.06013e-06	0.660976	0.71803
Mapkap1	4.66275e-13	-0.048697	0.158	0.199	1.44792e-08	0.42171	0.470518
Sesn1	5.07698e-18	-0.048671	0.031	0.052	1.57655e-13	0.0761363	0.11306
Aamdc	4.71034e-10	-0.0486643	0.34	0.403	1.4627e-05	1.03809	1.10801
Tmem160	3.0281e-09	-0.0486569	0.401	0.47	9.40315e-05	1.27041	1.34829
Pdcd10	8.86293e-08	-0.0486282	0.376	0.433	0.00275221	1.15311	1.22693
Snx18	2.48579e-11	-0.048615	0.143	0.179	7.71912e-07	0.375699	0.422846
Gm14005	3.54551e-22	-0.048553	0.018	0.037	1.10099e-17	0.0428215	0.0785142
Hebp2	4.81425e-25	-0.0485232	0.012	0.03	1.49497e-20	0.0283011	0.0634749
Irf2	2.24247e-11	-0.0484686	0.103	0.132	6.96355e-07	0.261193	0.304284
Casp6	9.94359e-16	-0.048451	0.059	0.086	3.08778e-11	0.147781	0.186982
Zic3	1.1972e-26	-0.0484323	0.011	0.029	3.71766e-22	0.0272862	0.0623583
Acp2	3.00625e-14	-0.0483991	0.063	0.089	9.33529e-10	0.154812	0.19421
Gdf11	3.18025e-12	-0.0483649	0.067	0.092	9.87562e-08	0.170117	0.210009
Map2k3	2.92152e-13	-0.0483556	0.087	0.116	9.07221e-09	0.215731	0.25717
Fam124a	2.23825e-16	-0.0483005	0.046	0.07	6.95042e-12	0.114852	0.152808
9530068E07Rik	6.85831e-09	-0.0483003	0.31	0.365	0.000212971	0.908201	0.973167
Fam213a	2.44995e-10	-0.0482952	0.142	0.175	7.60782e-06	0.372443	0.419164
Lama5	4.11579e-14	-0.048288	0.065	0.091	1.27808e-09	0.161963	0.201513
Slc35c2	3.70032e-12	-0.0482811	0.146	0.184	1.14906e-07	0.382054	0.429089
Slc35b3	1.09791e-14	-0.0482359	0.055	0.079	3.40935e-10	0.133236	0.171766
Top3b	3.77388e-13	-0.0482213	0.062	0.087	1.1719e-08	0.152515	0.191689
Atf6b	1.6276e-13	-0.0482201	0.098	0.129	5.05419e-09	0.245562	0.287897
Gabarapl1	6.61e-12	-0.0481206	0.124	0.158	2.0526e-07	0.318676	0.363402
Epdr1	2.76014e-11	-0.0481161	0.272	0.33	8.57105e-07	0.791799	0.852566
Churc1	6.86651e-14	-0.0481039	0.076	0.104	2.13226e-09	0.202158	0.242917
Prpsap1	5.59049e-11	-0.0479759	0.196	0.239	1.73601e-06	0.538119	0.590128
Nlgn2	9.21009e-16	-0.0479633	0.04	0.062	2.86001e-11	0.0991102	0.136265
Exoc2	2.17196e-15	-0.0479554	0.05	0.074	6.7446e-11	0.122126	0.160053
Nit1	7.22776e-13	-0.0479461	0.077	0.104	2.24444e-08	0.191159	0.231411
Ikbkg	1.01494e-18	-0.0479388	0.027	0.048	3.15168e-14	0.0651417	0.10113
Trim8	4.19357e-12	-0.0479331	0.143	0.181	1.30223e-07	0.371368	0.417697
Atp1a1	3.42299e-10	-0.0478505	0.196	0.238	1.06294e-05	0.530164	0.581766
Tm9sf3	2.43689e-07	-0.0478448	0.445	0.506	0.00756727	1.46456	1.54767
Pcnx	5.33308e-16	-0.0478325	0.06	0.087	1.65608e-11	0.152926	0.191792
Hif1a	8.82561e-08	-0.0478132	0.333	0.389	0.00274062	0.987879	1.05486
Sacm1l	3.7376e-13	-0.0477727	0.094	0.124	1.16064e-08	0.235697	0.277301
Tmem55a	2.82201e-13	-0.047761	0.179	0.224	8.76319e-09	0.477615	0.527351
Gm4876	3.43457e-20	-0.0477547	0.017	0.035	1.06654e-15	0.040997	0.0760317
Glb1	2.58988e-11	-0.0477109	0.122	0.155	8.04236e-07	0.309389	0.353415
Fam84b	1.20131e-17	-0.047686	0.036	0.058	3.73042e-13	0.0888856	0.125478
Mcu	2.29211e-14	-0.0476851	0.057	0.082	7.1177e-10	0.143654	0.182087
Cbarp	5.58102e-21	-0.0476764	0.022	0.042	1.73307e-16	0.0554374	0.0908989
Limch1	2.73294e-12	-0.0476564	0.154	0.193	8.48658e-08	0.404361	0.451526
B4gat1	4.13607e-12	-0.0476253	0.168	0.209	1.28437e-07	0.447189	0.49576
Ralgds	3.51743e-15	-0.0475808	0.052	0.077	1.09227e-10	0.130457	0.168362
Atp5a1	5.55736e-09	-0.0475706	0.925	0.95	0.000172573	6.98217	7.24976
Fgf12	2.64525e-14	-0.0475382	0.035	0.054	8.2143e-10	0.0862437	0.122633
Calr3	5.66135e-22	-0.0474969	0.014	0.031	1.75802e-17	0.033855	0.0684584
Pcdhb16	7.49562e-18	-0.047445	0.028	0.048	2.32762e-13	0.0690606	0.104803
Plxna1	3.60475e-16	-0.0474098	0.034	0.055	1.11938e-11	0.0826857	0.118856
Pdhb	2.07157e-09	-0.0474012	0.287	0.34	6.43284e-05	0.825538	0.886514
Nmnat1	1.34464e-15	-0.0473828	0.045	0.068	4.17552e-11	0.109646	0.146696
Snx14	3.47481e-15	-0.0473324	0.046	0.069	1.07903e-10	0.11328	0.15041
Fbxo4	6.09782e-16	-0.0472986	0.036	0.057	1.89356e-11	0.0880931	0.124357
Ppm1l	1.95774e-12	-0.0472522	0.104	0.135	6.07936e-08	0.267532	0.309735
Cdc42bpb	1.74571e-14	-0.0472245	0.082	0.113	5.42095e-10	0.209169	0.249404
Cpne3	4.05768e-12	-0.047215	0.132	0.167	1.26003e-07	0.340397	0.38499
Crlf1	1.01688e-18	-0.0471885	0.023	0.042	3.15773e-14	0.0599789	0.0952225
Efhd2	3.46517e-19	-0.0471566	0.018	0.036	1.07604e-14	0.0428096	0.0774586
Zcchc24	5.6082e-09	-0.0471559	0.344	0.404	0.000174151	1.04091	1.10872
Rerg	3.98642e-33	-0.0471168	0.006	0.023	1.2379e-28	0.0136556	0.047307
Galnt1	1.58618e-09	-0.047053	0.257	0.305	4.92557e-05	0.723946	0.781098
Unc50	1.66237e-11	-0.0470036	0.229	0.28	5.16217e-07	0.631506	0.685537
Cap1	3.71462e-12	-0.0470001	0.062	0.085	1.1535e-07	0.153442	0.191638
Nceh1	1.96211e-17	-0.0469757	0.065	0.095	6.09294e-13	0.160814	0.199233
Pygb	9.83353e-15	-0.0469667	0.041	0.063	3.05361e-10	0.10169	0.138146
Mfn1	4.79989e-12	-0.0469446	0.125	0.16	1.49051e-07	0.326899	0.370786
Yipf2	7.61692e-20	-0.0469388	0.019	0.038	2.36528e-15	0.0475653	0.0822089
Sat2	1.05351e-15	-0.0468428	0.044	0.068	3.27148e-11	0.110361	0.147005
Rhod	9.7475e-15	-0.0468138	0.065	0.092	3.02689e-10	0.16149	0.199797
AI837181	1.4613e-14	-0.0468103	0.077	0.106	4.53778e-10	0.197151	0.236631
Gne	1.7826e-14	-0.0467984	0.054	0.078	5.53549e-10	0.131871	0.169189
Gramd3	1.5874e-13	-0.0467879	0.055	0.078	4.92935e-09	0.132982	0.170328
Ilk	1.92755e-09	-0.0467567	0.35	0.413	5.98563e-05	1.06072	1.1286
Pbx1	2.62062e-10	-0.0467534	0.232	0.279	8.13781e-06	0.654442	0.708936
Ppox	3.65857e-13	-0.0467414	0.045	0.066	1.1361e-08	0.10902	0.145539
Notch1	1.86934e-08	-0.046725	0.273	0.322	0.000580488	0.788758	0.847639
Grb2	3.25314e-11	-0.0467226	0.184	0.227	1.0102e-06	0.493889	0.543061
Ppp1r3c	7.3302e-17	-0.0466987	0.026	0.045	2.27625e-12	0.067459	0.102577
Ghr	1.79639e-18	-0.0466361	0.022	0.041	5.57832e-14	0.0541492	0.088782
Znrf1	1.77582e-11	-0.0465958	0.192	0.236	5.51446e-07	0.519767	0.569653
Vasn	6.44641e-19	-0.0465635	0.025	0.045	2.0018e-14	0.0619953	0.0968307
Nrd1	9.18342e-10	-0.0464621	0.231	0.278	2.85173e-05	0.639743	0.693411
Gm26881	4.30526e-17	-0.0463758	0.03	0.05	1.33691e-12	0.0740363	0.109122
Zfp950	6.39497e-13	-0.0463354	0.093	0.123	1.98583e-08	0.241037	0.281543
Mageh1	0.000140938	-0.0463203	0.641	0.688	1	2.64393	2.76282
Tmem229a	1.21737e-10	-0.0463199	0.2	0.243	3.78031e-06	0.555824	0.606587
Apc2	1.56441e-24	-0.0462629	0.013	0.032	4.85797e-20	0.0327414	0.066395
Them6	6.51644e-12	-0.0462453	0.072	0.097	2.02355e-07	0.176625	0.214952
Galnt18	5.43895e-16	-0.0462264	0.026	0.045	1.68896e-11	0.0650904	0.0997703
Sp3os	7.57287e-12	-0.0462136	0.187	0.232	2.3516e-07	0.510164	0.559322
Dgkd	8.4779e-15	-0.0461818	0.07	0.098	2.63264e-10	0.178735	0.217077
Acbd3	1.89491e-11	-0.0461697	0.191	0.235	5.88426e-07	0.511796	0.56096
Lrrc49	7.21706e-10	-0.0461557	0.128	0.158	2.24111e-05	0.332186	0.375495
Klf2	3.2959e-13	-0.0460659	0.02	0.034	1.02348e-08	0.0493908	0.083439
0610040B10Rik	1.05111e-16	-0.0460014	0.045	0.069	3.264e-12	0.113413	0.149487
Iffo2	6.34233e-19	-0.0459909	0.028	0.05	1.96948e-14	0.0684978	0.103109
Syf2	1.00431e-10	-0.0459785	0.249	0.3	3.11869e-06	0.699622	0.754661
Galt	6.52675e-19	-0.0459297	0.019	0.037	2.02675e-14	0.0465698	0.0804245
Tmem219	1.99833e-12	-0.0459177	0.187	0.233	6.20541e-08	0.502281	0.550864
Slc25a18	1.66802e-08	-0.0459151	0.303	0.354	0.000517969	0.90659	0.968244
Zfp874a	8.09827e-20	-0.0459093	0.015	0.031	2.51475e-15	0.0335486	0.066967
Ptov1	1.15407e-06	-0.0457636	0.626	0.694	0.0358373	2.49337	2.60596
Fez2	1.12905e-15	-0.045757	0.062	0.09	3.50604e-11	0.159528	0.196893
Ttc5	3.09764e-13	-0.0457533	0.09	0.12	9.61909e-09	0.231279	0.270954
Tcf7l2	3.85831e-10	-0.045705	0.203	0.246	1.19812e-05	0.555234	0.605293
Pla2g16	4.64994e-11	-0.0456219	0.097	0.125	1.44395e-06	0.248205	0.288307
Ptk2	5.85763e-09	-0.0456187	0.274	0.323	0.000181897	0.778847	0.835993
Ndrg4	3.1101e-22	-0.0456126	0.014	0.032	9.65778e-18	0.0367168	0.0700176
Atxn1	2.76818e-26	-0.0456081	0.009	0.025	8.59604e-22	0.0216553	0.0544689
Ddit3	3.5367e-14	-0.0455616	0.034	0.053	1.09825e-09	0.0860144	0.120859
Camk2n1	6.83588e-16	-0.0455476	0.023	0.04	2.12275e-11	0.0582066	0.0921484
Dbp	3.73097e-14	-0.0455333	0.045	0.066	1.15858e-09	0.111739	0.147387
Ttyh2	2.40066e-15	-0.0455227	0.027	0.045	7.45477e-11	0.0663622	0.100547
Wrap73	8.56498e-13	-0.0455002	0.081	0.109	2.65968e-08	0.202884	0.241426
Mroh1	4.71815e-22	-0.0454918	0.014	0.032	1.46513e-17	0.033865	0.0669848
Atxn7l3b	3.85602e-06	-0.0454612	0.753	0.81	0.119741	3.60537	3.7528
Nhsl1	1.23927e-13	-0.0454127	0.063	0.088	3.8483e-09	0.156722	0.193712
Tle3	3.5446e-14	-0.0452915	0.039	0.06	1.1007e-09	0.0953313	0.130263
Epm2aip1	3.44269e-13	-0.045285	0.101	0.133	1.06906e-08	0.259788	0.299959
Mgat1	1.48928e-12	-0.0452734	0.083	0.11	4.62466e-08	0.208096	0.246609
Schip1	3.42085e-13	-0.0452594	0.055	0.078	1.06228e-08	0.137369	0.173615
Fam174b	9.10419e-13	-0.0452524	0.074	0.101	2.82712e-08	0.191065	0.229017
Trim2	6.73016e-17	-0.0452351	0.029	0.049	2.08992e-12	0.0721688	0.106319
Serpinb5	1.1193e-11	-0.0452298	0.05	0.07	3.47576e-07	0.118772	0.154402
Smim13	3.80808e-13	-0.0451746	0.081	0.109	1.18252e-08	0.202672	0.240926
Azin2	3.00915e-20	-0.0451516	0.019	0.038	9.34432e-16	0.0482836	0.0816103
Rmnd5a	1.30113e-15	-0.0451457	0.051	0.076	4.04038e-11	0.127018	0.162843
Adrb2	2.12848e-19	-0.0450482	0.017	0.035	6.60958e-15	0.0402838	0.0732792
Smim4	2.16931e-09	-0.0450026	0.187	0.226	6.73636e-05	0.504357	0.552023
Robo3	5.05918e-33	-0.0449904	0.005	0.021	1.57103e-28	0.0108434	0.0428632
Itpr2	6.91976e-11	-0.0449514	0.225	0.273	2.14879e-06	0.627991	0.679514
Wbp1l	6.63806e-15	-0.0449348	0.051	0.075	2.06132e-10	0.129145	0.164867
Fam71e1	6.82736e-17	-0.0448845	0.035	0.056	2.1201e-12	0.0887643	0.12317
Frmd3	1.12793e-10	-0.0448798	0.065	0.086	3.50257e-06	0.1584	0.195003
Gstm6	8.17736e-18	-0.0448255	0.019	0.036	2.53932e-13	0.0440458	0.0769942
Ap3m2	8.17773e-12	-0.0448068	0.102	0.132	2.53943e-07	0.260934	0.30071
Prr7	2.18208e-10	-0.0447441	0.114	0.143	6.776e-06	0.291894	0.332589
Bcam	5.54336e-26	-0.0447223	0.011	0.028	1.72138e-21	0.0265519	0.0588725
Kcnn2	1.87499e-23	-0.0447081	0.008	0.022	5.82239e-19	0.0180687	0.0501119
Morf4l1	8.95456e-06	-0.0446512	0.785	0.831	0.278066	3.93884	4.09409
Slc30a4	2.07931e-17	-0.044641	0.032	0.054	6.45687e-13	0.0805727	0.114531
Rbfox2	4.24486e-11	-0.0446313	0.111	0.141	1.31816e-06	0.285041	0.325417
[truncated: 29,056 more rows]

## Sheet: scRNAseq DEG
Supplementary Table 2: DEGs from scRNAseq of H2O2 and vehicle treated NSCs in vitro
		*positive log2FC means H2O2 higher
	p_val	avg_log2FC	pct.1	pct.2	p_val_adj		abs(logFC)
Id3	0	-1.00513	0.506	0.789	0		1.00513
Dcxr	0	-0.994825	0.231	0.56	0		0.994825
Sparc	0	-0.922335	0.606	0.85	0		0.922335
Fth1	0	-0.91909	1	1	0		0.91909
Malat1	0	-0.870917	1	1	0		0.870917
Igfbp3	0	-0.842326	0.828	0.945	0		0.842326
Ctsd	0	-0.840348	0.562	0.835	0		0.840348
Mxd4	0	-0.824671	0.278	0.624	0		0.824671
Mrps6	0	-0.800567	0.694	0.882	0		0.800567
Slc5a3	0	-0.797417	0.228	0.489	0		0.797417
Chst2	0	-0.776515	0.574	0.815	0		0.776515
Scn1b	0	-0.750031	0.17	0.453	0		0.750031
Cst3	0	-0.73827	0.826	0.93	0		0.73827
Cryab	0	-0.737688	0.564	0.814	0		0.737688
Id1	0	-0.714271	0.128	0.372	0		0.714271
H2afj	0	-0.690504	0.71	0.894	0		0.690504
Cdkn1a	0	-0.675999	0.823	0.948	0		0.675999
Tm4sf1	0	-0.628883	0.12	0.322	0		0.628883
Ifitm3	3.94969e-259	-0.624025	0.495	0.676	1.2265e-254		0.624025
S100a11	0	-0.617521	0.274	0.498	0		0.617521
1500015O10Rik	9.44255e-239	-0.613139	0.597	0.748	2.93219e-234		0.613139
Sptan1	0	-0.609621	0.582	0.787	0		0.609621
Gstm1	0	-0.599548	0.653	0.835	0		0.599548
Cp	0	-0.593012	0.226	0.457	0		0.593012
Mgst1	0	-0.586149	0.511	0.723	0		0.586149
Ldhb	0	-0.564417	0.624	0.816	0		0.564417
Esd	1.07265e-203	-0.558974	0.559	0.718	3.33089e-199		0.558974
Atp1b1	9.52523e-294	-0.554706	0.224	0.435	2.95787e-289		0.554706
Gabarap	0	-0.548441	0.765	0.916	0		0.548441
Vim	0	-0.546663	0.992	0.999	0		0.546663
E030030I06Rik	1.06732e-162	-0.544938	0.477	0.633	3.31436e-158		0.544938
Pgrmc1	8.70481e-246	-0.543987	0.34	0.542	2.70311e-241		0.543987
Igfbp2	0	-0.532442	0.988	0.996	0		0.532442
Pcp4l1	2.32262e-260	-0.52805	0.243	0.445	7.21243e-256		0.52805
Mt3	0	-0.526767	0.903	0.964	0		0.526767
Cpe	0	-0.526375	0.771	0.908	0		0.526375
Ociad2	0	-0.519774	0.121	0.316	0		0.519774
Cebpd	0	-0.519193	0.103	0.291	0		0.519193
Id2	6.73089e-267	-0.512461	0.245	0.454	2.09014e-262		0.512461
Tmem158	1.89923e-125	-0.491054	0.334	0.475	5.89767e-121		0.491054
Apoe	2.68385e-129	-0.491031	0.256	0.399	8.33417e-125		0.491031
Laptm4a	0	-0.490715	0.714	0.879	0		0.490715
Rprm	6.84548e-257	-0.487388	0.312	0.525	2.12573e-252		0.487388
Trim9	1.57644e-201	-0.480032	0.348	0.53	4.89531e-197		0.480032
Pdgfa	4.99395e-236	-0.477289	0.157	0.331	1.55077e-231		0.477289
Angpt2	1.98222e-243	-0.475721	0.227	0.42	6.15538e-239		0.475721
Olfm1	3.03278e-252	-0.47346	0.176	0.364	9.41771e-248		0.47346
Ccnd2	0	-0.473249	0.936	0.976	0		0.473249
S100a10	1.30214e-254	-0.472313	0.662	0.823	4.04354e-250		0.472313
Hmox1	5.23302e-168	-0.472295	0.212	0.368	1.62501e-163		0.472295
Pnrc1	1.46251e-284	-0.468453	0.168	0.369	4.54152e-280		0.468453
Mxra8	8.03461e-239	-0.466694	0.301	0.506	2.49499e-234		0.466694
Itm2b	0	-0.461985	0.775	0.903	0		0.461985
Ifitm2	1.32418e-234	-0.461775	0.721	0.845	4.11199e-230		0.461775
Cd63	0	-0.456289	0.859	0.943	0		0.456289
Slco3a1	6.49026e-260	-0.453994	0.141	0.32	2.01542e-255		0.453994
Anxa5	8.29934e-243	-0.453709	0.154	0.331	2.57719e-238		0.453709
Kitl	4.61294e-187	-0.447453	0.247	0.419	1.43245e-182		0.447453
Ckb	0	-0.445686	1	1	0		0.445686
Sdc4	6.13479e-214	-0.437883	0.24	0.425	1.90504e-209		0.437883
Btbd17	2.21993e-199	-0.434525	0.379	0.57	6.89353e-195		0.434525
Ak1	2.3546e-224	-0.432345	0.297	0.497	7.31175e-220		0.432345
Sat1	1.62715e-207	-0.429072	0.203	0.379	5.05279e-203		0.429072
Gmpr	3.5541e-200	-0.424146	0.123	0.271	1.10366e-195		0.424146
Trf	3.02863e-86	-0.419693	0.353	0.468	9.4048e-82		0.419693
Cd81	0	-0.416944	0.993	0.999	0		0.416944
Cyb5a	2.98187e-156	-0.412407	0.408	0.576	9.2596e-152		0.412407
Gria2	1.91975e-139	-0.411872	0.438	0.588	5.9614e-135		0.411872
Ccng1	2.13927e-183	-0.409712	0.502	0.673	6.64309e-179		0.409712
Mt1	5.61377e-118	-0.408753	0.9	0.941	1.74324e-113		0.408753
Trp53inp1	5.17322e-181	-0.407827	0.238	0.407	1.60644e-176		0.407827
Tmem176b	6.20406e-228	-0.404174	0.63	0.799	1.92655e-223		0.404174
mt-Co3	0	-0.396614	1	1	0		0.396614
Slc4a4	2.97464e-117	-0.390901	0.444	0.581	9.23714e-113		0.390901
Gpx1	3.89269e-205	-0.388306	0.622	0.78	1.2088e-200		0.388306
Sptbn1	4.05369e-177	-0.38596	0.363	0.547	1.25879e-172		0.38596
Rtn4	2.7257e-175	-0.385279	0.529	0.7	8.46413e-171		0.385279
Psap	7.33915e-224	-0.384521	0.696	0.844	2.27902e-219		0.384521
Nav2	2.11174e-160	-0.380892	0.525	0.689	6.55758e-156		0.380892
Anxa2	7.48206e-144	-0.380859	0.373	0.535	2.3234e-139		0.380859
Ndufa11	9.0522e-233	-0.379473	0.738	0.863	2.81098e-228		0.379473
Rab6a	4.07401e-179	-0.37678	0.614	0.771	1.2651e-174		0.37678
Tpp1	1.77882e-195	-0.375449	0.2	0.374	5.52377e-191		0.375449
Tmem63b	3.55809e-164	-0.374686	0.324	0.5	1.10489e-159		0.374686
Ier5l	3.74302e-155	-0.370467	0.239	0.396	1.16232e-150		0.370467
Akap12	1.28029e-109	-0.367354	0.365	0.505	3.97567e-105		0.367354
Tmbim4	6.01682e-163	-0.363656	0.395	0.574	1.8684e-158		0.363656
Gpm6b	0	-0.363156	0.966	0.989	0		0.363156
Mrpl18	2.15112e-124	0.36081	0.565	0.481	6.67989e-120		0.36081
Nsg1	3.18842e-119	0.361809	0.315	0.204	9.90101e-115		0.361809
Cmc2	2.73898e-105	0.362209	0.324	0.223	8.50536e-101		0.362209
Ipo5	8.71137e-119	0.363419	0.297	0.19	2.70514e-114		0.363419
Tfdp1	1.75765e-123	0.363864	0.289	0.178	5.45802e-119		0.363864
Rps18	0	0.369043	1	0.999	0		0.369043
Snrpb	2.9277e-165	0.369627	0.706	0.628	9.0914e-161		0.369627
Fkbp4	2.4436e-122	0.369722	0.455	0.353	7.58811e-118		0.369722
Snrpd2	1.09973e-227	0.370285	0.859	0.808	3.41501e-223		0.370285
Lrrc59	2.27127e-120	0.371376	0.481	0.383	7.05298e-116		0.371376
Eif2s1	8.51383e-122	0.372061	0.428	0.321	2.6438e-117		0.372061
Smc6	6.21741e-117	0.372386	0.409	0.305	1.93069e-112		0.372386
Gspt1	1.31427e-132	0.372631	0.544	0.452	4.08121e-128		0.372631
Lsm8	2.96353e-116	0.372828	0.427	0.327	9.20266e-112		0.372828
Paics	8.56433e-123	0.373654	0.346	0.235	2.65948e-118		0.373654
Dnajc2	2.70309e-120	0.375471	0.36	0.252	8.39392e-116		0.375471
Hpf1	3.24495e-133	0.375593	0.453	0.343	1.00765e-128		0.375593
Vars	6.70605e-146	0.376661	0.252	0.135	2.08243e-141		0.376661
Slbp	1.35698e-116	0.377493	0.297	0.189	4.21383e-112		0.377493
Gtpbp4	7.58191e-118	0.377777	0.425	0.324	2.35441e-113		0.377777
Ywhaq	4.16544e-251	0.377881	0.909	0.866	1.29349e-246		0.377881
Ppih	1.04797e-131	0.379703	0.271	0.158	3.25427e-127		0.379703
Nsd2	1.26653e-134	0.37971	0.296	0.178	3.93296e-130		0.37971
Tra2b	1.14259e-121	0.379872	0.442	0.339	3.54808e-117		0.379872
Rpl12	0	0.380846	0.997	0.991	0		0.380846
Syncrip	1.42649e-127	0.381345	0.465	0.36	4.42969e-123		0.381345
Prdx4	1.18902e-131	0.382575	0.501	0.398	3.69225e-127		0.382575
Emg1	1.83437e-129	0.38315	0.494	0.399	5.69627e-125		0.38315
Mettl9	3.03904e-144	0.383839	0.569	0.469	9.43712e-140		0.383839
Eef1d	1.17511e-226	0.384225	0.83	0.772	3.64907e-222		0.384225
Lsm3	6.50811e-125	0.385983	0.43	0.321	2.02096e-120		0.385983
Rps2	0	0.386306	1	1	0		0.386306
Lsm6	2.4179e-171	0.386872	0.655	0.564	7.50831e-167		0.386872
Rpl14	0	0.389205	0.998	0.996	0		0.389205
Nudc	2.5989e-173	0.390615	0.657	0.562	8.07036e-169		0.390615
Kmt5a	2.59866e-128	0.391811	0.39	0.279	8.06963e-124		0.391811
Tcp1	2.90374e-206	0.392243	0.761	0.676	9.01699e-202		0.392243
Alyref	1.71878e-136	0.392805	0.415	0.3	5.33734e-132		0.392805
Eif2s2	7.54101e-221	0.39306	0.863	0.811	2.34171e-216		0.39306
Nnat	2.22706e-128	0.39325	0.41	0.285	6.91569e-124		0.39325
Rad21	4.12399e-123	0.39509	0.324	0.212	1.28062e-118		0.39509
Hnrnpa0	2.48131e-183	0.395631	0.703	0.616	7.70521e-179		0.395631
Rdx	9.39405e-158	0.398041	0.619	0.527	2.91713e-153		0.398041
Nudt21	3.0815e-141	0.400552	0.504	0.4	9.569e-137		0.400552
Eprs	1.98723e-144	0.402088	0.536	0.436	6.17095e-140		0.402088
Bzw2	2.84208e-154	0.403593	0.547	0.441	8.82552e-150		0.403593
Mrto4	4.60772e-149	0.404204	0.478	0.363	1.43083e-144		0.404204
U2af1	5.86562e-165	0.405205	0.623	0.532	1.82145e-160		0.405205
Gnl3	5.38068e-149	0.406348	0.328	0.203	1.67086e-144		0.406348
Sms	8.94658e-144	0.408762	0.436	0.318	2.77818e-139		0.408762
Odc1	3.50141e-176	0.408835	0.618	0.518	1.08729e-171		0.408835
Asrgl1	2.71582e-136	0.409744	0.293	0.177	8.43344e-132		0.409744
Cacybp	3.43068e-183	0.413143	0.65	0.55	1.06533e-178		0.413143
Bex2	2.01013e-207	0.413736	0.697	0.551	6.24206e-203		0.413736
Cbx3	2.00678e-212	0.415354	0.748	0.662	6.23166e-208		0.415354
Mcm7	2.2148e-172	0.419247	0.251	0.122	6.87762e-168		0.419247
Polr3k	3.71458e-137	0.420607	0.355	0.24	1.15349e-132		0.420607
Hint1	0	0.422161	0.989	0.98	0		0.422161
Nop10	3.27591e-210	0.422825	0.705	0.611	1.01727e-205		0.422825
H2afy	9.59302e-183	0.423175	0.624	0.52	2.97892e-178		0.423175
Lyar	3.34623e-155	0.424332	0.296	0.171	1.03911e-150		0.424332
Hnrnpa1	4.08059e-273	0.424917	0.869	0.804	1.26715e-268		0.424917
Ddx39	2.31051e-162	0.429265	0.35	0.22	7.17483e-158		0.429265
Rpsa	0	0.429597	1	1	0		0.429597
Cbx5	1.6104e-170	0.429735	0.534	0.42	5.00078e-166		0.429735
Hnrnpa2b1	1.05982e-275	0.431997	0.847	0.776	3.29106e-271		0.431997
Sumo2	0	0.432722	0.957	0.931	0		0.432722
Slc7a5	1.93915e-152	0.434135	0.314	0.189	6.02165e-148		0.434135
Ybx1	0	0.435367	0.991	0.978	0		0.435367
Ptges3	9.01268e-198	0.435598	0.629	0.524	2.79871e-193		0.435598
Impdh2	1.06693e-166	0.43663	0.421	0.291	3.31314e-162		0.43663
Supt16	7.2166e-169	0.438998	0.427	0.293	2.24097e-164		0.438998
Sae1	1.37753e-173	0.439687	0.411	0.276	4.27763e-169		0.439687
Smc1a	9.82825e-169	0.440017	0.529	0.412	3.05197e-164		0.440017
Nolc1	2.6617e-169	0.440569	0.369	0.235	8.26537e-165		0.440569
Hnrnpa3	6.50112e-253	0.441102	0.798	0.707	2.01879e-248		0.441102
Polr2f	2.09835e-225	0.442691	0.71	0.611	6.516e-221		0.442691
Rfc4	1.99274e-191	0.443226	0.256	0.121	6.18806e-187		0.443226
Rbm3	0	0.443707	0.98	0.96	0		0.443707
Ckap2	1.23748e-129	0.446848	0.343	0.228	3.84273e-125		0.446848
Hnrnpdl	1.17527e-181	0.450392	0.555	0.438	3.64957e-177		0.450392
Snrpa1	6.96248e-181	0.45207	0.435	0.296	2.16206e-176		0.45207
Phf5a	1.77478e-216	0.452292	0.631	0.52	5.51121e-212		0.452292
Hat1	5.98656e-198	0.452954	0.322	0.174	1.85901e-193		0.452954
Psph	1.24851e-165	0.453124	0.396	0.266	3.877e-161		0.453124
Gm47283	1.67749e-172	0.456725	0.432	0.299	5.20911e-168		0.456725
Dkc1	6.05452e-198	0.457355	0.288	0.146	1.88011e-193		0.457355
Pdap1	2.49757e-277	0.45814	0.776	0.679	7.75572e-273		0.45814
C1qbp	6.522e-247	0.458953	0.71	0.604	2.02528e-242		0.458953
Timm8a1	1.19782e-192	0.459476	0.414	0.272	3.71959e-188		0.459476
Rsl1d1	2.26381e-218	0.460937	0.629	0.511	7.02981e-214		0.460937
Npm3	7.60113e-187	0.461738	0.375	0.234	2.36038e-182		0.461738
H1fx	2.71409e-185	0.462989	0.317	0.174	8.42807e-181		0.462989
Exosc8	2.8031e-196	0.464629	0.304	0.161	8.70447e-192		0.464629
Banf1	1.63247e-279	0.467987	0.761	0.653	5.06931e-275		0.467987
Fbl	9.13e-197	0.468034	0.495	0.359	2.83514e-192		0.468034
Snrpd3	4.6146e-244	0.468346	0.651	0.524	1.43297e-239		0.468346
Hsp90aa1	0	0.469277	0.94	0.896	0		0.469277
Tagln2	2.65223e-151	0.471918	0.304	0.174	8.23598e-147		0.471918
Eif4ebp1	1.59503e-145	0.472905	0.387	0.268	4.95305e-141		0.472905
Rbmxl1	9.49929e-216	0.476885	0.498	0.351	2.94982e-211		0.476885
Ddx39b	6.70965e-224	0.477691	0.612	0.485	2.08355e-219		0.477691
Lsm4	1.78585e-287	0.47796	0.749	0.642	5.54561e-283		0.47796
Psat1	2.5046e-231	0.478384	0.611	0.48	7.77754e-227		0.478384
Spc25	3.70534e-196	0.479859	0.256	0.119	1.15062e-191		0.479859
Snrpe	0	0.482775	0.865	0.786	0		0.482775
Hspe1	0	0.485926	0.943	0.901	0		0.485926
Naa50	2.48196e-222	0.486118	0.473	0.32	7.70723e-218		0.486118
G3bp1	3.12904e-219	0.486924	0.522	0.377	9.71662e-215		0.486924
Anp32e	1.05058e-223	0.487937	0.58	0.447	3.26236e-219		0.487937
Prmt1	0	0.494426	0.774	0.661	0		0.494426
Pa2g4	2.02101e-242	0.495255	0.574	0.428	6.27585e-238		0.495255
Snrpg	8.34279e-273	0.495313	0.669	0.532	2.59069e-268		0.495313
Eif5a	0	0.498514	0.97	0.936	0		0.498514
Rangap1	3.34967e-225	0.501871	0.296	0.141	1.04017e-220		0.501871
Tyms	1.15532e-257	0.505068	0.261	0.102	3.58763e-253		0.505068
Tmem97	1.47009e-232	0.506901	0.357	0.196	4.56508e-228		0.506901
Arl6ip1	1.1789e-280	0.50773	0.839	0.783	3.66084e-276		0.50773
Snrpf	0	0.508843	0.749	0.631	0		0.508843
Sox11	4.6233e-278	0.514326	0.626	0.467	1.43567e-273		0.514326
Hnrnpu	0	0.519468	0.787	0.678	0		0.519468
Tpm4	3.64608e-254	0.527974	0.496	0.33	1.13222e-249		0.527974
Nhp2	0	0.528252	0.762	0.633	0		0.528252
Dnajc9	4.10859e-247	0.532213	0.46	0.292	1.27584e-242		0.532213
Nucks1	0	0.533083	0.756	0.646	0		0.533083
Snu13	0	0.534275	0.725	0.6	0		0.534275
Cnbp	0	0.535993	0.833	0.732	0		0.535993
Ssrp1	8.93283e-255	0.537533	0.478	0.316	2.77391e-250		0.537533
Hnrnpd	3.11584e-304	0.538251	0.672	0.534	9.67561e-300		0.538251
Rrm1	4.31348e-285	0.54282	0.311	0.132	1.33946e-280		0.54282
Cdk4	0	0.544523	0.801	0.67	0		0.544523
Dtymk	2.27057e-284	0.545813	0.555	0.391	7.0508e-280		0.545813
Serbp1	0	0.546001	0.921	0.849	0		0.546001
Pcna	3.15304e-278	0.548255	0.293	0.122	9.79114e-274		0.548255
Nop56	2.48856e-268	0.55034	0.419	0.242	7.72773e-264		0.55034
Cenpw	7.76378e-291	0.552164	0.308	0.128	2.41089e-286		0.552164
Lig1	0	0.553134	0.258	0.085	0		0.553134
Jpt1	0	0.5535	0.75	0.624	0		0.5535
Sfpq	0	0.557752	0.749	0.609	0		0.557752
Hnrnpf	0	0.55873	0.896	0.81	0		0.55873
Usp1	5.91461e-300	0.564728	0.313	0.131	1.83666e-295		0.564728
H2afv	0	0.565703	0.711	0.564	0		0.565703
Lsm2	6.03449e-290	0.574297	0.423	0.236	1.87389e-285		0.574297
Nt5dc2	0	0.575904	0.384	0.193	0		0.575904
Srm	6.02409e-285	0.576016	0.47	0.291	1.87066e-280		0.576016
Lsm5	1.86911e-307	0.577127	0.517	0.33	5.80414e-303		0.577127
Psip1	0	0.578163	0.571	0.396	0		0.578163
Phgdh	0	0.579451	0.824	0.694	0		0.579451
Mcm3	0	0.58404	0.277	0.093	0		0.58404
Hmgn1	0	0.590142	0.96	0.905	0		0.590142
Asns	7.33613e-265	0.591003	0.399	0.227	2.27809e-260		0.591003
Smc4	4.18405e-282	0.596544	0.332	0.155	1.29927e-277		0.596544
Cenpm	0	0.597956	0.298	0.101	0		0.597956
Ybx3	0	0.59819	0.658	0.492	0		0.59819
Ezh2	6.16514e-302	0.603406	0.409	0.219	1.91446e-297		0.603406
Nop58	0	0.606486	0.444	0.25	0		0.606486
Nap1l1	0	0.607112	0.866	0.754	0		0.607112
Ppp1r14b	0	0.624655	0.995	0.982	0		0.624655
Racgap1	0	0.632804	0.277	0.082	0		0.632804
Hnrnpab	0	0.633615	0.844	0.717	0		0.633615
Srsf2	0	0.638717	0.751	0.586	0		0.638717
Hmmr	0	0.64131	0.264	0.078	0		0.64131
Srsf7	0	0.641321	0.555	0.347	0		0.641321
Tipin	0	0.642416	0.401	0.195	0		0.642416
Tubb5	0	0.643775	0.966	0.919	0		0.643775
Hmgb3	0	0.651041	0.47	0.255	0		0.651041
Ccdc34	0	0.656034	0.5	0.29	0		0.656034
Snrpd1	0	0.678956	0.783	0.614	0		0.678956
Set	0	0.688983	0.87	0.735	0		0.688983
Ran	0	0.721495	0.981	0.936	0		0.721495
Tmpo	0	0.727653	0.432	0.193	0		0.727653
Cks1b	0	0.741739	0.506	0.262	0		0.741739
Prc1	0	0.741829	0.276	0.078	0		0.741829
Ncl	0	0.750048	0.936	0.839	0		0.750048
Cdc20	0	0.752187	0.308	0.095	0		0.752187
Dek	0	0.754161	0.553	0.329	0		0.754161
Dctpp1	0	0.758659	0.55	0.3	0		0.758659
Tpx2	0	0.759441	0.332	0.102	0		0.759441
Srsf3	0	0.761379	0.865	0.7	0		0.761379
Cdca3	0	0.764276	0.368	0.119	0		0.764276
Pbk	0	0.765833	0.333	0.088	0		0.765833
Rrm2	0	0.771882	0.379	0.134	0		0.771882
Hspd1	0	0.775679	0.868	0.714	0		0.775679
Lmnb1	0	0.792763	0.398	0.129	0		0.792763
Ccnb1	0	0.801672	0.323	0.099	0		0.801672
Smc2	0	0.832822	0.421	0.165	0		0.832822
Anp32b	0	0.838151	0.853	0.663	0		0.838151
Dut	0	0.847581	0.491	0.208	0		0.847581
Ptma	0	0.852849	0.993	0.97	0		0.852849
Cdca8	0	0.85457	0.382	0.116	0		0.85457
Npm1	0	0.858224	0.978	0.914	0		0.858224
Cdk1	0	0.870454	0.383	0.122	0		0.870454
Ube2s	0	0.871115	0.855	0.671	0		0.871115
Selenoh	0	0.883903	0.797	0.521	0		0.883903
Hmgb1	0	0.885506	0.954	0.841	0		0.885506
Ranbp1	0	0.886458	0.854	0.64	0		0.886458
Nasp	0	0.910825	0.541	0.232	0		0.910825
Cks2	0	0.920748	0.425	0.157	0		0.920748
Birc5	0	0.951145	0.428	0.126	0		0.951145
Cenpf	0	0.957279	0.373	0.121	0		0.957279
H2afx	0	0.957448	0.525	0.234	0		0.957448
Ube2c	0	0.970025	0.424	0.156	0		0.970025
Mki67	0	0.976672	0.385	0.103	0		0.976672
Cenpa	0	0.998486	0.418	0.127	0		0.998486
Hmgn2	0	1.05167	0.76	0.405	0		1.05167
Top2a	0	1.1202	0.444	0.152	0		1.1202
Tuba1b	0	1.12632	0.832	0.518	0		1.12632
Stmn1	0	1.17825	0.793	0.376	0		1.17825
Pclaf	0	1.20199	0.558	0.169	0		1.20199
H2afz	0	1.31476	0.99	0.908	0		1.31476
Hmgb2	0	1.53079	0.749	0.299	0		1.53079

## Sheet: scRNAseq GO
Supplementary Table 2: Up DEG GO terms from scRNAseq of H2O2 and vehicle treated NSCs in vitro
Analysis Type:	PANTHER Overrepresentation Test (Released 20210224)
Annotation Version and Release Date:	PANTHER version 16.0 Released 2020-12-01
Analyzed List:	scRNAseq DEGs (Mus musculus)
Reference List:	Mus musculus (all genes in database)
Test Type:	FISHER
Correction:	FDR
PANTHER GO-Slim Biological Process	Mus musculus - REFLIST (21988)	scRNAseq DEGs (299)	scRNAseq DEGs (expected)	scRNAseq DEGs (over/under)	scRNAseq DEGs (fold Enrichment)	scRNAseq DEGs (raw P-value)	scRNAseq DEGs (FDR)
pyrimidine nucleotide biosynthetic process (GO:0006221)	8	3	0.11	+	27.58	0.000364	0.0117
DNA strand elongation involved in DNA replication (GO:0006271)	11	4	0.15	+	26.74	3.86e-05	0.00165
spliceosomal snRNP assembly (GO:0000387)	16	5	0.22	+	22.98	7.17e-06	0.000559
pyrimidine nucleotide metabolic process (GO:0006220)	10	3	0.14	+	22.06	0.000619	0.0185
rRNA modification (GO:0000154)	20	4	0.27	+	14.71	0.000273	0.00902
mRNA splicing, via spliceosome (GO:0000398)	186	24	2.53	+	9.49	1.09e-15	5.95e-13
RNA splicing, via transesterification reactions with bulged adenosine as nucleophile (GO:0000377)	186	24	2.53	+	9.49	1.09e-15	4.76e-13
RNA splicing, via transesterification reactions (GO:0000375)	186	24	2.53	+	9.49	1.09e-15	3.97e-13
ribosomal large subunit biogenesis (GO:0042273)	59	7	0.8	+	8.72	2.89e-05	0.00131
regulation of mRNA splicing, via spliceosome (GO:0048024)	69	8	0.94	+	8.53	9.02e-06	0.000656
mRNA processing (GO:0006397)	236	27	3.21	+	8.41	2.57e-16	5.61e-13
mitotic sister chromatid segregation (GO:0000070)	62	7	0.84	+	8.3	3.86e-05	0.00162
RNA splicing (GO:0008380)	225	25	3.06	+	8.17	6.32e-15	1.97e-12
sister chromatid segregation (GO:0000819)	74	8	1.01	+	7.95	1.44e-05	0.000806
DNA-dependent DNA replication (GO:0006261)	59	6	0.8	+	7.48	0.000236	0.00791
regulation of mRNA processing (GO:0050684)	79	8	1.07	+	7.45	2.23e-05	0.00111
regulation of RNA splicing (GO:0043484)	92	9	1.25	+	7.19	8.86e-06	0.000666
protein-DNA complex assembly (GO:0065004)	72	7	0.98	+	7.15	9.26e-05	0.00367
ribonucleoprotein complex biogenesis (GO:0022613)	227	22	3.09	+	7.13	3.44e-12	9.37e-10
DNA biosynthetic process (GO:0071897)	93	9	1.26	+	7.12	9.6e-06	0.000676
mRNA metabolic process (GO:0016071)	312	30	4.24	+	7.07	4.07e-16	2.96e-13
ribonucleoprotein complex assembly (GO:0022618)	100	9	1.36	+	6.62	1.65e-05	0.000898
rRNA processing (GO:0006364)	112	10	1.52	+	6.57	5.96e-06	0.00052
ribosome biogenesis (GO:0042254)	170	15	2.31	+	6.49	3.25e-08	7.09e-06
ribonucleoprotein complex subunit organization (GO:0071826)	103	9	1.4	+	6.43	2.05e-05	0.00106
regulation of mRNA metabolic process (GO:1903311)	105	9	1.43	+	6.3	2.36e-05	0.00115
rRNA metabolic process (GO:0016072)	119	10	1.62	+	6.18	9.8e-06	0.000668
chromosome segregation (GO:0007059)	120	10	1.63	+	6.13	1.05e-05	0.000693
DNA replication (GO:0006260)	74	6	1.01	+	5.96	0.000725	0.0211
protein-DNA complex subunit organization (GO:0071824)	100	8	1.36	+	5.88	0.000105	0.0039
nuclear chromosome segregation (GO:0098813)	104	8	1.41	+	5.66	0.000136	0.00478
RNA processing (GO:0006396)	469	36	6.38	+	5.64	2.96e-16	3.23e-13
protein folding (GO:0006457)	81	6	1.1	+	5.45	0.00113	0.0315
regulation of mitotic cell cycle (GO:0007346)	103	7	1.4	+	5	0.000715	0.0211
mitotic cell cycle (GO:0000278)	261	17	3.55	+	4.79	2.44e-07	4.44e-05
mitotic cell cycle process (GO:1903047)	261	17	3.55	+	4.79	2.44e-07	4.1e-05
mitotic nuclear division (GO:0140014)	261	17	3.55	+	4.79	2.44e-07	3.81e-05
regulation of cell cycle (GO:0051726)	201	12	2.73	+	4.39	3.3e-05	0.00147
nucleoside phosphate biosynthetic process (GO:1901293)	119	7	1.62	+	4.33	0.00158	0.0437
peptide metabolic process (GO:0006518)	299	16	4.07	+	3.94	6.17e-06	0.000518
translational elongation (GO:0006414)	226	12	3.07	+	3.9	9.61e-05	0.00374
translation (GO:0006412)	226	12	3.07	+	3.9	9.61e-05	0.00368
peptide biosynthetic process (GO:0043043)	229	12	3.11	+	3.85	0.000108	0.00393
ncRNA processing (GO:0034470)	194	10	2.64	+	3.79	0.000455	0.0142
organic cyclic compound catabolic process (GO:1901361)	178	9	2.42	+	3.72	0.000989	0.028
ncRNA metabolic process (GO:0034660)	244	12	3.32	+	3.62	0.00019	0.00658
amide biosynthetic process (GO:0043604)	268	13	3.64	+	3.57	0.000118	0.00422
nuclear division (GO:0000280)	365	17	4.96	+	3.43	1.78e-05	0.00095
organelle fission (GO:0048285)	386	17	5.25	+	3.24	3.51e-05	0.00153
chromosome organization (GO:0051276)	416	18	5.66	+	3.18	2.59e-05	0.00123
cell cycle (GO:0007049)	487	21	6.62	+	3.17	5.77e-06	0.000524
DNA metabolic process (GO:0006259)	304	13	4.13	+	3.14	0.000381	0.012
cellular amide metabolic process (GO:0043603)	401	17	5.45	+	3.12	5.53e-05	0.00228
cell cycle process (GO:0022402)	450	19	6.12	+	3.1	2.14e-05	0.00108
cellular protein-containing complex assembly (GO:0034622)	381	16	5.18	+	3.09	0.000101	0.00382
protein-containing complex assembly (GO:0065003)	406	16	5.52	+	2.9	0.000204	0.00694
protein-containing complex subunit organization (GO:0043933)	487	19	6.62	+	2.87	5.95e-05	0.0024
organonitrogen compound biosynthetic process (GO:1901566)	645	24	8.77	+	2.74	1.35e-05	0.000775
cellular component biogenesis (GO:0044085)	982	34	13.35	+	2.55	9.65e-07	0.000117
cellular nitrogen compound metabolic process (GO:0034641)	3416	92	46.45	+	1.98	6.53e-11	1.58e-08
gene expression (GO:0010467)	2977	71	40.48	+	1.75	2.42e-06	0.00024
nucleobase-containing compound metabolic process (GO:0006139)	3084	73	41.94	+	1.74	2.24e-06	0.000244
heterocycle metabolic process (GO:0046483)	3131	74	42.58	+	1.74	1.76e-06	0.000202
cellular aromatic compound metabolic process (GO:0006725)	3152	74	42.86	+	1.73	2.76e-06	0.000262
organic cyclic compound metabolic process (GO:1901360)	3209	75	43.64	+	1.72	2.25e-06	0.000234
nucleic acid metabolic process (GO:0090304)	2843	66	38.66	+	1.71	1.34e-05	0.000791
RNA metabolic process (GO:0016070)	2597	56	35.31	+	1.59	0.00058	0.0176
nitrogen compound metabolic process (GO:0006807)	5418	116	73.68	+	1.57	7.88e-08	1.56e-05
cellular metabolic process (GO:0044237)	5672	118	77.13	+	1.53	3.58e-07	5.21e-05
organic substance metabolic process (GO:0071704)	6032	123	82.03	+	1.5	4.34e-07	5.92e-05
metabolic process (GO:0008152)	6294	127	85.59	+	1.48	4.35e-07	5.58e-05
macromolecule metabolic process (GO:0043170)	5108	103	69.46	+	1.48	1.31e-05	0.000791
primary metabolic process (GO:0044238)	5702	111	77.54	+	1.43	2.66e-05	0.00123
response to stimulus (GO:0050896)	3531	26	48.02	-	0.54	0.00032	0.0104
signaling (GO:0023052)	2487	12	33.82	-	0.35	1.19e-05	0.000762
cell communication (GO:0007154)	2497	12	33.96	-	0.35	1.19e-05	0.000744
signal transduction (GO:0007165)	2336	10	31.77	-	0.31	6.25e-06	0.000505
vesicle-mediated transport (GO:0016192)	875	2	11.9	-	0.17	0.000856	0.0246
membrane organization (GO:0061024)	671	1	9.12	-	0.11	0.00184	0.0495
G protein-coupled receptor signaling pathway (GO:0007186)	615	0	8.36	-	< 0.01	0.000483	0.0148
vesicle organization (GO:0016050)	530	0	7.21	-	< 0.01	0.00159	0.0434

## Sheet: Tx grp avg 1ng RNAseq
Supplementary Table 2: 1 ng RNAseq normalized counts per sample of veh and H2O2 treated NSCs in vitro
		*positive log2FC means H2O2 higher						normalized counts shown for each sample for all CLEAR passed genes
	baseMean	log2FoldChange	lfcSE	stat	pvalue	padj		V1	H1	V2	H2	V3	H3													Veh	H2O2
Stx19	1.33988	-3.54493	2.85006	-1.24381	0.213571	NA		1.75169	0	5.32551	0	0.96209	0													2.67976	0
H2-Bl	1.22808	-3.51778	2.93927	-1.19682	0.231376	NA		4.37922	0	1.0651	0	1.92418	0													2.45617	0
Psapl1	1.79481	-3.41726	2.9071	-1.17549	0.2398	NA		7.8826	0	0	0	2.88627	0													3.58962	0
Mir5119	0.967678	-3.35577	3.19999	-1.04868	0.294325	NA		1.75169	0	2.1302	0	1.92418	0													1.93536	0
4930520O04Rik	3.21939	-3.1761	1.77868	-1.78565	0.0741556	NA		7.00675	1.05361	6.39061	0	3.84836	1.01701													5.74857	0.690207
Mir7079	2.84683	-3.04562	2.04213	-1.49139	0.135859	NA		2.62753	4.21445	6.39061	0	3.84836	0													4.28883	1.40482
Mir5136	1.62433	-3.03439	2.40979	-1.25919	0.20796	NA		1.75169	1.05361	2.1302	0	4.81045	0													2.89745	0.351204
Mir3081	0.790162	-3.03376	3.47824	-0.872211	0.383093	NA		1.75169	0	1.0651	0	1.92418	0													1.58032	0
Snord49b	3.97526	-2.92511	1.61357	-1.81282	0.0698599	NA		3.50338	1.05361	9.58591	2.01196	7.69672	0													6.92867	1.02186
A230083G16Rik	1.46677	-2.91952	2.46419	-1.18478	0.236105	NA		2.62753	1.05361	3.1953	0	1.92418	0													2.58234	0.351204
Hist1h2ak	33.7623	-2.90152	0.621849	-4.66595	3.07191e-06	7.57029e-05		76.1984	9.48251	67.1014	4.02392	35.5973	10.1701													59.6324	7.89217
Fcer2a	1.52455	-2.82404	2.78253	-1.01492	0.310144	NA		5.25506	0	0	1.00598	2.88627	0													2.71378	0.335327
Gm15694	5.41877	-2.80806	1.30845	-2.1461	0.031865	NA		6.13091	1.05361	11.7161	2.01196	10.583	1.01701													9.47667	1.36086
Rlbp1	27.2621	-2.79514	0.641085	-4.36001	1.30056e-05	0.000258404		62.1849	14.7506	36.2135	4.02392	42.332	4.06803													46.9101	7.61418
Hist1h4c	1.39575	-2.78564	2.55642	-1.08967	0.27586	NA		4.37922	0	1.0651	1.00598	1.92418	0													2.45617	0.335327
Mir5134	14.1893	-2.76152	0.887386	-3.11197	0.00185844	NA		24.5236	8.4289	20.2369	2.01196	27.9006	2.03401													24.2204	4.15829
Gm14412	2.84858	-2.74733	1.98377	-1.3849	0.166082	NA		6.13091	3.16084	1.0651	0	6.73463	0													4.64355	1.05361
Ska1	98.9712	-2.73923	0.547138	-5.00648	5.54351e-07	1.77922e-05		167.286	49.5198	141.658	4.02392	187.608	43.7313													165.517	32.425
Col11a2	1.26415	-2.71971	2.62477	-1.03617	0.300122	NA		2.62753	0	1.0651	1.00598	2.88627	0													2.19297	0.335327
A330040F15Rik	1.47041	-2.71015	2.50701	-1.08103	0.279684	NA		0.875844	0	2.1302	1.00598	4.81045	0													2.6055	0.335327
Mir6958	0.644188	-2.70939	3.78262	-0.716274	0.473822	NA		0.875844	0	1.0651	0	1.92418	0													1.28838	0
Shisa8	25.0897	-2.70686	0.641108	-4.22215	2.41983e-05	0.000427444		51.6748	10.5361	42.6041	4.02392	35.5973	6.10204													43.2921	6.88736
Hist1h2ao	812.413	-2.69473	0.724541	-3.71922	0.000199841	0.00238004		1481.05	352.96	1170.55	60.3589	1420.04	389.514													1357.21	267.611
Hist1h2ap	1443.83	-2.68961	0.76751	-3.50433	0.000457762	0.00461962		2534.69	650.079	2184.52	98.5861	2482.19	712.922													2400.47	487.196
Hist1h2an	148.307	-2.65205	0.381785	-6.94645	3.74585e-12	7.68217e-10		257.498	59.0023	248.169	16.0957	251.105	57.9694													252.257	44.3558
Pbk	1032.47	-2.64605	0.712449	-3.71402	0.000203993	0.00241896		1897.08	519.431	1492.21	77.4605	1751	457.653													1713.43	351.515
Ticrr	253.273	-2.60364	0.86408	-3.01319	0.00258514	0.0172793		391.502	114.844	423.91	16.0957	432.94	140.347													416.118	90.4288
Mtfr2	82.962	-2.58456	0.485719	-5.3211	1.0314e-07	4.14616e-06		144.514	53.7342	136.333	8.04785	132.768	22.3742													137.872	28.0521
Fgf13	35.1862	-2.5798	0.537362	-4.80087	1.57979e-06	4.24789e-05		62.1849	7.37529	48.9947	9.05383	69.2705	14.2381													60.15	10.2224
Derl3	2.27063	-2.57897	2.36721	-1.08946	0.275953	NA		8.75844	0	0	0	3.84836	1.01701													4.20227	0.339002
Hist1h2ag	693.781	-2.57578	0.732994	-3.51405	0.000441326	0.00447991		1192.02	313.977	1058.71	55.329	1178.56	364.089													1143.1	244.465
Stil	368.233	-2.53832	0.836648	-3.03392	0.00241401	0.0165119		667.393	272.886	518.704	23.1376	585.913	141.364													590.67	145.796
Rag2	1.21108	-2.53644	3.44243	-0.736816	0.461234	NA		0.875844	0	6.39061	0	0	0													2.42215	0
Mir7663	1.3119	-2.53438	2.56035	-0.989857	0.322244	NA		0.875844	0	2.1302	0	3.84836	1.01701													2.2848	0.339002
Sgol1	254.649	-2.52972	0.451445	-5.60361	2.09935e-08	1.05403e-06		466.825	147.506	351.483	17.1017	430.054	114.922													416.121	93.1764
Gm16058	0.836079	-2.52819	3.95932	-0.638543	0.52312	NA		0	0	2.1302	0	2.88627	0													1.67216	0
Efcab11	57.6825	-2.51706	0.518363	-4.85579	1.19911e-06	3.35861e-05		112.984	36.8764	87.3383	6.03589	86.5881	16.2721													95.6368	19.7281
Tk1	597.882	-2.51497	0.839279	-2.99658	0.00273029	0.0179937		998.462	356.121	877.644	38.2273	1018.85	297.983													964.986	230.777
Fam64a	1164.11	-2.51418	0.827577	-3.03801	0.00238149	0.0163541		2205.38	764.923	1614.69	72.4306	1794.3	532.912													1871.46	456.755
Gm25432	0.792956	-2.51402	3.9974	-0.628913	0.529406	NA		2.62753	0	2.1302	0	0	0													1.58591	0
4930517E11Rik	0.772993	-2.50939	3.99625	-0.627936	0.530046	NA		1.75169	0	0	0	2.88627	0													1.54599	0
Gm17057	0.758619	-2.50503	3.99658	-0.626794	0.530794	NA		2.62753	0	0	0	1.92418	0													1.51724	0
Hist1h2ah	523.293	-2.50312	0.698775	-3.58216	0.000340769	0.00368481		878.472	230.741	786.045	46.2751	905.327	292.898													856.614	189.971
Aurkb	890.104	-2.49027	0.763537	-3.26149	0.00110828	0.00913503		1520.47	549.986	1254.69	66.3948	1541.27	407.82													1438.81	341.4
Gm36401	3.62653	-2.47703	1.89408	-1.30777	0.19095	NA		3.50338	8.4289	2.1302	0	7.69672	0													4.44343	2.80963
Snord100	1.26135	-2.46439	2.9934	-0.823275	0.410352	NA		1.75169	0	0	1.00598	4.81045	0													2.18738	0.335327
Cdca2	471.026	-2.45042	0.782276	-3.13242	0.00173372	0.0127448		838.183	280.261	689.121	35.2093	749.468	233.912													758.924	183.127
Wee2	1.20637	-2.44535	3.04168	-0.803947	0.421428	NA		0	1.05361	4.26041	0	1.92418	0													2.06153	0.351204
Hist1h2ad	57.5775	-2.44178	0.545374	-4.47726	7.56078e-06	0.000163367		81.4535	27.3939	101.185	5.02991	102.944	27.4592													95.1939	19.961
Kif11	685.548	-2.43777	0.761204	-3.20252	0.00136232	0.010697		1329.53	454.107	964.982	52.311	1008.27	304.085													1100.93	270.168
Mki67	1621.63	-2.43561	0.753672	-3.23166	0.00123074	0.00992719		2749.27	1019.9	2362.4	132.79	2717.9	747.5													2609.86	633.396
Foxm1	840.749	-2.43361	0.736833	-3.30279	0.000957265	0.0081858		1605.42	520.485	1267.47	72.4306	1206.46	372.225													1359.78	321.713
Ankle1	215.646	-2.42762	0.323045	-7.51478	5.70045e-14	2.04343e-11		426.536	116.951	249.234	23.1376	391.571	86.4456													355.78	75.5114
Mybl2	446.178	-2.42618	0.687173	-3.53066	0.000414518	0.0042614		725.199	214.937	618.824	39.2333	822.587	256.286													722.203	170.152
Espl1	624.427	-2.42607	0.59901	-4.05013	5.11884e-05	0.000789018		1047.51	356.121	931.964	71.4247	1084.28	255.269													1021.25	227.605
Xkr5	62.8499	-2.42319	0.553303	-4.3795	1.18954e-05	0.000240291		125.246	34.7692	96.9242	4.02392	85.626	30.5102													102.599	23.1011
Ndc80	324.541	-2.41734	0.745283	-3.24352	0.00118061	0.00957462		596.45	201.24	446.278	25.1495	520.491	157.636													521.073	128.009
Kif2c	768.206	-2.40186	0.790787	-3.03731	0.00238704	0.016383		1467.04	604.774	1028.89	55.329	1142	311.204													1212.64	323.769
Snord35b	1.15155	-2.39569	2.68197	-0.893257	0.37172	NA		0.875844	0	2.1302	0	2.88627	1.01701													1.96411	0.339002
Htr2b	3.43744	-2.39532	1.92544	-1.24403	0.213487	NA		5.25506	8.4289	2.1302	0	4.81045	0													4.06524	2.80963
Troap	192.567	-2.39512	0.875215	-2.7366	0.00620773	0.0335928		292.532	153.827	255.624	12.0718	356.935	84.4116													301.697	83.4369
Cep55	182.751	-2.38776	0.951069	-2.51061	0.0120523	0.0559391		299.539	113.79	284.382	10.0598	280.93	107.803													288.284	77.2176
Hist1h1b	56.7773	-2.38397	0.536953	-4.43981	9.00375e-06	0.000191468		105.977	23.1795	86.2732	5.02991	85.626	34.5782													92.6255	20.9292
Ung	60.112	-2.3736	0.558487	-4.25005	2.13723e-05	0.000385977		88.4603	23.1795	91.5987	4.02392	109.678	43.7313													96.5791	23.6449
Cenpe	607.35	-2.37298	0.788566	-3.00923	0.00261908	0.0174126		1156.99	419.338	776.459	46.2751	958.242	286.796													963.897	250.803
Ckap2l	1057.83	-2.37044	0.843675	-2.80966	0.00495933	0.0285126		1890.95	738.582	1533.75	73.4366	1586.49	523.759													1670.39	445.259
Gm13315	0.870416	-2.36625	3.92057	-0.603547	0.546145	NA		0	0	4.26041	0	0.96209	0													1.74083	0
Sebox	0.870416	-2.36625	3.92057	-0.603547	0.546145	NA		0	0	4.26041	0	0.96209	0													1.74083	0
Hist1h2ab	34.4405	-2.35642	0.607255	-3.88044	0.000104268	0.00141123		50.799	16.8578	63.9061	4.02392	55.8012	15.2551													56.8354	12.0456
Esco2	199.436	-2.35412	0.4227	-5.56925	2.55837e-08	1.25329e-06		351.213	103.254	262.015	17.1017	351.163	111.871													321.464	77.4088
Iqgap3	484.856	-2.35302	0.894613	-2.63021	0.00853332	0.0432202		835.555	394.051	662.493	29.1735	760.051	227.81													752.7	217.011
Bub1	740.065	-2.34093	0.692987	-3.37802	0.000730095	0.0066223		1307.64	427.767	1061.91	70.4187	1187.22	385.446													1185.59	294.544
Depdc1a	221.672	-2.33902	0.717824	-3.25849	0.00112007	0.00921339		401.137	126.434	323.791	20.1196	340.58	117.973													355.169	88.1753
Kif15	292.676	-2.33544	0.401641	-5.81476	6.07221e-09	3.6194e-07		502.735	193.865	387.697	29.1735	519.529	123.058													469.987	115.365
1700095J12Rik	1.13255	-2.33297	2.76189	-0.8447	0.398278	NA		0.875844	0	1.0651	1.00598	3.84836	0													1.92977	0.335327
Birc5	798.19	-2.3273	0.766837	-3.03494	0.00240586	0.0164748		1340.04	526.806	1119.42	65.3888	1328.65	408.837													1262.7	333.677
Pif1	232.645	-2.32109	0.731033	-3.17508	0.00149796	0.0114214		483.466	149.613	279.057	17.1017	341.542	125.092													368.021	97.2688
Mcm10	391.516	-2.31941	1.05039	-2.20815	0.0272337	0.102021		502.735	247.599	581.545	17.1017	723.492	276.626													602.591	180.442
Bcl6b	25.1311	-2.30383	0.66979	-3.43964	0.000582497	0.00554105		40.2888	16.8578	37.2786	4.02392	45.2182	7.11905													40.9285	9.33359
Brip1	147.117	-2.3035	0.836766	-2.75286	0.00590768	0.0324988		266.257	75.8601	216.216	11.0658	212.622	100.684													231.698	62.5365
Tmc4-ps	0.612645	-2.29384	4.00297	-0.573035	0.566621	NA		1.75169	0	0	0	1.92418	0													1.22529	0
Mir8107	0.957825	-2.28439	2.88295	-0.792378	0.42814	NA		1.75169	0	1.0651	1.00598	1.92418	0													1.58032	0.335327
Gins1	83.3282	-2.27418	0.436034	-5.21561	1.83213e-07	6.86338e-06		144.514	35.8228	120.356	11.0658	141.427	46.7823													135.433	31.2236
Plk1	1400.64	-2.27304	0.724432	-3.13768	0.0017029	0.0125795		2585.49	906.107	1991.74	130.778	2065.61	724.109													2214.28	586.998
Txndc2	2.6205	-2.26528	1.84253	-1.22944	0.218906	NA		4.37922	0	6.39061	2.01196	1.92418	1.01701													4.23134	1.00966
Sapcd2	235.633	-2.25363	0.66586	-3.38455	0.000712956	0.00649606		487.845	183.329	314.205	23.1376	311.717	93.5647													371.256	100.01
Cenpn	242.681	-2.2533	0.346014	-6.51218	7.40676e-11	9.84855e-09		474.708	142.238	313.14	28.1675	382.912	114.922													390.253	95.109
Chaf1b	552.116	-2.23789	0.873825	-2.56103	0.0104363	0.050326		828.549	281.315	832.909	41.2452	900.516	428.16													853.991	250.24
Hmgb2	2030.58	-2.23774	0.562428	-3.97872	6.9288e-05	0.00100501		3839.7	1303.32	2511.51	229.364	3319.21	980.395													3223.47	837.692
Ercc6l	355.361	-2.2343	0.765057	-2.92044	0.00349535	0.0216447		509.741	237.063	549.592	35.2093	620.548	180.01													559.961	150.761
Bub1b	1064.63	-2.23412	0.70848	-3.1534	0.00161383	0.0120891		1986.41	804.96	1334.57	94.5622	1656.72	510.538													1659.24	470.02
Ccnb1	2734.78	-2.23398	0.804621	-2.77644	0.00549576	0.0307979		4885.46	2109.33	3721.46	215.28	4087.92	1389.23													4231.61	1237.95
Cenpa	982.359	-2.23037	0.65098	-3.42618	0.000612144	0.00576129		1826.13	680.634	1280.25	100.598	1532.61	473.925													1546.33	418.386
Melk	536.329	-2.226	0.545295	-4.08219	4.46129e-05	0.000706566		997.586	323.459	760.482	71.4247	815.852	249.167													857.974	214.683
1700040D17Rik	6.39607	-2.2225	1.34065	-1.65778	0.0973617	NA		9.63429	2.10723	12.7812	0	6.73463	7.11905													9.71671	3.07543
Rad51ap1	303.173	-2.22203	0.874906	-2.53974	0.0110936	0.0526404		532.513	209.669	415.39	20.1196	452.182	189.163													466.695	139.651
2610316D01Rik	44.5571	-2.22181	0.468523	-4.74215	2.11463e-06	5.47901e-05		98.0945	24.2331	64.9712	15.0897	55.8012	9.15306													72.9556	16.1586
Kif22	1138.36	-2.22	0.535695	-4.14416	3.41062e-05	0.000563009		2194.87	671.151	1513.51	145.867	1742.34	562.405													1816.91	459.808
Ect2	812.967	-2.21443	0.746847	-2.96504	0.00302648	0.0194582		1440.76	527.86	1172.68	76.4546	1206.46	453.585													1273.3	352.633
Gm26847	5.75128	-2.20368	1.21753	-1.80996	0.0703022	NA		14.0135	3.16084	8.52081	1.00598	5.77254	2.03401													9.43562	2.06694
C330027C09Rik	316.563	-2.20126	0.815254	-2.70009	0.00693215	0.0365805		534.265	227.58	462.254	26.1555	476.234	172.891													490.918	142.209
Brca1	388.046	-2.2006	0.325401	-6.76273	1.3542e-11	2.40968e-09		549.154	168.578	622.019	59.3529	701.364	227.81													624.179	151.914
Mir5616	0.692899	-2.19864	4.01121	-0.548123	0.583608	NA		0	0	3.1953	0	0.96209	0													1.3858	0
Mir3473a	0.980138	-2.19351	2.89078	-0.758795	0.447975	NA		0.875844	1.05361	1.0651	0	2.88627	0													1.60907	0.351204
Racgap1	2485.64	-2.19078	0.570624	-3.83927	0.0001234	0.00159872		4480.82	1550.92	3486.08	323.926	3860.87	1211.26													3942.59	1028.7
AU022751	0.658562	-2.18788	4.01234	-0.545289	0.585555	NA		0	0	1.0651	0	2.88627	0													1.31712	0
Cks2	241.459	-2.1874	0.667835	-3.27537	0.00105525	0.00877565		458.942	160.149	330.181	25.1495	349.239	125.092													379.454	103.464
Oip5	128.552	-2.18499	0.819911	-2.66491	0.00770089	0.0400089		220.713	81.1282	200.239	11.0658	180.873	77.2925													200.608	56.4955
Snora61	0.994	-2.18401	3.2476	-0.672502	0.501264	NA		1.75169	0	3.1953	0	0	1.01701													1.649	0.339002
Nuf2	552.728	-2.18366	0.840471	-2.59814	0.00937303	0.0465382		965.18	378.247	758.352	41.2452	824.511	348.833													849.348	256.109
Spc24	249.557	-2.18229	0.665783	-3.27778	0.00104628	0.00872933		436.17	174.9	361.069	28.1675	379.063	117.973													392.101	107.013
Ttk	321.796	-2.1806	0.804243	-2.71137	0.00670067	0.0356089		550.906	205.454	446.278	26.1555	494.514	207.469													497.233	146.36
Kif20b	241.507	-2.17974	0.715814	-3.04512	0.00232589	0.0160452		423.033	161.203	331.247	23.1376	376.177	134.245													376.819	106.195
Cdk1	1430.32	-2.17903	0.794523	-2.74256	0.00609614	0.0332567		2233.4	926.125	2216.48	134.801	2231.09	840.048													2226.99	633.658
Gm11832	13.0704	-2.15718	0.892434	-2.41719	0.0156409	NA		15.7652	5.26806	20.2369	1.00598	25.9764	10.1701													20.6595	5.48137
Rinl	3.13801	-2.15092	1.95864	-1.09817	0.272131	NA		2.62753	0	4.26041	9.05383	2.88627	0													3.25807	3.01794
Prim1	322.128	-2.15013	0.932869	-2.30486	0.0211743	0.0847215		426.536	192.811	562.374	25.1495	503.173	222.725													497.361	146.895
Lmnb1	1821.12	-2.1485	0.614449	-3.49663	0.000471181	0.00470792		3357.11	1233.78	2480.62	219.304	2723.68	912.255													2853.8	788.447
Cenpf	936.728	-2.1484	0.266504	-8.06144	7.53982e-16	5.70199e-13		1774.46	619.524	1204.63	145.867	1487.39	388.497													1488.83	384.629
Aurka	830.327	-2.14794	0.749336	-2.86645	0.00415104	0.0248283		1368.94	548.932	1154.57	78.4665	1328.65	502.402													1284.05	376.6
Mir3062	4.41112	-2.14761	1.47859	-1.45247	0.14637	NA		6.13091	4.21445	6.39061	0	7.69672	2.03401													6.73941	2.08282
Mis18bp1	259.715	-2.14504	0.325844	-6.58303	4.60956e-11	6.6422e-09		478.211	160.149	347.223	40.2392	417.547	114.922													414.327	105.103
Trip13	298.137	-2.13907	0.721548	-2.96456	0.00303115	0.0194779		496.604	152.774	448.408	33.1974	448.334	209.503													464.448	131.825
Nsl1	192.966	-2.13463	0.365449	-5.84111	5.18552e-09	3.23427e-07		304.794	118.005	272.666	26.1555	340.58	95.5987													306.013	79.9196
Wdhd1	439.014	-2.13418	0.603178	-3.53823	0.000402826	0.00418027		667.393	222.312	689.121	62.3708	725.416	267.473													693.977	184.052
Parpbp	99.2904	-2.13218	0.348733	-6.11407	9.71228e-10	7.58184e-08		198.817	55.8415	143.789	21.1256	138.541	37.6293													160.382	38.1988
E2f8	201.441	-2.13179	0.363584	-5.86326	4.53865e-09	2.89245e-07		294.284	104.308	289.708	27.1615	375.215	117.973													319.735	83.1473
Hmmr	806.731	-2.13004	0.92409	-2.30501	0.0211661	0.0847203		1387.34	671.151	1011.85	47.2811	1212.23	510.538													1203.81	409.657
Gm13237	327.801	-2.12927	0.339289	-6.27568	3.48108e-10	3.36968e-08		608.712	230.741	379.176	36.2153	551.277	160.687													513.055	142.548
Prc1	1997.91	-2.12895	0.719692	-2.95814	0.00309499	0.0197386		3349.23	1407.63	2660.62	196.166	3230.7	1143.12													3080.18	915.636
Ska3	316.228	-2.12368	0.638905	-3.32393	0.00088757	0.00772386		524.631	199.133	438.822	37.2213	518.566	178.993													494.006	138.449
Cdc20	2052.67	-2.12035	0.789231	-2.6866	0.00721835	0.037876		3407.91	1543.54	2886.43	186.106	3131.6	1160.41													3141.98	963.351
Tpx2	1507.3	-2.1202	0.713548	-2.97135	0.00296496	0.0191646		2748.4	1164.24	1942.75	145.867	2251.29	791.232													2314.14	700.447
Cit	382.189	-2.11748	0.629445	-3.36404	0.000768107	0.00688452		648.125	260.242	550.657	48.2871	593.609	192.214													597.464	166.915
Fbxo5	268.076	-2.11744	0.362504	-5.84117	5.18364e-09	3.23427e-07		447.556	147.506	374.916	33.1974	442.561	162.721													421.678	114.475
1700030C10Rik	8.25179	-2.11565	1.40928	-1.50123	0.133297	NA		31.5304	11.5897	6.39061	0	0	0													12.6403	3.86325
Nat8	1.91057	-2.11242	2.70125	-0.782016	0.434205	NA		3.50338	0	0	6.03589	1.92418	0													1.80919	2.01196
Mcm6	2244.78	-2.10449	0.689134	-3.05383	0.00225944	0.0156761		3491.99	1172.67	3521.23	282.681	3483.73	1516.36													3498.98	990.57
Cdca8	1116.46	-2.10084	0.645308	-3.25557	0.00113166	0.00928347		1988.17	850.265	1493.27	130.778	1695.2	541.048													1725.55	507.364
Ube2t	151.364	-2.09888	0.420472	-4.99172	5.98453e-07	1.88575e-05		220.713	101.147	221.541	18.1077	269.385	77.2925													237.213	65.5157
Nek2	384.497	-2.09585	0.721628	-2.90434	0.00368031	0.0225135		684.034	258.135	489.947	36.2153	594.572	244.082													589.517	179.477
Catsperd	2.43002	-2.09429	2.11338	-0.990966	0.321702	NA		9.63429	1.05361	0	1.00598	2.88627	0													4.17352	0.686531
Cenpi	284.943	-2.09092	0.872395	-2.39676	0.0165406	0.0703703		464.197	241.277	406.869	22.1316	417.547	157.636													429.538	140.348
Ccnb2	656.2	-2.08824	0.569162	-3.66897	0.000243532	0.00280909		1410.11	522.592	860.602	83.4964	789.876	270.524													1020.2	292.204
Asf1b	359.877	-2.08453	0.585027	-3.56313	0.000366453	0.00388108		542.148	188.597	512.314	49.2931	634.017	232.895													562.826	156.928
Knstrn	849.749	-2.08318	0.522669	-3.98566	6.72924e-05	0.000984568		1716.65	612.149	1059.78	114.682	1201.65	393.582													1326.03	373.471
Atad2	711.319	-2.08134	0.609702	-3.4137	0.000640879	0.00598814		1049.26	312.923	1026.76	98.5861	1236.29	544.099													1104.1	318.536
Hist1h2ai	55.2178	-2.07602	0.414393	-5.00979	5.44889e-07	1.76186e-05		92.8395	22.1259	56.4504	13.0778	118.337	28.4762													89.209	21.2266
Hist1h2ae	145.938	-2.0744	0.406688	-5.10072	3.38368e-07	1.16645e-05		200.568	82.1818	247.104	22.1316	245.333	78.3096													231.002	60.8743
Ccne2	353.015	-2.07284	0.318564	-6.50683	7.67526e-11	1.00946e-08		549.154	177.007	542.137	59.3529	583.989	206.452													558.426	147.604
Pola1	452.258	-2.06866	0.270882	-7.63677	2.22746e-14	9.29388e-12		698.924	269.725	632.67	91.5443	826.435	194.248													719.343	185.172
Gsg2	161.562	-2.06772	0.367327	-5.62909	1.81165e-08	9.36793e-07		266.257	76.9137	260.95	28.1675	241.485	95.5987													256.23	66.8933
1110028F11Rik	1.36759	-2.06407	2.62353	-0.786752	0.431427	NA		0.875844	2.10723	4.26041	0	0.96209	0													2.03278	0.702408
D830044I16Rik	2.2795	-2.05681	1.8814	-1.09324	0.27429	NA		4.37922	2.10723	4.26041	1.00598	1.92418	0													3.52127	1.03774
Lig1	962.03	-2.05461	0.674771	-3.0449	0.00232755	0.0160475		1622.06	604.774	1373.98	115.688	1455.64	600.034													1483.9	440.165
Kif23	425.033	-2.05201	0.805463	-2.54762	0.0108461	0.0517907		596.45	327.673	645.452	43.2572	700.401	236.963													647.434	202.631
Mad2l1	450.573	-2.04788	0.353864	-5.78719	7.15751e-09	4.18386e-07		800.522	290.797	573.025	57.3409	724.454	257.303													699.333	201.814
Depdc1b	147.319	-2.04654	0.419366	-4.88009	1.06036e-06	3.03319e-05		287.277	120.112	153.375	12.0718	233.788	77.2925													224.813	69.8254
Aspm	703.545	-2.04528	0.684248	-2.98909	0.00279811	0.0183607		1333.03	571.058	870.188	72.4306	1005.38	369.174													1069.54	337.554
Ncapg	555.792	-2.04115	0.575677	-3.54565	0.000391649	0.00407901		933.65	340.317	744.506	75.4486	907.251	333.578													861.802	249.781
Rrm2	3981.69	-2.03903	0.715698	-2.84901	0.00438554	0.0258728		5988.15	2536.05	5943.27	468.787	6411.37	2542.52													6114.26	1849.12
Hist1h4j	1.37214	-2.03644	2.81518	-0.723378	0.469448	NA		5.25506	1.05361	0	0	1.92418	0													2.39308	0.351204
Dlgap5	427.978	-2.034	0.320268	-6.35091	2.1404e-10	2.27183e-08		761.109	250.76	560.243	61.3648	681.16	253.235													667.504	188.453
Sgol2a	309.127	-2.0301	0.651671	-3.11523	0.00183802	0.0133654		506.238	193.865	444.147	39.2333	480.083	191.197													476.823	141.432
Uhrf1	1746.76	-2.02871	0.601144	-3.37475	0.000738836	0.00667656		2701.98	986.181	2679.8	263.567	2767.93	1081.08													2716.57	776.942
Ccna2	1896.54	-2.01939	0.63233	-3.19357	0.00140526	0.0109278		3192.45	1354.95	2621.21	246.465	2923.79	1040.4													2912.49	880.603
Slc2a4	6.07851	-2.01332	1.33577	-1.50723	0.131751	NA		2.62753	2.10723	17.0416	6.03589	8.65881	0													9.44266	2.71437
Ccnf	1001.16	-2.01217	0.613976	-3.27728	0.00104811	0.00873424		1645.71	679.58	1467.71	142.849	1523.95	547.15													1545.79	456.526
Gm20491	1.77971	-2.01129	2.2694	-0.886264	0.375475	NA		1.75169	0	1.0651	0	4.81045	3.05102													2.54241	1.01701
Hist1h3i	2.1182	-2.00872	1.96042	-1.02464	0.305534	NA		3.50338	2.10723	3.1953	0	2.88627	1.01701													3.19498	1.04141
Mir7051	1.26161	-1.99973	3.05219	-0.655178	0.512353	NA		2.62753	0	0	3.01794	1.92418	0													1.51724	1.00598
2610318N02Rik	29.2327	-1.99284	0.67296	-2.9613	0.00306344	0.0196229		33.2821	13.697	61.7759	4.02392	43.294	19.3231													46.1173	12.348
Top2a	3309.21	-1.98682	0.64195	-3.09498	0.00196828	0.0140255		5474.9	2372.74	4473.43	422.512	5188.55	1923.16													5045.63	1572.8
Pask	217.752	-1.98522	0.900318	-2.20502	0.0274529	0.10262		389.751	174.9	299.294	16.0957	279.006	147.466													322.683	112.82
Gm4969	18.3859	-1.98417	0.717999	-2.76347	0.00571901	0.0315732		17.5169	5.26806	29.8228	4.02392	39.4457	14.2381													28.9285	7.84336
Shcbp1	521.178	-1.9806	0.566413	-3.49674	0.000470986	0.00470792		976.566	348.746	637.996	69.4127	783.141	311.204													799.234	243.121
Mms22l	346.321	-1.977	0.623153	-3.17257	0.00151096	0.0114913		544.775	194.918	534.681	52.311	522.415	228.827													533.957	158.685
Timeless	524.804	-1.97496	0.644426	-3.06468	0.00217902	0.0152405		811.907	292.904	733.855	69.4127	855.298	385.446													800.353	249.254
Fignl1	741.79	-1.9748	0.656349	-3.00877	0.00262311	0.0174298		1117.58	476.233	1136.46	104.622	1161.24	454.602													1138.43	345.152
Kntc1	468.307	-1.97409	0.712108	-2.77219	0.00556813	0.0310481		678.779	295.012	660.363	54.323	790.838	330.527													709.993	226.621
Mcm2	1977.88	-1.97302	0.676286	-2.91743	0.00352929	0.0217657		2751.9	1160.03	3098.38	275.639	3248.02	1333.3													3032.77	922.988
Hells	328.156	-1.97194	0.689428	-2.86026	0.004233	0.0252064		485.218	151.72	495.272	45.2691	512.794	278.66													497.761	158.55
Fbln7	51.6225	-1.97093	0.459255	-4.29159	1.77395e-05	0.000333822		104.225	38.9837	86.2732	21.1256	50.9908	8.13606													80.4965	22.7484
Cdca5	238.948	-1.97056	0.357671	-5.5094	3.60054e-08	1.684e-06		360.848	146.452	363.2	38.2273	388.684	136.279													370.911	106.986
Gm16169	0.515382	-1.9699	4.02009	-0.490014	0.624124	NA		0	0	2.1302	0	0.96209	0													1.03076	0
Ptprcap	0.515382	-1.9699	4.02009	-0.490014	0.624124	NA		0	0	2.1302	0	0.96209	0													1.03076	0
Mcm5	1476.25	-1.96745	0.617249	-3.18744	0.00143536	0.0110765		2235.15	815.496	2268.67	227.352	2308.05	1002.77													2270.62	681.872
1700109K24Rik	1.73633	-1.96575	2.14955	-0.914494	0.360457	NA		5.25506	1.05361	2.1302	0	0.96209	1.01701													2.78245	0.690207
Mir7036b	0.501008	-1.96527	4.01825	-0.489086	0.624781	NA		0.875844	0	2.1302	0	0	0													1.00202	0
Bora	220.033	-1.96465	0.338816	-5.79858	6.68799e-09	3.94755e-07		405.516	150.667	301.424	35.2093	316.528	110.854													341.156	98.9099
Gm15520	0.498214	-1.96285	4.02094	-0.488157	0.625439	NA		0	0	1.0651	0	1.92418	0													0.996427	0
Mir7115	0.81979	-1.95978	3.0629	-0.639843	0.522275	NA		0.875844	1.05361	1.0651	0	1.92418	0													1.28838	0.351204
Teddm1b	0.81979	-1.95978	3.0629	-0.639843	0.522275	NA		0.875844	1.05361	1.0651	0	1.92418	0													1.28838	0.351204
Pole2	86.4262	-1.95935	0.490863	-3.99164	6.56171e-05	0.000963553		137.508	52.6806	135.268	10.0598	125.072	57.9694													132.616	40.2366
Cdca3	837.423	-1.95828	0.54724	-3.57846	0.00034562	0.00372065		1477.55	636.382	1093.86	125.748	1269.96	421.041													1280.46	394.39
Lockd	107.692	-1.95456	0.355186	-5.50292	3.73557e-08	1.73182e-06		214.582	67.4312	124.617	18.1077	165.479	55.9354													168.226	47.1581
Snord47	3.87898	-1.95225	1.53852	-1.26891	0.204473	NA		7.00675	2.10723	5.32551	4.02392	4.81045	0													5.71424	2.04372
Chek1	133.972	-1.95179	0.411918	-4.7383	2.1552e-06	5.56032e-05		236.478	87.4498	183.197	17.1017	197.228	82.3776													205.635	62.3097
Gm13031	1.26051	-1.95149	2.90828	-0.671011	0.502214	NA		4.37922	1.05361	2.1302	0	0	0													2.16981	0.351204
Gm29083	0.469465	-1.94988	4.02005	-0.485039	0.627649	NA		1.75169	0	1.0651	0	0	0													0.93893	0
Exo1	318.649	-1.94815	0.792272	-2.45895	0.0139345	0.0622859		395.882	171.739	481.426	34.2034	556.088	272.558													477.798	159.5
Rtbdn	2.62832	-1.94645	1.81928	-1.0699	0.284664	NA		2.62753	1.05361	4.26041	3.01794	4.81045	0													3.89946	1.35719
Aunip	100.123	-1.94637	0.443243	-4.3912	1.12729e-05	0.000229247		129.625	38.9837	177.872	18.1077	156.821	79.3266													154.773	45.4726
Angptl7	0.452296	-1.94467	4.01842	-0.483939	0.628429	NA		1.75169	0	0	0	0.96209	0													0.904593	0
Fancd2	293.061	-1.94338	0.314324	-6.18272	6.30084e-10	5.29445e-08		567.547	177.007	333.377	42.2512	454.106	184.078													451.677	134.445
Nusap1	617.472	-1.94326	0.677148	-2.86978	0.00410758	0.0246536		1032.62	492.037	860.602	78.4665	902.44	338.663													931.888	303.056
H2afx	1976.54	-1.94301	0.256234	-7.58294	3.37816e-14	1.36252e-11		3315.07	1309.64	2610.56	366.177	3249.94	1007.85													3058.52	894.557
Ncapg2	777.964	-1.93862	0.500848	-3.87067	0.000108539	0.00144958		1274.35	477.286	1120.49	138.825	1209.35	447.483													1201.4	354.532
Prr11	140.988	-1.93616	0.412868	-4.68953	2.73829e-06	6.81756e-05		285.525	104.308	166.156	15.0897	191.456	83.3946													214.379	67.5973
Cenpk	112.84	-1.93366	0.332415	-5.81703	5.99035e-09	3.58828e-07		167.286	50.5734	151.244	26.1555	212.622	69.1565													177.051	48.6285
Mcm3	1919.63	-1.93337	0.682272	-2.83373	0.00460088	0.0268422		2906.05	1045.18	2947.14	272.621	2884.35	1462.46													2912.51	926.754
Plk4	371.489	-1.92908	0.615411	-3.13461	0.00172081	0.0126808		556.161	250.76	481.426	49.2931	652.297	238.997													563.295	179.683
Snord34	2.94931	-1.92291	1.74646	-1.10104	0.270881	NA		3.50338	1.05361	4.26041	0	4.81045	4.06803													4.19141	1.70721
Il17re	2.53018	-1.92031	2.23958	-0.857442	0.391201	NA		0	0	6.39061	3.01794	5.77254	0													4.05438	1.00598
Snord35a	3.89294	-1.9196	1.54318	-1.24393	0.213527	NA		5.25506	4.21445	3.1953	0	8.65881	2.03401													5.70306	2.08282
Zwilch	270.66	-1.91712	0.290738	-6.59399	4.28171e-11	6.47609e-09		509.741	190.704	300.359	44.2632	441.599	137.296													417.233	124.088
Mtl5	17.2568	-1.91651	0.759596	-2.52306	0.0116337	0.0545134		26.2753	14.7506	35.1483	6.03589	18.2797	3.05102													26.5678	7.94583
2700038G22Rik	45.0621	-1.91587	0.460222	-4.16293	3.14189e-05	0.000530221		69.1917	20.0186	52.19	10.0598	90.4364	28.4762													70.606	19.5182
Mir6929	1.02693	-1.91499	3.27948	-0.583932	0.559266	NA		0	2.10723	2.1302	0	1.92418	0													1.35146	0.702408
Mdc1	457.128	-1.91203	0.614807	-3.10997	0.00187104	0.0135261		780.377	312.923	575.155	59.3529	712.909	302.051													689.48	224.776
Recql4	95.098	-1.91097	0.513618	-3.7206	0.000198751	0.00237169		118.239	67.4312	151.244	10.0598	162.593	61.0204													144.026	46.1705
Spdl1	118.498	-1.91001	0.426541	-4.4779	7.53802e-06	0.000163166		212.83	71.6457	125.682	12.0718	197.228	91.5306													178.58	58.416
Cdt1	270.884	-1.90969	0.677426	-2.81903	0.00481683	0.0278336		355.593	173.846	433.496	40.2392	450.258	171.874													413.116	128.653
Trim59	368.516	-1.90381	0.618336	-3.07892	0.00207754	0.0146777		691.041	257.081	494.207	51.305	490.666	226.793													558.638	178.393
Incenp	1161.28	-1.89884	0.317573	-5.9792	2.2423e-09	1.53287e-07		1980.28	791.263	1396.35	170.011	1909.75	720.041													1762.13	560.438
Cdc45	391.713	-1.89756	0.650386	-2.91758	0.00352755	0.0217657		601.705	231.795	612.433	60.3589	572.443	271.541													595.527	187.898
Cdkn3	162.931	-1.89714	0.385494	-4.92132	8.59632e-07	2.55566e-05		289.904	131.702	202.369	24.1435	250.143	79.3266													247.472	78.3906
Dscc1	76.7377	-1.89412	0.523143	-3.62066	0.000293852	0.00329834		111.232	50.5734	107.575	7.04187	126.034	57.9694													114.947	38.5282
Gm14199	2.07383	-1.88945	2.32094	-0.814088	0.415595	NA		0.875844	4.21445	6.39061	0	0.96209	0													2.74285	1.40482
Mir1949	1.15853	-1.88833	2.68677	-0.702826	0.482164	NA		1.75169	2.10723	2.1302	0	0.96209	0													1.61466	0.702408
Gmnn	179.565	-1.88783	0.418854	-4.50713	6.57102e-06	0.00014509		296.035	158.042	246.038	22.1316	263.613	91.5306													268.562	90.568
Fancd2os	1.14137	-1.88199	2.69473	-0.698396	0.48493	NA		1.75169	2.10723	1.0651	0	1.92418	0													1.58032	0.702408
Usp44	25.7874	-1.87918	0.66866	-2.81036	0.00494858	0.0284861		40.2888	8.4289	46.8645	6.03589	31.749	21.3572													39.6341	11.9406
Snora24	1.58756	-1.87859	2.16928	-0.865999	0.386491	NA		3.50338	1.05361	1.0651	0	2.88627	1.01701													2.48492	0.690207
Tyms	690.273	-1.87768	0.543764	-3.45311	0.000554164	0.00532828		1009.85	411.962	995.87	119.712	1150.66	453.585													1052.13	328.42
Dbf4	333.732	-1.87576	0.625872	-2.99704	0.00272612	0.0179774		550.906	224.419	466.514	48.2871	492.59	219.674													503.337	164.127
Gm28535	15.1913	-1.87122	0.862611	-2.16925	0.0300639	NA		21.8961	10.5361	23.4322	1.00598	23.0902	11.1871													22.8062	7.5764
Cdc6	345.268	-1.86854	0.697298	-2.67969	0.00736909	0.0385		407.268	163.31	590.066	53.317	564.747	292.898													520.693	169.842
Optc	9.11431	-1.85537	0.950575	-1.95184	0.0509575	NA		12.2618	2.10723	13.8463	5.02991	16.3555	5.08504													14.1546	4.07406
Polq	107.387	-1.8535	0.340524	-5.44309	5.23639e-08	2.32942e-06		142.763	54.7879	167.221	30.1794	192.418	56.9524													167.467	47.3066
Snora75	0.813689	-1.85319	3.04934	-0.607735	0.543363	NA		0.875844	0	1.0651	0	1.92418	1.01701													1.28838	0.339002
Cenpm	335.701	-1.85297	0.307433	-6.02722	1.66808e-09	1.18728e-07		630.608	236.009	447.343	60.3589	459.879	180.01													512.61	158.793
Anln	676.999	-1.84612	0.545151	-3.38644	0.000708067	0.00646612		1012.48	400.373	975.633	119.712	1090.05	463.755													1026.05	327.947
Kif18b	778.303	-1.83684	0.72354	-2.53869	0.0111269	0.0527777		1146.48	577.38	1027.82	91.5443	1264.19	562.405													1146.16	410.443
Sema3b	5.79334	-1.83347	1.46897	-1.24813	0.211983	NA		14.8893	1.05361	12.7812	6.03589	0	0													9.22352	2.36317
Blm	302.17	-1.83204	0.342953	-5.34195	9.19534e-08	3.76755e-06		456.315	201.24	417.52	49.2931	496.438	192.214													456.758	147.582
Smc2	886.391	-1.83173	0.550867	-3.32517	0.000883636	0.0077075		1397.85	639.543	1146.05	141.843	1447.95	545.116													1330.61	442.167
Gjc1	45.8039	-1.8307	0.473419	-3.86697	0.000110198	0.0014685		75.3226	27.3939	48.9947	8.04785	86.5881	28.4762													70.3018	21.306
E2f7	201.886	-1.82688	0.339676	-5.37831	7.51894e-08	3.17001e-06		313.552	127.487	257.755	36.2153	350.201	126.109													307.169	96.6038
Mir6928	0.868501	-1.82152	3.45044	-0.52791	0.597562	NA		0	1.05361	3.1953	0	0.96209	0													1.3858	0.351204
Ifit2	149.469	-1.82009	0.371647	-4.89736	9.71309e-07	2.81931e-05		268.884	149.613	209.825	33.1974	189.532	45.7653													222.747	76.1919
Snord52	2.85039	-1.81944	1.88404	-0.965713	0.334188	NA		0.875844	4.21445	4.26041	0	6.73463	1.01701													3.95696	1.74382
Fancb	89.086	-1.81662	0.415608	-4.37099	1.23685e-05	0.000248602		120.866	42.1445	112.901	15.0897	170.29	73.2245													134.686	43.4862
E2f2	127.204	-1.81466	0.38998	-4.6532	3.2682e-06	8.02133e-05		236.478	111.683	161.895	22.1316	175.1	55.9354													191.158	63.25
Kif4	797.749	-1.81215	0.283184	-6.39921	1.5618e-10	1.78281e-08		1309.39	577.38	1069.36	151.903	1240.13	438.33													1206.29	389.204
Syce2	90.5313	-1.80868	0.513597	-3.52159	0.000428963	0.00437274		121.742	74.8065	158.7	12.0718	126.034	49.8334													135.492	45.5705
Ube2c	908.265	-1.80828	0.624189	-2.89701	0.00376734	0.0229762		1435.51	708.028	1220.61	134.801	1389.26	561.388													1348.46	468.072
Neil3	152.53	-1.80747	0.399283	-4.52679	5.98851e-06	0.000133692		269.76	114.844	169.351	19.1136	242.447	99.6667													227.186	77.8747
Rps15a-ps5	2.41926	-1.80745	1.89559	-0.953501	0.340336	NA		3.50338	1.05361	2.1302	3.01794	4.81045	0													3.48134	1.35719
Nup210	1754.67	-1.80663	0.212455	-8.50359	1.83813e-17	2.02195e-14		3392.14	1298.05	2252.69	420.5	2392.72	771.908													2679.18	830.153
Tacc3	1598.6	-1.8066	0.532441	-3.39304	0.000691204	0.00634084		2739.64	1386.55	2115.29	284.693	2295.55	769.874													2383.49	813.707
Smim5	0.955031	-1.80561	3.3259	-0.542892	0.587204	NA		0.875844	0	0	1.00598	3.84836	0													1.57473	0.335327
Chtf18	346.391	-1.79747	0.254576	-7.06065	1.65727e-12	3.78357e-10		564.919	170.685	468.645	91.5443	561.86	220.691													531.808	160.973
Cenpp	102.58	-1.79746	0.37272	-4.82255	1.41736e-06	3.87135e-05		201.444	65.324	131.007	20.1196	137.579	60.0034													156.677	48.4823
Cdca7	735.647	-1.7973	0.277204	-6.48367	8.95157e-11	1.15228e-08		979.194	340.317	1074.69	160.957	1289.2	569.524													1114.36	356.933
Fam111a	374.575	-1.78871	0.315062	-5.67733	1.36816e-08	7.39051e-07		417.778	147.506	559.178	77.4605	711.947	333.578													562.967	186.182
Rad54b	152.011	-1.77985	0.383706	-4.63857	3.50832e-06	8.49013e-05		237.354	89.5571	193.848	23.1376	249.181	118.99													226.795	77.2282
Cdca7l	295.938	-1.77719	0.343253	-5.17751	2.24868e-07	8.17087e-06		415.15	151.72	444.147	56.3349	473.348	234.929													444.215	147.661
Fsbp	41.3333	-1.77543	0.551956	-3.21662	0.0012971	0.0103324		63.9366	21.0723	61.7759	7.04187	60.6117	33.5612													62.1081	20.5585
Slfn9	320.986	-1.77016	0.311048	-5.69093	1.26347e-08	6.88646e-07		409.895	184.382	446.278	64.3828	601.306	219.674													485.826	156.146
Cdc25c	321.821	-1.76848	0.622782	-2.83965	0.0045163	0.0264892		565.795	257.081	363.2	41.2452	483.931	219.674													470.975	172.667
Pole	589.716	-1.75982	0.6222	-2.82839	0.00467828	0.0272019		853.948	420.391	804.152	91.5443	955.355	412.905													871.152	308.28
Mir5122	1.44802	-1.74888	2.26212	-0.773115	0.439454	NA		1.75169	0	1.0651	1.00598	3.84836	1.01701													2.22172	0.674329
Dtl	615.908	-1.74552	0.61424	-2.84175	0.00448664	0.0263408		822.418	341.37	983.089	115.688	945.734	487.146													917.08	314.735
Dlgap3	47.0745	-1.74256	0.465027	-3.74723	0.000178801	0.00216566		84.081	26.3403	88.4034	17.1017	46.1803	20.3401													72.8883	21.2607
Nasp	849.443	-1.74207	0.270648	-6.43666	1.22129e-10	1.43472e-08		1458.28	584.755	1171.61	182.083	1202.61	497.317													1277.5	421.385
Lsmem2	2.56097	-1.74167	1.80871	-0.962935	0.33558	NA		4.37922	0	2.1302	2.01196	4.81045	2.03401													3.77329	1.34866
Ccdc34os	1.00977	-1.73832	3.31616	-0.524195	0.600143	NA		0	2.10723	1.0651	0	2.88627	0													1.31712	0.702408
Mir6922	1.30753	-1.7371	2.64339	-0.657148	0.511086	NA		0.875844	0	1.0651	3.01794	2.88627	0													1.60907	1.00598
BC052040	121.894	-1.73468	0.350356	-4.95117	7.37673e-07	2.23705e-05		190.058	73.7529	206.63	34.2034	161.631	65.0885													186.106	57.6816
Snora62	0.78494	-1.73342	3.56485	-0.486252	0.626788	NA		2.62753	0	1.0651	0	0	1.01701													1.23088	0.339002
Mcm4	1644.64	-1.72942	0.259329	-6.66884	2.57833e-11	4.27366e-09		2592.5	929.286	2275.06	368.189	2532.22	1170.58													2466.59	822.684
Nrm	363.282	-1.72716	0.303463	-5.69152	1.25917e-08	6.88646e-07		650.752	243.384	487.816	73.4366	495.476	228.827													544.682	181.883
Mutyh	63.8111	-1.72253	0.484369	-3.55622	0.000376224	0.00396542		88.4603	44.2517	90.5336	10.0598	105.83	43.7313													94.9413	32.6809
Gm10369	0.948595	-1.71962	3.27485	-0.5251	0.599514	NA		1.75169	1.05361	0	0	2.88627	0													1.54599	0.351204
Hes5	47.0224	-1.71566	0.504824	-3.39852	0.000677508	0.00624419		176.921	38.9837	19.1718	10.0598	28.8627	8.13606													74.985	19.0598
BC055324	233.309	-1.71484	0.322837	-5.31179	1.08555e-07	4.33503e-06		325.814	136.97	322.726	48.2871	399.267	166.789													349.269	117.349
Snora44	1.0001	-1.71405	3.21358	-0.533376	0.593773	NA		1.75169	1.05361	3.1953	0	0	0													1.649	0.351204
Pold1	1140.47	-1.71278	0.258737	-6.61976	3.59774e-11	5.6536e-09		1864.67	735.422	1591.26	261.555	1675.96	713.939													1710.63	570.305
Fanci	773.947	-1.70717	0.242173	-7.04936	1.79748e-12	4.02768e-10		1464.41	504.68	984.154	183.089	1048.68	458.67													1165.75	382.146
Cenph	144.157	-1.70434	0.441999	-3.85597	0.000115271	0.00151771		202.32	115.897	219.411	21.1256	212.622	93.5647													211.451	76.8625
Arhgef39	125.612	-1.69924	0.332922	-5.10401	3.32532e-07	1.14961e-05		243.485	103.254	132.073	24.1435	186.645	64.0715													187.401	63.823
Rccd1	467.172	-1.69568	0.290757	-5.83195	5.47828e-09	3.31436e-07		709.434	365.604	598.587	98.5861	773.52	257.303													693.847	240.498
Arhgap19	600.99	-1.69024	0.223268	-7.57045	3.71947e-14	1.45179e-11		1087.8	414.07	787.11	162.969	842.791	311.204													905.9	296.081
Hp	0.794682	-1.68884	3.55226	-0.475427	0.634483	NA		0.875844	0	0	1.00598	2.88627	0													1.25404	0.335327
Snord83b	1.42721	-1.68578	2.25486	-0.747622	0.454688	NA		3.50338	1.05361	1.0651	0	1.92418	1.01701													2.16422	0.690207
Gm13715	4.0334	-1.6839	1.46614	-1.14853	0.250751	NA		4.37922	3.16084	2.1302	1.00598	12.5072	1.01701													6.33886	1.72794
Cubn	15.9791	-1.68007	0.779795	-2.1545	0.0312007	NA		35.9096	4.21445	20.2369	10.0598	17.3176	8.13606													24.4881	7.47011
Spag5	679.938	-1.67553	0.535908	-3.12652	0.00176889	0.012964		1118.45	515.217	890.425	124.742	982.294	448.5													997.057	362.819
Rapsn	1.1742	-1.67361	2.65367	-0.630678	0.528251	NA		0.875844	0	3.1953	2.01196	0.96209	0													1.67775	0.670654
Arhgap33	152.368	-1.6732	0.286413	-5.84191	5.16043e-09	3.23427e-07		301.29	123.273	185.328	50.2991	200.115	53.9014													228.911	75.8244
Usp1	874.621	-1.67251	0.210195	-7.95694	1.76345e-15	1.23092e-12		1376.83	496.251	1138.59	252.501	1436.4	547.15													1317.27	431.968
Alpl	172.314	-1.66929	0.37886	-4.40608	1.05256e-05	0.000216598		373.11	214.937	171.481	60.3589	188.57	25.4252													244.387	100.24
Snord17	2.13991	-1.66277	2.13336	-0.779412	0.435737	NA		7.8826	1.05361	0	0	2.88627	1.01701													3.58962	0.690207
Spef1	23.4177	-1.66246	0.70389	-2.36182	0.0181853	0.0753828		28.9029	23.1795	31.953	9.05383	42.332	5.08504													34.396	12.4394
5830454E08Rik	5.60378	-1.66105	1.16578	-1.42485	0.154202	NA		7.00675	2.10723	11.7161	4.02392	6.73463	2.03401													8.48583	2.72172
Chac1	26.4765	-1.66019	0.585576	-2.83514	0.00458058	0.0267624		74.4467	24.2331	18.1067	6.03589	27.9006	8.13606													40.1514	12.8017
Cenpu	145.597	-1.65821	0.376933	-4.39922	1.08638e-05	0.000222424		250.491	113.79	211.955	29.1735	183.759	84.4116													215.402	75.7917
Cenpl	184.688	-1.6562	0.263893	-6.27602	3.47339e-10	3.36968e-08		317.931	89.5571	247.104	66.3948	273.234	113.905													279.423	89.9522
P2rx3	57.3938	-1.65391	0.494008	-3.34794	0.000814148	0.00721699		74.4467	26.3403	63.9061	39.2333	123.148	17.2891													87.1668	27.6209
Dut	457.314	-1.64948	0.303481	-5.43518	5.47413e-08	2.39989e-06		734.833	320.298	647.582	98.5861	644.6	297.983													675.672	238.956
Hirip3	257.471	-1.64714	0.235466	-6.99526	2.64769e-12	5.7209e-10		457.191	166.471	331.247	82.4904	375.215	132.211													387.884	127.057
Hmgn2	5273.15	-1.64648	0.210255	-7.83086	4.84525e-15	2.66489e-12		9155.2	3897.31	6962.57	1418.43	7434.07	2771.34													7850.61	2695.7
Ncapd2	1944.82	-1.64637	0.249596	-6.59613	4.2203e-11	6.46401e-09		3184.57	1509.83	2528.55	447.662	2895.89	1102.44													2869.67	1019.97
Cbx2	142.703	-1.64097	0.297297	-5.51965	3.39682e-08	1.59928e-06		284.649	68.4848	176.807	55.329	188.57	82.3776													216.675	68.7305
Pkn3	42.2601	-1.63596	0.510798	-3.20275	0.00136121	0.0106952		75.3226	38.9837	52.19	9.05383	58.6875	19.3231													62.0667	22.4535
Gm5593	36.1936	-1.63491	0.54069	-3.02374	0.00249673	0.0168397		56.9299	27.3939	44.7343	7.04187	58.6875	22.3742													53.4505	18.9367
Apitd1	102.832	-1.63362	0.394121	-4.14497	3.39859e-05	0.000563009		153.273	77.9673	133.138	20.1196	167.404	65.0885													151.271	54.3918
Gm38670	1.78033	-1.63297	2.06667	-0.790145	0.429443	NA		3.50338	2.10723	2.1302	0	1.92418	1.01701													2.51925	1.04141
Heph	44.8917	-1.63095	0.523929	-3.11292	0.00185246	0.01343		87.5844	47.4126	34.0832	13.0778	76.0051	11.1871													65.8909	23.8925
Shmt1	687.758	-1.62889	0.603269	-2.7001	0.00693181	0.0365805		940.657	512.056	1031.02	133.795	1037.13	471.891													1002.94	372.581
Arhgap11a	1374.76	-1.62825	0.56986	-2.85728	0.00427294	0.0254012		1984.66	1015.68	1904.4	261.555	2107.94	974.293													1999	750.51
Lrr1	33.8358	-1.62616	0.620585	-2.62037	0.00878338	0.0441908		41.1647	22.1259	54.3202	5.02991	52.9149	27.4592													49.4666	18.205
Dnph1	270.273	-1.62171	0.304491	-5.32597	1.00417e-07	4.06369e-06		455.439	190.704	373.851	63.3768	369.443	168.823													399.577	140.968
Cdc7	332.056	-1.61865	0.262489	-6.16652	6.9808e-10	5.7461e-08		506.238	242.331	433.496	91.5443	539.732	178.993													493.156	170.956
Cntln	147.806	-1.61613	0.264317	-6.11434	9.69575e-10	7.58184e-08		288.153	94.8251	152.31	49.2931	228.015	74.2415													222.826	72.7866
Chek2	210.774	-1.61603	0.286685	-5.63695	1.73091e-08	9.02761e-07		371.358	129.594	252.429	53.317	315.565	142.381													313.117	108.431
Kif18a	412.502	-1.61556	0.266493	-6.06229	1.34201e-09	9.90142e-08		692.793	292.904	529.355	99.5921	606.117	254.252													609.422	215.583
Rbl1	339.18	-1.61163	0.263356	-6.1196	9.38114e-10	7.41907e-08		493.1	178.061	502.728	102.61	518.566	240.014													504.798	173.561
Aspdh	8.49804	-1.60727	0.986722	-1.6289	0.103334	NA		14.8893	6.32168	6.39061	3.01794	17.3176	3.05102													12.8659	4.13021
B230369F24Rik	5.69729	-1.60517	1.18785	-1.35132	0.176591	NA		8.75844	3.16084	8.52081	5.02991	7.69672	1.01701													8.32532	3.06925
Bcat1	430.992	-1.60333	0.186863	-8.58024	9.46716e-18	1.14553e-14		577.181	198.079	593.262	208.238	778.331	230.861													649.591	212.393
Dhfr	283.692	-1.6033	0.342326	-4.68356	2.81942e-06	6.99077e-05		404.64	243.384	374.916	56.3349	455.069	167.806													411.541	155.842
Hist1h2ac	65.4841	-1.60238	0.392203	-4.08559	4.39644e-05	0.000698123		100.722	42.1445	99.0544	23.1376	94.2848	33.5612													98.0204	32.9478
Spc25	745.715	-1.60077	0.282094	-5.67459	1.39019e-08	7.47615e-07		1139.47	515.217	1026.76	169.005	1110.25	513.589													1092.16	399.27
Gm10371	0.337865	-1.59565	4.04045	-0.394918	0.692903	NA		0	0	1.0651	0	0.96209	0													0.67573	0
Mir302c	0.337865	-1.59565	4.04045	-0.394918	0.692903	NA		0	0	1.0651	0	0.96209	0													0.67573	0
Mir6989	0.337865	-1.59565	4.04045	-0.394918	0.692903	NA		0	0	1.0651	0	0.96209	0													0.67573	0
Snord90	0.337865	-1.59565	4.04045	-0.394918	0.692903	NA		0	0	1.0651	0	0.96209	0													0.67573	0
Stmn1	2097.65	-1.58885	0.232459	-6.83499	8.20102e-12	1.52665e-09		3356.23	1465.58	2933.29	573.409	2990.18	1267.19													3093.23	1102.06
Sass6	132.449	-1.588	0.306946	-5.17354	2.29702e-07	8.29669e-06		174.293	82.1818	213.02	53.317	207.811	64.0715													198.375	66.5234
Tipin	812.361	-1.58397	0.254638	-6.2205	4.95579e-10	4.54281e-08		1254.21	494.144	1153.5	219.304	1181.45	571.558													1196.39	428.335
Kif20a	1572.96	-1.58282	0.460889	-3.43428	0.000594123	0.00562071		2560.97	1261.17	1952.33	332.98	2323.45	1006.84													2278.92	866.997
Pcna	1355.14	-1.58281	0.260559	-6.07467	1.24241e-09	9.33739e-08		2046.85	870.284	1872.45	331.974	2031.93	977.344													1983.74	726.534
Scarna10	0.306322	-1.58096	4.03691	-0.391626	0.695335	NA		0.875844	0	0	0	0.96209	0													0.612645	0
Syt9	65.351	-1.57864	0.466256	-3.38578	0.000709752	0.00647662		84.081	51.627	95.8591	14.0837	106.792	39.6633													95.5774	35.1247
Upk1a	9.42986	-1.57823	0.932301	-1.69283	0.0904877	NA		9.63429	3.16084	19.1718	4.02392	13.4693	7.11905													14.0918	4.76794
Scml2	27.7795	-1.57803	0.609189	-2.59038	0.00958697	0.047406		42.9164	16.8578	46.8645	7.04187	33.6731	19.3231													41.1513	14.4076
Cenpq	241.675	-1.57671	0.267013	-5.90498	3.52682e-09	2.33194e-07		417.778	172.792	292.903	65.3888	359.822	141.364													356.834	126.515
Gm6750	15.5124	-1.57555	0.743146	-2.1201	0.0339975	NA		30.6545	14.7506	20.2369	5.02991	17.3176	5.08504													22.7364	8.28851
Rtkn2	536.477	-1.57389	0.27223	-5.78147	7.40507e-09	4.30776e-07		934.526	483.608	650.777	122.73	747.544	279.677													777.616	295.338
Snord99	1.82345	-1.57209	2.11425	-0.74357	0.457137	NA		0.875844	2.10723	2.1302	0	4.81045	1.01701													2.6055	1.04141
Podnl1	1.49919	-1.57137	2.74702	-0.572026	0.567304	NA		2.62753	2.10723	4.26041	0	0	0													2.29598	0.702408
Nmral1	255.254	-1.5695	0.363291	-4.32023	1.55867e-05	0.000299839		407.268	175.953	360.004	49.2931	338.656	200.35													368.642	141.866
Chaf1a	665.542	-1.5652	0.271143	-5.77259	7.80638e-09	4.47665e-07		1019.48	448.839	880.839	157.939	1010.19	475.959													970.172	360.912
Kcng1	170.104	-1.56514	0.387194	-4.04227	5.29354e-05	0.00081181		248.74	109.576	272.666	37.2213	222.243	130.177													247.883	92.3246
Atad5	182.811	-1.56142	0.336187	-4.6445	3.40898e-06	8.26626e-05		243.485	122.219	244.973	41.2452	311.717	133.228													266.725	98.8974
Mir6385	1.33639	-1.55853	2.29937	-0.677809	0.497893	NA		0.875844	0	3.1953	1.00598	1.92418	1.01701													1.99844	0.674329
Snord33	2.06702	-1.55616	2.03377	-0.765157	0.444178	NA		4.37922	1.05361	1.0651	3.01794	2.88627	0													2.77686	1.35719
Ccr10	2.52786	-1.5559	1.94255	-0.800955	0.423158	NA		0.875844	4.21445	4.26041	1.00598	4.81045	0													3.31557	1.74014
Chrdl1	122.933	-1.5517	0.299278	-5.1848	2.16241e-07	7.90488e-06		242.609	100.093	167.221	58.3469	133.73	35.5953													181.187	64.6784
Snord1a	2.21965	-1.55151	2.36223	-0.656799	0.51131	NA		5.25506	4.21445	0	0	3.84836	0													3.03447	1.40482
Rrm1	3383.94	-1.54989	0.235503	-6.58122	4.66601e-11	6.6422e-09		5200.76	2404.34	4559.7	892.305	5053.86	2192.67													4938.11	1829.77
Ccsap	34.1509	-1.54493	0.56383	-2.74006	0.00614284	0.0333881		42.9164	27.3939	54.3202	9.05383	52.9149	18.3061													50.0505	18.2513
Orc1	115.526	-1.5442	0.374555	-4.12274	3.7439e-05	0.000608886		173.417	75.8601	151.244	25.1495	177.987	89.4966													167.549	63.5021
Fen1	1079.48	-1.54382	0.273542	-5.64383	1.66306e-08	8.71929e-07		1423.25	664.83	1593.39	276.645	1699.05	819.708													1571.9	587.061
Tbc1d31	169.03	-1.53838	0.292569	-5.25818	1.45491e-07	5.62161e-06		266.257	122.219	247.104	56.3349	233.788	88.4796													249.049	89.0112
Grb10	58.4223	-1.53807	0.42332	-3.63336	0.000279757	0.00316953		70.0675	17.9114	110.771	55.329	74.0809	22.3742													84.973	31.8715
Ifrd2	131.409	-1.53804	0.280561	-5.48204	4.20446e-08	1.90539e-06		218.961	68.4848	177.872	58.3469	189.532	75.2585													195.455	67.3634
BC030867	133.381	-1.53418	0.381603	-4.02035	5.81109e-05	0.000877831		176.045	114.844	187.458	32.1914	215.508	74.2415													193.004	73.7589
Fam198a	6.94924	-1.53254	1.1976	-1.27967	0.200661	NA		25.3995	2.10723	4.26041	2.01196	3.84836	4.06803													11.1694	2.72907
Mir8100	0.690984	-1.53247	3.73955	-0.409801	0.681952	NA		0	1.05361	2.1302	0	0.96209	0													1.03076	0.351204
Mir5101	2.58608	-1.52421	1.63624	-0.931533	0.351578	NA		4.37922	1.05361	3.1953	1.00598	3.84836	2.03401													3.80763	1.36454
Mastl	262.641	-1.52198	0.244033	-6.23679	4.46651e-10	4.12614e-08		415.15	148.559	282.252	72.4306	455.069	202.384													384.157	141.125
Ddx11	332.937	-1.51969	0.350605	-4.33448	1.46104e-05	0.000284678		461.57	248.653	487.816	68.4067	482.007	249.167													477.131	188.742
Tmpo	2227.02	-1.51934	0.187105	-8.12027	4.65151e-16	3.75222e-13		3575.2	1377.07	2902.4	729.336	3327.87	1450.25													3268.49	1185.55
Mcm7	1880.91	-1.51691	0.501357	-3.02561	0.0024813	0.0167918		2677.46	1285.41	2714.94	452.691	2735.22	1419.74													2709.21	1052.61
Zfp101	51.2539	-1.51686	0.422502	-3.59018	0.000330452	0.00359898		118.239	35.8228	42.6041	15.0897	68.3084	27.4592													76.3838	26.1239
Rims3	70.5836	-1.51308	0.439335	-3.44401	0.000573144	0.00546066		162.031	28.4475	41.539	22.1316	115.451	53.9014													106.34	34.8268
Slc1a5	332.408	-1.5012	0.207958	-7.21876	5.24644e-13	1.41071e-10		527.258	186.489	422.845	128.766	518.566	210.52													489.557	175.258
Gas2	83.3449	-1.49677	0.37469	-3.9947	6.47765e-05	0.000954685		151.521	71.6457	124.617	27.1615	88.5123	36.6123													121.55	45.1398
Lgr5	79.533	-1.49493	0.386077	-3.87211	0.000107898	0.00144423		137.508	76.9137	122.487	33.1974	83.7018	23.3912													114.565	44.5008
Ncaph	1211.53	-1.49235	0.266074	-5.60879	2.03749e-08	1.02723e-06		1809.49	883.981	1620.02	298.776	1790.45	866.49													1739.99	683.082
Cenpw	157.701	-1.4919	0.286663	-5.20438	1.94647e-07	7.22463e-06		273.263	123.273	203.434	52.311	213.584	80.3436													230.094	85.3091
Smarca5-ps	4.49233	-1.4912	1.42719	-1.04485	0.296092	NA		5.25506	1.05361	10.651	1.00598	2.88627	6.10204													6.26412	2.72055
Dctd	153.975	-1.49054	0.371374	-4.01357	5.98072e-05	0.000895628		235.602	119.058	253.494	40.2392	180.873	94.5817													223.323	84.6264
2700099C18Rik	71.7854	-1.48939	0.421368	-3.53466	0.000408304	0.00421542		109.481	52.6806	117.161	21.1256	87.5502	42.7143													104.731	38.8402
Rpa2	751.786	-1.48739	0.270806	-5.49244	3.96425e-08	1.82386e-06		968.684	429.874	1041.67	197.172	1229.55	643.766													1079.97	423.604
Rcc1	785.403	-1.48694	0.218427	-6.80749	9.93166e-12	1.79363e-09		1291.87	572.112	1103.45	261.555	1040.02	443.415													1145.11	425.694
Wipf3	6.12059	-1.48622	1.25282	-1.1863	0.235506	NA		7.8826	2.10723	12.7812	1.00598	4.81045	8.13606													8.49142	3.74975
Slf1	86.8616	-1.48606	0.359031	-4.13908	3.48702e-05	0.00057172		134.004	55.8415	107.575	25.1495	137.579	61.0204													126.386	47.3371
Trib3	48.257	-1.48331	0.533394	-2.78088	0.00542114	0.0304955		100.722	41.0909	37.2786	27.1615	73.1188	10.1701													70.3732	26.1408
Haus4	245.343	-1.48286	0.325549	-4.55496	5.23959e-06	0.000119171		318.807	141.184	349.353	61.3648	386.76	214.589													351.64	139.046
Kpna2	4499.01	-1.47292	0.237133	-6.21134	5.25348e-10	4.67405e-08		7058.43	3365.24	5976.28	1217.24	6359.41	3017.46													6464.71	2533.31
Fancf	6.30075	-1.47215	1.15304	-1.27676	0.201688	NA		3.50338	3.16084	10.651	4.02392	14.4313	2.03401													9.52858	3.07293
Pmf1	349.908	-1.47121	0.241029	-6.10388	1.03522e-09	8.02956e-08		577.181	247.599	401.543	99.5921	541.657	231.878													506.794	193.023
Zfp367	266.666	-1.47082	0.279981	-5.25327	1.4942e-07	5.73962e-06		314.428	168.578	378.111	84.5024	473.348	181.027													388.629	144.703
Dnmt1	2501.88	-1.46713	0.238382	-6.15454	7.52952e-10	6.11458e-08		3408.79	1844.88	3443.47	728.33	3965.73	1620.09													3606	1397.77
Smim6	4.56254	-1.46638	1.42548	-1.02869	0.303624	NA		5.25506	0	5.32551	5.02991	7.69672	4.06803													6.09243	3.03264
Rfc5	816.591	-1.46371	0.236648	-6.18517	6.20374e-10	5.25532e-08		1261.22	560.522	1101.31	243.447	1174.71	558.337													1179.08	454.102
Kcnk5	89.0742	-1.46227	0.382731	-3.82061	0.000133123	0.00170816		100.722	49.5198	141.658	28.1675	146.238	68.1395													129.539	48.6089
Donson	277.204	-1.4609	0.268859	-5.43371	5.51934e-08	2.41098e-06		349.462	173.846	387.697	88.5263	470.462	193.231													402.54	151.868
Rad51	453.842	-1.45969	0.225759	-6.46569	1.00838e-10	1.25787e-08		620.973	260.242	647.582	162.969	711.947	319.34													660.167	247.517
Prim2	310.22	-1.45853	0.297308	-4.90579	9.3051e-07	2.75285e-05		479.963	170.685	444.147	94.5622	414.661	257.303													446.257	174.183
Dna2	228.867	-1.452	0.270083	-5.37615	7.60964e-08	3.19711e-06		307.421	153.827	288.643	70.4187	398.305	154.585													331.456	126.277
Palb2	52.5042	-1.45076	0.446169	-3.25159	0.00114762	0.00937828		69.1917	26.3403	78.8175	18.1077	79.8535	42.7143													75.9542	29.0541
Snord57	1.85169	-1.44836	2.08838	-0.693535	0.487974	NA		0.875844	1.05361	4.26041	0	2.88627	2.03401													2.67417	1.02921
Fanca	324.08	-1.44462	0.279466	-5.16923	2.35063e-07	8.41498e-06		519.376	226.527	457.994	96.5742	423.32	220.691													466.896	181.264
Syk	104.54	-1.44337	0.471254	-3.06283	0.00219254	0.0152997		126.997	74.8065	207.695	24.1435	118.337	75.2585													151.01	58.0695
Rfc4	530.106	-1.44087	0.240818	-5.98322	2.1877e-09	1.51264e-07		866.21	406.694	614.564	146.873	799.497	346.799													760.09	300.122
Wee1	458.803	-1.44007	0.245408	-5.86809	4.40849e-09	2.83738e-07		694.544	341.37	583.676	135.807	699.439	297.983													659.22	258.387
Shmt2	1964	-1.43907	0.137765	-10.4458	1.53115e-25	4.63174e-22		3436.81	1338.09	2366.66	870.174	2793.91	978.361													2865.79	1062.21
Lbr	1112.87	-1.43834	0.219499	-6.55282	5.64602e-11	7.85251e-09		1766.58	818.657	1469.84	348.069	1567.24	706.82													1601.22	624.515
H2-Q7	48.5884	-1.43583	0.541946	-2.6494	0.00806353	0.0413427		56.9299	31.6084	80.9477	10.0598	69.2705	42.7143													69.0494	28.1275
Ccne1	500.793	-1.43423	0.618983	-2.31707	0.0204997	0.0827545		599.953	346.639	813.738	116.694	714.833	412.905													709.508	292.079
Gm15510	10.3702	-1.43378	0.920816	-1.55707	0.119453	NA		15.7652	7.37529	21.302	3.01794	8.65881	6.10204													15.242	5.49842
Gng13	23.3072	-1.43264	0.65394	-2.19078	0.0284674	0.105274		32.4062	16.8578	39.4088	6.03589	28.8627	16.2721													33.5592	13.0553
6330415B21Rik	1.55155	-1.43204	2.45396	-0.583564	0.559514	NA		0	1.05361	5.32551	1.00598	1.92418	0													2.41656	0.686531
Traip	297.976	-1.43134	0.31281	-4.57574	4.74549e-06	0.000109164		388.875	244.438	404.739	78.4665	479.121	192.214													424.245	171.706
Mis18a	134.076	-1.42945	0.322884	-4.42713	9.54954e-06	0.000199223		206.699	88.5035	190.653	43.2572	182.797	92.5477													193.383	74.7694
Teddm1a	0.437922	-1.4275	4.03977	-0.353363	0.723816	NA		2.62753	0	0	0	0	0													0.875844	0
H2afz	5932.98	-1.41958	0.181536	-7.81985	5.28883e-15	2.78238e-12		9342.63	4002.67	7889.21	2112.56	8427.91	3822.93													8553.25	3312.72
Olfr1311	0.986574	-1.41842	3.25452	-0.435831	0.662959	NA		0	0	1.0651	1.00598	3.84836	0													1.63782	0.335327
Pilra	55.0514	-1.41665	0.416843	-3.39852	0.000677517	0.00624419		84.081	37.9301	76.6873	20.1196	77.9293	33.5612													79.5659	30.537
4930427A07Rik	501.649	-1.41634	0.275781	-5.13573	2.81058e-07	9.86685e-06		832.928	397.212	561.308	112.67	725.416	380.361													706.551	296.747
Chchd7	16.4565	-1.41616	0.749276	-1.89004	0.0587526	0.175967		24.5236	6.32168	24.4973	18.1077	20.2039	5.08504													23.075	9.83812
Rgcc	210.819	-1.41501	0.341833	-4.13947	3.48115e-05	0.000571532		342.455	164.364	323.791	57.3409	237.636	139.33													301.294	120.345
Aif1l	715.68	-1.40634	0.224945	-6.25192	4.05438e-10	3.83266e-08		1417.99	531.021	881.904	230.37	798.535	434.262													1032.81	398.551
Gm26515	7.18893	-1.40557	1.09845	-1.2796	0.200687	NA		11.386	8.4289	9.58591	1.00598	8.65881	4.06803													9.8769	4.50097
Gen1	129.477	-1.40555	0.299667	-4.69037	2.72712e-06	6.80375e-05		145.39	56.8951	186.393	52.311	227.053	108.82													186.279	72.6753
4930578M01Rik	0.887585	-1.40436	3.99903	-0.351175	0.725457	NA		0	0	5.32551	0	0	0													1.77517	0
Hist1h3h	1.12733	-1.40295	2.45226	-0.572107	0.56725	NA		1.75169	0	1.0651	1.00598	1.92418	1.01701													1.58032	0.674329
Rad51c	74.5056	-1.39557	0.423433	-3.29584	0.000981274	0.0083498		147.142	75.8601	76.6873	14.0837	88.5123	44.7483													104.114	44.8974
Snora65	5.55168	-1.3952	1.16722	-1.19532	0.231963	NA		8.75844	2.10723	9.58591	3.01794	5.77254	4.06803													8.03896	3.0644
F830208F22Rik	2.53399	-1.39497	1.85065	-0.753773	0.450986	NA		6.13091	1.05361	1.0651	0	2.88627	4.06803													3.36076	1.70721
Mb21d1	52.1102	-1.39288	0.413878	-3.36543	0.000764233	0.00685487		56.054	17.9114	74.5571	29.1735	94.2848	40.6803													74.9653	29.2551
Snhg5	129.098	-1.39274	0.330596	-4.2128	2.52221e-05	0.0004423		177.796	108.522	144.854	39.2333	229.939	74.2415													184.197	73.999
Mns1	216.224	-1.39156	0.313933	-4.43267	9.3074e-06	0.00019552		298.663	159.095	299.294	60.3589	322.3	157.636													306.752	125.697
Fbxl8	12.4755	-1.39105	0.937575	-1.48367	0.137896	NA		18.3927	12.6434	19.1718	1.00598	13.4693	10.1701													17.0113	7.9398
Vrk1	724.445	-1.38904	0.227611	-6.10269	1.04295e-09	8.03803e-08		1261.22	542.61	893.62	221.316	943.81	484.095													1032.88	416.007
Gins3	130.066	-1.38758	0.297899	-4.65789	3.1946e-06	7.85664e-05		231.223	96.9324	176.807	49.2931	153.934	72.2075													187.321	72.811
Zcwpw1	326.194	-1.38545	0.266198	-5.20458	1.94436e-07	7.22463e-06		515.872	241.277	418.585	96.5742	456.031	228.827													463.496	188.893
Plpp4	93.4901	-1.38516	0.346935	-3.99256	6.53639e-05	0.000961		208.451	100.093	110.771	29.1735	78.8914	33.5612													132.704	54.276
Fam169a	11.9386	-1.3849	0.838229	-1.65217	0.0984998	NA		26.2753	10.5361	17.0416	8.04785	7.69672	2.03401													17.0046	6.87266
Chd3os	42.3961	-1.38434	0.567817	-2.438	0.0147686	0.0648639		39.413	20.0186	75.6222	10.0598	63.4979	45.7653													59.511	25.2813
Gm16322	0.481045	-1.38143	4.03225	-0.342595	0.731903	NA		0	0	0	0	2.88627	0													0.96209	0
Mir7045	0.481045	-1.38143	4.03225	-0.342595	0.731903	NA		0	0	0	0	2.88627	0													0.96209	0
Ppp2r2cos	0.481045	-1.38143	4.03225	-0.342595	0.731903	NA		0	0	0	0	2.88627	0													0.96209	0
Gm28800	5.78579	-1.38138	1.29172	-1.06941	0.284884	NA		10.5101	4.21445	3.1953	0	8.65881	8.13606													7.45475	4.11684
Kifc5b	102.573	-1.38077	0.455853	-3.02897	0.0024539	0.016681		155.024	88.5035	115.031	14.0837	147.2	95.5987													139.085	66.062
Mlf1	52.6863	-1.37999	0.428091	-3.2236	0.00126591	0.0101575		84.081	31.6084	61.7759	17.1017	79.8535	41.6973													75.2368	30.1358
Smc4	599.818	-1.37598	0.173029	-7.95228	1.83112e-15	1.23092e-12		917.009	394.051	718.944	251.495	955.355	362.055													863.769	335.867
Syne2	336.195	-1.37563	0.230623	-5.96483	2.44883e-09	1.65535e-07		527.258	231.795	403.673	113.676	509.908	230.861													480.28	192.11
Ndc1	1062.77	-1.37064	0.234931	-5.83424	5.40376e-09	3.29742e-07		1677.24	846.051	1430.43	332.98	1408.5	681.395													1505.39	620.142
Dek	763.408	-1.36961	0.195323	-7.012	2.3493e-12	5.16845e-10		1168.38	488.876	992.675	289.723	1116.02	524.776													1092.36	434.458
Pfkfb1	18.789	-1.36868	0.671977	-2.03679	0.041671	0.137916		28.9029	9.48251	20.2369	6.03589	30.7869	17.2891													26.6422	10.9358
Cep128	105.49	-1.36697	0.359384	-3.80364	0.000142586	0.00181038		199.692	115.897	107.575	26.1555	132.768	50.8504													146.679	64.3011
4930579G24Rik	200.804	-1.36643	0.338784	-4.03333	5.49924e-05	0.000836992		267.132	146.452	267.34	49.2931	308.831	165.772													281.101	120.506
Snora52	2.30442	-1.36634	1.92098	-0.711273	0.476915	NA		2.62753	4.21445	2.1302	1.00598	3.84836	0													2.8687	1.74014
Gpr18	0.802621	-1.36318	3.5196	-0.387311	0.698526	NA		0.875844	1.05361	0	0	2.88627	0													1.25404	0.351204
Prrg1	81.0321	-1.35948	0.344797	-3.94284	8.05227e-05	0.00113956		134.004	50.5734	99.0544	32.1914	115.451	54.9184													116.17	45.8944
Cenpj	157.748	-1.35856	0.300098	-4.52706	5.98092e-06	0.000133692		212.83	91.6643	237.518	60.3589	225.129	118.99													225.159	90.3377
Haus6	422.343	-1.35723	0.23585	-5.75465	8.68218e-09	4.93213e-07		569.299	223.366	576.22	157.939	652.297	354.936													599.272	245.413
Mthfd1l	780.713	-1.35697	0.218227	-6.21813	5.03102e-10	4.56491e-08		1185.02	598.452	1125.81	294.752	1024.63	455.619													1111.82	449.608
Ezh2	736.656	-1.35671	0.223001	-6.0839	1.17295e-09	8.87041e-08		1042.25	538.396	1031.02	266.585	1070.81	470.874													1048.03	425.285
Ccdc18	52.7792	-1.35443	0.40846	-3.31595	0.000913336	0.00789383		89.3361	38.9837	61.7759	25.1495	76.0051	25.4252													75.7057	29.8528
Tex30	161.903	-1.35129	0.309176	-4.37061	1.23902e-05	0.000248627		227.719	126.434	190.653	47.2811	267.461	111.871													228.611	95.1951
Lmo7	51.8874	-1.3489	0.424839	-3.17507	0.00149799	0.0114214		83.2052	32.662	83.0779	24.1435	57.7254	30.5102													74.6695	29.1053
Mir3069	1.13526	-1.34546	2.43469	-0.552622	0.580523	NA		1.75169	1.05361	1.0651	0	1.92418	1.01701													1.58032	0.690207
Gm28857	2.41467	-1.34472	1.67951	-0.800665	0.423326	NA		4.37922	2.10723	2.1302	1.00598	3.84836	1.01701													3.45259	1.37674
Mir7013	2.01938	-1.34124	2.30798	-0.581133	0.561151	NA		1.75169	7.37529	1.0651	0	1.92418	0													1.58032	2.45843
Ovol1	3.20777	-1.33987	1.6942	-0.790855	0.429029	NA		6.13091	2.10723	2.1302	5.02991	3.84836	0													4.03649	2.37904
Topbp1	780.684	-1.33748	0.497917	-2.68615	0.00722811	0.037878		1134.22	534.182	1042.73	203.208	1066	703.769													1080.98	480.386
1700124L16Rik	1.48838	-1.33703	2.21856	-0.602655	0.546738	NA		1.75169	2.10723	2.1302	0	1.92418	1.01701													1.93536	1.04141
Myt1	68.9074	-1.33616	0.566311	-2.35942	0.0183035	0.0756913		104.225	60.0559	136.333	13.0778	51.9529	47.7993													97.5038	40.311
Gemin6	197.09	-1.33569	0.23807	-5.6105	2.01744e-08	1.02138e-06		270.636	107.468	239.648	85.5084	333.845	145.432													281.376	112.803
Cks1b	867.906	-1.33442	0.227006	-5.87836	4.14355e-09	2.68112e-07		1238.44	626.899	1220.61	306.824	1223.78	590.881													1227.61	508.202
Fat3	120.239	-1.33161	0.308604	-4.31493	1.59657e-05	0.00030595		197.065	101.147	123.552	50.2991	192.418	56.9524													171.012	69.4661
Vipr2	17.0433	-1.33094	0.723108	-1.84059	0.0656824	0.191362		21.0203	14.7506	23.4322	9.05383	27.9006	6.10204													24.1177	9.96882
Gm15942	0.532551	-1.32926	4.02525	-0.330231	0.741225	NA		0	0	3.1953	0	0	0													1.0651	0
Gstcd	135.891	-1.32803	0.295521	-4.49386	6.99422e-06	0.000152762		220.713	85.3426	195.979	59.3529	165.479	88.4796													194.057	77.725
Rif1	206.479	-1.32688	0.33027	-4.01757	5.88016e-05	0.000884705		315.304	141.184	251.364	51.305	290.551	189.163													285.74	127.217
Kcnj10	110.379	-1.32449	0.311021	-4.25852	2.05786e-05	0.000375001		305.67	107.468	122.487	51.305	51.9529	23.3912													160.036	60.7216
Pold3	421.296	-1.32033	0.20251	-6.51982	7.03927e-11	9.46391e-09		619.222	256.028	578.35	189.124	601.306	283.745													599.626	242.966
Kifc1	544.039	-1.3186	0.247416	-5.32948	9.84954e-08	3.99931e-06		772.495	452	701.902	177.053	812.966	347.816													762.454	325.623
Nr6a1	25.7567	-1.3182	0.587581	-2.24344	0.0248683	0.0951654		29.7787	10.5361	38.3437	11.0658	40.4078	24.4082													36.1767	15.3367
Tnfaip8l1	118.877	-1.31742	0.372293	-3.53866	0.000402168	0.00417702		218.085	61.1095	140.593	41.2452	142.389	109.837													167.023	70.7305
4933413G19Rik	28.1026	-1.31725	0.550489	-2.39288	0.0167167	0.0708544		55.1782	25.2867	34.0832	15.0897	29.8248	9.15306													39.6954	16.5098
Foxr2	18.9427	-1.31714	0.689921	-1.90912	0.0562461	0.170742		35.9096	7.37529	18.1067	9.05383	26.9385	16.2721													26.985	10.9004
Haus5	465.763	-1.31027	0.232165	-5.64367	1.66459e-08	8.71929e-07		730.454	328.727	548.527	151.903	683.084	351.884													654.022	277.505
Plekhg4	19.3176	-1.30965	0.714502	-1.83296	0.0668091	0.193071		25.3995	22.1259	23.4322	7.04187	30.7869	7.11905													26.5395	12.0956
Xntrpc	210.509	-1.30814	0.232549	-5.62521	1.85281e-08	9.54001e-07		295.159	129.594	249.234	89.5323	353.087	146.449													299.16	121.859
Exosc8	557.065	-1.30728	0.175706	-7.44013	1.0059e-13	3.20299e-11		836.431	377.193	731.725	274.633	808.155	314.255													792.104	322.027
Gm5662	0.791041	-1.30591	3.49601	-0.373544	0.708744	NA		2.62753	1.05361	1.0651	0	0	0													1.23088	0.351204
Gm8203	330.101	-1.30581	0.241851	-5.39922	6.69316e-08	2.87189e-06		484.342	246.545	462.254	127.76	451.22	208.486													465.939	194.264
Pola2	487.521	-1.30504	0.257257	-5.07293	3.91743e-07	1.30942e-05		592.946	322.405	718.944	172.023	746.582	372.225													686.157	288.884
Alkbh2	25.737	-1.30468	0.587993	-2.21886	0.026496	0.0999071		35.9096	22.1259	29.8228	11.0658	43.294	12.2041													36.3422	15.1319
Hist1h4d	32.7211	-1.30344	0.503457	-2.58897	0.00962636	0.047523		43.7922	20.0186	38.3437	15.0897	57.7254	21.3572													46.6204	18.8218
Nup85	1217.66	-1.30329	0.206442	-6.31311	2.73474e-10	2.73474e-08		1700.01	902.946	1636	454.703	1805.84	806.487													1713.95	721.379
Ntsr2	26.83	-1.30049	0.628441	-2.06939	0.0385094	0.130071		61.3091	43.1981	30.8879	8.04785	13.4693	4.06803													35.2221	18.438
Dnah11	63.9378	-1.29979	0.390925	-3.3249	0.000884499	0.0077075		78.826	37.9301	94.794	27.1615	98.1332	46.7823													90.5844	37.2913
Pstpip2	31.5082	-1.29729	0.663242	-1.95598	0.0504677	0.158098		46.4197	21.0723	52.19	6.03589	30.7869	32.5442													43.1322	19.8841
Rad51b	26.1978	-1.29667	0.634061	-2.04502	0.0408531	0.135688		53.4265	22.1259	23.4322	4.02392	30.7869	23.3912													35.8819	16.5137
Stab1	86.2477	-1.29543	0.331418	-3.90875	9.2774e-05	0.00128001		141.887	59.0023	102.25	35.2093	122.185	56.9524													122.107	50.388
Mcm8	152.235	-1.29432	0.270899	-4.77788	1.7715e-06	4.72139e-05		229.471	94.8251	159.765	53.317	253.992	122.041													214.409	90.061
Scarna13	3.19673	-1.28651	1.62135	-0.793481	0.427498	NA		6.13091	3.16084	1.0651	0	5.77254	3.05102													4.32285	2.07062
A730089K16Rik	12.2614	-1.28595	0.852004	-1.50933	0.131216	NA		14.0135	5.26806	25.5624	5.02991	12.5072	11.1871													17.361	7.16168
Chrm1	7.91797	-1.28581	1.22491	-1.04971	0.293849	NA		3.50338	13.697	12.7812	1.00598	13.4693	3.05102													9.91795	5.91799
Vars	3007.26	-1.28569	0.179943	-7.14495	9.00291e-13	2.26948e-10		4619.2	2238.93	4009.04	1201.14	4056.17	1919.09													4228.14	1786.39
Gm7931	10.3519	-1.28484	0.882436	-1.45601	0.145389	NA		20.1444	9.48251	12.7812	3.01794	10.583	6.10204													14.5029	6.20083
Gfpt2	1199.06	-1.28373	0.213247	-6.01992	1.74508e-09	1.23482e-07		2004.81	767.03	1527.36	455.709	1520.1	919.375													1684.09	714.038
Rangap1	1390.15	-1.28306	0.227794	-5.63255	1.77567e-08	9.22131e-07		2146.69	1115.78	1874.58	470.799	1793.34	939.715													1938.2	842.096
Hmgb3	1556.27	-1.28234	0.228283	-5.61732	1.93945e-08	9.90185e-07		2565.35	1156.87	1947.01	498.967	1987.68	1181.76													2166.68	945.865
Dus4l	86.5343	-1.281	0.359328	-3.56499	0.000363865	0.00386208		150.645	63.2168	93.7289	26.1555	118.337	67.1225													120.904	52.1649
Asns	2424.36	-1.28064	0.169654	-7.54851	4.40275e-14	1.66479e-11		3629.5	1462.41	2619.08	1364.11	4105.24	1365.84													3451.27	1397.46
Dnmt3b	37.2353	-1.28054	0.496455	-2.57937	0.00989812	0.0485742		58.6816	29.5012	56.4504	15.0897	42.332	21.3572													52.488	21.9827
Elovl2	343.032	-1.27972	0.266416	-4.80348	1.55933e-06	4.21158e-05		594.698	380.354	419.65	125.748	396.381	141.364													470.243	215.822
Lrrn1	1461.03	-1.27898	0.615943	-2.07646	0.0378513	0.128761		2726.5	1494.02	2046.06	335.998	1240.13	923.443													2004.23	917.821
Mrc2	93.7706	-1.2768	0.503851	-2.53407	0.0112746	0.0532079		93.7153	122.219	117.161	22.1316	161.631	45.7653													124.169	63.372
Gm4793	27.9061	-1.27641	0.608069	-2.09913	0.0358056	0.123714		57.8057	10.5361	30.8879	19.1136	30.7869	18.3061													39.8268	15.9853
Haus8	288.959	-1.2742	0.275165	-4.6307	3.64439e-06	8.74944e-05		364.351	233.902	400.478	107.64	447.372	180.01													404.067	173.851
Cyp39a1	77.0488	-1.27338	0.358519	-3.55178	0.000382639	0.00401555		155.024	71.6457	94.794	29.1735	75.043	36.6123													108.287	45.8105
Wdr62	307.326	-1.27054	0.233744	-5.43559	5.46143e-08	2.39989e-06		506.238	240.224	361.069	109.652	422.357	204.418													429.888	184.765
Cep152	149.581	-1.26976	0.3023	-4.20031	2.66545e-05	0.00046339		218.085	118.005	183.197	50.2991	224.167	103.735													208.483	90.6795
Lsm2	336.292	-1.26671	0.26682	-4.74745	2.06e-06	5.37199e-05		472.956	286.583	475.035	122.73	456.031	204.418													468.007	204.577
Suv39h2	131.18	-1.26635	0.323391	-3.91587	9.00797e-05	0.00125427		230.347	102.2	161.895	42.2512	156.821	93.5647													183.021	79.3388
Ccdc34	207.049	-1.26626	0.270133	-4.68754	2.76502e-06	6.86998e-05		343.331	186.489	243.908	71.4247	276.12	121.024													287.786	126.313
Gm12061	1.70747	-1.26411	2.40718	-0.525143	0.599483	NA		5.25506	1.05361	0	2.01196	1.92418	0													2.39308	1.02186
Ly6g6d	5.39663	-1.26381	1.40135	-0.901852	0.367135	NA		3.50338	8.4289	10.651	4.02392	5.77254	0													6.64231	4.15094
4933404O12Rik	147.534	-1.26355	0.314523	-4.01734	5.88585e-05	0.000884705		269.76	133.809	172.546	43.2572	171.252	94.5817													204.519	90.5492
Tomt	297.474	-1.26271	0.273039	-4.62466	3.7521e-06	8.99019e-05		393.254	212.83	404.739	100.598	442.561	230.861													413.518	181.429
Emb	22.969	-1.26098	0.717705	-1.75696	0.0789245	0.217092		26.2753	30.5548	33.0181	5.02991	31.749	11.1871													30.3475	15.5906
Tigd3	29.7162	-1.26091	0.539307	-2.33802	0.0193864	0.0791413		49.0473	21.0723	38.3437	21.1256	37.5215	11.1871													41.6375	17.795
G2e3	400.294	-1.2607	0.198128	-6.36306	1.97775e-10	2.17553e-08		606.084	281.315	514.444	180.071	567.633	252.218													562.72	237.868
Xndc1	268.196	-1.25998	0.214982	-5.86089	4.60394e-09	2.91663e-07		368.73	171.739	307.814	114.682	456.031	190.18													377.525	158.867
Gjc3	26.6238	-1.2595	0.658784	-1.91185	0.0558955	0.170105		28.027	17.9114	57.5155	8.04785	27.9006	20.3401													37.8144	15.4331
Kctd15	74.477	-1.25851	0.423633	-2.97077	0.00297057	0.0191701		120.866	68.4848	109.705	22.1316	78.8914	46.7823													103.154	45.7996
Eln	111.805	-1.25693	0.301906	-4.16331	3.13671e-05	0.000530086		196.189	90.6107	116.096	54.323	159.707	53.9014													157.331	66.2783
Dll3	41.873	-1.25675	0.480367	-2.61623	0.00889068	0.0446008		71.8192	25.2867	78.8175	25.1495	29.8248	20.3401													60.1538	23.5921
Zik1	189.184	-1.25395	0.255823	-4.90162	9.50511e-07	2.78479e-05		238.23	122.219	269.471	88.5263	290.551	126.109													266.084	112.285
Slc43a1	74.5633	-1.2538	0.412286	-3.04109	0.00235725	0.0162153		117.363	57.9487	105.445	23.1376	87.5502	55.9354													103.453	45.6739
Hist2h2be	51.4385	-1.24749	0.449811	-2.77336	0.00554813	0.0309732		87.5844	31.6084	66.0363	19.1136	61.5738	42.7143													71.7315	31.1454
Polr3g	92.4397	-1.24696	0.382312	-3.26163	0.00110774	0.00913503		121.742	52.6806	96.9242	67.4007	173.176	42.7143													130.614	54.2652
Col20a1	3.9501	-1.24577	1.62526	-0.766508	0.443374	NA		9.63429	3.16084	1.0651	5.02991	4.81045	0													5.16995	2.73025
Klk14	7.90013	-1.24564	0.992118	-1.25553	0.209285	NA		16.641	7.37529	9.58591	5.02991	6.73463	2.03401													10.9872	4.81307
Wdr76	56.6701	-1.24302	0.454328	-2.73594	0.00622015	0.03363		73.5709	38.9837	89.4685	19.1136	73.1188	45.7653													78.7194	34.6209
Rpp40	46.7078	-1.24226	0.440285	-2.82149	0.00478014	0.0276745		55.1782	31.6084	63.9061	22.1316	77.9293	29.4932													65.6712	27.7444
Gm4604	6.97992	-1.24146	1.06055	-1.17058	0.241768	NA		8.75844	2.10723	6.39061	3.01794	13.4693	8.13606													9.53944	4.42041
Mtbp	295.155	-1.23961	0.254112	-4.87823	1.07043e-06	3.04704e-05		487.845	243.384	334.442	94.5622	401.191	209.503													407.826	182.483
Steap3	27.7451	-1.23736	0.546039	-2.26607	0.023447	0.0913423		31.5304	12.6434	41.539	15.0897	43.294	22.3742													38.7878	16.7024
Cdkn2c	655.178	-1.23704	0.164635	-7.51384	5.74188e-14	2.04343e-11		1021.23	417.231	753.027	308.836	983.256	447.483													919.172	391.183
2010204K13Rik	57.8417	-1.23532	0.396297	-3.11714	0.00182612	0.0133029		72.6951	37.9301	83.0779	28.1675	87.5502	37.6293													81.1077	34.5756
Hn1l	1661.19	-1.23411	0.19934	-6.19097	5.97934e-10	5.20503e-08		2323.61	1211.65	2131.27	621.696	2451.4	1227.53													2302.1	1020.29
Clgn	22.6418	-1.23356	0.654148	-1.88575	0.0593286	0.177321		39.413	16.8578	34.0832	7.04187	21.166	17.2891													31.5541	13.7296
Tmem95	3.52762	-1.22866	1.40607	-0.873826	0.382213	NA		7.00675	2.10723	3.1953	2.01196	4.81045	2.03401													5.00417	2.05107
Mettl1	151.177	-1.22814	0.266149	-4.6145	3.94041e-06	9.33051e-05		258.374	109.576	167.221	61.3648	207.811	102.718													211.135	91.2194
Nt5dc2	1973.87	-1.22613	0.165043	-7.42917	1.09284e-13	3.3906e-11		3092.61	1409.73	2527.49	863.132	2633.24	1317.02													2751.11	1196.63
Snora69	1.51802	-1.22526	2.91892	-0.419764	0.674658	NA		0.875844	0	2.1302	0	0	6.10204													1.00202	2.03401
Nt5e	60.7413	-1.22491	0.419467	-2.92015	0.00349865	0.021654		86.7086	56.8951	75.6222	22.1316	88.5123	34.5782													83.6143	37.8683
Lin9	140.448	-1.2249	0.29854	-4.10298	4.07871e-05	0.000651087		204.948	100.093	173.612	51.305	204.925	107.803													194.495	86.4003
Snord65	4.72899	-1.2235	1.27437	-0.960086	0.337012	NA		5.25506	1.05361	5.32551	5.02991	8.65881	3.05102													6.41313	3.04485
Ager	5.31638	-1.22288	1.20588	-1.0141	0.310536	NA		6.13091	3.16084	11.7161	2.01196	4.81045	4.06803													7.55249	3.08028
Snord12	3.69607	-1.22195	1.44874	-0.843458	0.398972	NA		3.50338	3.16084	9.58591	1.00598	2.88627	2.03401													5.32519	2.06694
Grip1os2	0.355034	-1.22024	4.04942	-0.301337	0.763158	NA		0	0	2.1302	0	0	0													0.710068	0
Mboat4	0.355034	-1.22024	4.04942	-0.301337	0.763158	NA		0	0	2.1302	0	0	0													0.710068	0
Snora16a	0.355034	-1.22024	4.04942	-0.301337	0.763158	NA		0	0	2.1302	0	0	0													0.710068	0
Slc14a2	41.0273	-1.22	0.545268	-2.23743	0.0252583	0.0963208		77.9501	41.0909	62.841	11.0658	29.8248	23.3912													56.872	25.1826
Rad21	314.686	-1.2188	0.222188	-5.48544	4.12444e-08	1.89037e-06		523.755	217.044	366.395	127.76	423.32	229.844													437.823	191.549
Gm715	5.83621	-1.21837	1.36311	-0.893815	0.371421	NA		10.5101	0	8.52081	6.03589	3.84836	6.10204													7.62643	4.04598
Slc7a1	490.331	-1.21763	0.210651	-5.78032	7.45587e-09	4.31655e-07		716.44	414.07	575.155	217.292	748.506	270.524													680.034	300.629
Anapc15	439.531	-1.21621	0.255108	-4.76743	1.86587e-06	4.92948e-05		566.671	312.923	596.457	154.921	652.297	353.919													605.142	273.921
Mthfd2	567.625	-1.21571	0.174628	-6.96173	3.36117e-12	7.0121e-10		802.273	382.461	662.493	285.699	916.872	355.953													793.879	341.371
Car3	121.295	-1.21516	0.345275	-3.5194	0.000432516	0.00439785		344.207	208.615	86.2732	25.1495	45.2182	18.3061													158.566	84.0236
Dctpp1	356.195	-1.2119	0.203629	-5.95149	2.6571e-09	1.78616e-07		527.258	249.706	459.059	165.987	501.249	233.912													495.855	216.535
Fam60a	326.329	-1.20957	0.234491	-5.15828	2.49225e-07	8.84346e-06		461.57	241.277	381.306	118.706	507.983	247.133													450.287	202.372
Dck	607.039	-1.20725	0.215852	-5.59298	2.23203e-08	1.11142e-06		916.133	416.177	748.766	230.37	845.677	485.112													836.859	377.22
Terf1	157.582	-1.20627	0.315859	-3.81902	0.00013398	0.00171725		220.713	105.361	216.216	56.3349	212.622	134.245													216.517	98.647
Cep72	144.104	-1.20607	0.326291	-3.6963	0.000218766	0.00256499		237.354	131.702	152.31	38.2273	197.228	107.803													195.631	92.5772
Rnaseh2b	318.619	-1.20561	0.247254	-4.87597	1.08276e-06	3.06824e-05		473.832	248.653	451.603	130.778	397.343	209.503													440.926	196.311
Rdm1	126.871	-1.20454	0.293448	-4.10479	4.04689e-05	0.000648574		204.948	88.5035	150.179	82.4904	175.1	60.0034													176.742	76.9991
Gm26800	0.320697	-1.20448	4.04845	-0.297516	0.766072	NA		0	0	0	0	1.92418	0													0.641393	0
Mir691	0.320697	-1.20448	4.04845	-0.297516	0.766072	NA		0	0	0	0	1.92418	0													0.641393	0
Mir6999	0.320697	-1.20448	4.04845	-0.297516	0.766072	NA		0	0	0	0	1.92418	0													0.641393	0
Snord98	0.320697	-1.20448	4.04845	-0.297516	0.766072	NA		0	0	0	0	1.92418	0													0.641393	0
Arhgdig	19.3347	-1.20421	0.638679	-1.88547	0.059366	0.177321		33.2821	13.697	26.6275	11.0658	21.166	10.1701													27.0252	11.6443
Nup37	136.634	-1.20401	0.301161	-3.99789	6.39085e-05	0.000944192		218.961	103.254	172.546	52.311	175.1	97.6327													188.869	84.3992
Slc16a6	112.017	-1.20205	0.299452	-4.01415	5.96599e-05	0.000895628		197.065	97.986	103.315	46.2751	166.442	61.0204													155.607	68.4272
4930558J18Rik	28.5292	-1.20198	0.552856	-2.17413	0.0296955	0.108195		56.9299	28.4475	18.1067	6.03589	42.332	19.3231													39.1228	17.9355
Snord16a	2.82293	-1.19781	1.55801	-0.768806	0.442009	NA		2.62753	2.10723	5.32551	2.01196	3.84836	1.01701													3.9338	1.71206
Mir6399	1.24786	-1.19573	2.63953	-0.453009	0.650543	NA		3.50338	1.05361	0	1.00598	1.92418	0													1.80919	0.686531
Trim36	34.7069	-1.19549	0.489628	-2.44162	0.0146215	0.0645696		56.9299	28.4475	48.9947	19.1136	38.4836	16.2721													48.136	21.2778
Ctrl	7.60749	-1.19542	1.00449	-1.19008	0.234014	NA		11.386	5.26806	6.39061	2.01196	13.4693	7.11905													10.4153	4.79969
Lyar	258.018	-1.19519	0.214799	-5.56424	2.63301e-08	1.28466e-06		394.13	172.792	312.075	124.742	369.443	174.925													358.549	157.486
Mir7067	1.27051	-1.19234	2.61877	-0.455305	0.64889	NA		1.75169	0	0	1.00598	3.84836	1.01701													1.86668	0.674329
Cldn34c3	3.72649	-1.18964	1.39066	-0.855448	0.392303	NA		7.00675	4.21445	4.26041	2.01196	3.84836	1.01701													5.03851	2.41447
Cdk2	762.071	-1.18962	0.211585	-5.62241	1.88307e-08	9.65473e-07		958.173	452	1072.56	329.962	1116.99	642.749													1049.24	474.903
Eri1	782.361	-1.18955	0.178849	-6.65117	2.9078e-11	4.75465e-09		1178.01	548.932	1011.85	359.135	1059.26	536.98													1083.04	481.682
1700039M10Rik	0.291948	-1.1871	4.04735	-0.293302	0.769291	NA		1.75169	0	0	0	0	0													0.583896	0
Crabp2	0.291948	-1.1871	4.04735	-0.293302	0.769291	NA		1.75169	0	0	0	0	0													0.583896	0
Hils1	0.291948	-1.1871	4.04735	-0.293302	0.769291	NA		1.75169	0	0	0	0	0													0.583896	0
Mir133c	0.291948	-1.1871	4.04735	-0.293302	0.769291	NA		1.75169	0	0	0	0	0													0.583896	0
Mir3068	0.291948	-1.1871	4.04735	-0.293302	0.769291	NA		1.75169	0	0	0	0	0													0.583896	0
Mir6959	0.291948	-1.1871	4.04735	-0.293302	0.769291	NA		1.75169	0	0	0	0	0													0.583896	0
Mir877	0.291948	-1.1871	4.04735	-0.293302	0.769291	NA		1.75169	0	0	0	0	0													0.583896	0
Gm6981	5.90301	-1.18646	1.27805	-0.928338	0.353232	NA		5.25506	4.21445	15.9765	8.04785	1.92418	0													7.71859	4.08743
Gm10436	0.665877	-1.18596	3.76389	-0.315089	0.752694	NA		0	0	1.0651	1.00598	1.92418	0													0.996427	0.335327
Snhg4	85.3804	-1.18588	0.38007	-3.12016	0.00180752	0.0131831		105.977	77.9673	100.12	36.2153	146.238	45.7653													117.445	53.316
Cdca4	305.509	-1.1818	0.238295	-4.95938	7.07178e-07	2.14996e-05		417.778	185.436	407.934	132.79	434.865	254.252													420.192	190.826
Dnaaf2	393.128	-1.18105	0.251204	-4.70155	2.5819e-06	6.49642e-05		494.852	283.422	600.717	166.993	531.074	281.711													542.214	244.042
Pold2	1005.67	-1.18071	0.170605	-6.92072	4.49354e-12	9.06197e-10		1560.75	723.832	1231.26	446.656	1373.86	697.667													1388.63	622.718
Gm7265	12.1987	-1.17766	0.799537	-1.47292	0.140772	NA		21.0203	7.37529	18.1067	10.0598	11.5451	5.08504													16.8907	7.50671
Alg8	609.183	-1.1762	0.206297	-5.70147	1.18779e-08	6.59278e-07		823.293	427.767	766.873	245.459	918.796	472.908													836.321	382.045
Tcf19	389.708	-1.17583	0.189676	-6.19914	5.67721e-10	5.01418e-08		443.177	217.044	513.379	218.298	667.69	278.66													541.415	238.001
B130034C11Rik	11.2756	-1.17422	0.847823	-1.38499	0.166056	NA		13.1377	9.48251	22.3671	6.03589	11.5451	5.08504													15.6833	6.86781
Cep57l1	102.723	-1.17318	0.343005	-3.4203	0.000625531	0.00586284		159.404	85.3426	134.203	37.2213	127.958	72.2075													140.521	64.9238
Gm1604a	0.621798	-1.17018	3.857	-0.303392	0.761591	NA		1.75169	0	0	0	0.96209	1.01701													0.904593	0.339002
Ephx4	5.35542	-1.16978	1.23799	-0.944903	0.344708	NA		4.37922	6.32168	10.651	2.01196	6.73463	2.03401													7.25495	3.45588
Pus7l	125.058	-1.16786	0.337059	-3.46485	0.000530531	0.00516277		190.058	86.3962	175.742	48.2871	148.162	101.701													171.321	78.7947
Hjurp	2159.18	-1.16399	0.175064	-6.64894	2.95221e-11	4.7629e-09		3300.18	1705.8	2640.39	889.287	2930.53	1488.9													2957.03	1361.33
Npm3	181.91	-1.16303	0.258353	-4.50168	6.74175e-06	0.000148318		309.173	144.345	206.63	72.4306	233.788	125.092													249.863	113.956
Afmid	43.0451	-1.16246	0.469424	-2.47635	0.0132733	0.0601075		53.4265	16.8578	41.539	28.1675	83.7018	34.5782													59.5558	26.5345
Wdr90	608.191	-1.15788	0.261466	-4.4284	9.49331e-06	0.000198623		687.538	509.948	741.311	207.232	1051.56	451.551													826.804	389.577
Fxyd6	163.112	-1.15721	0.260722	-4.43847	9.06e-06	0.000192326		249.616	108.522	228.997	87.5204	197.228	106.786													225.28	100.943
Trub1	188.323	-1.15662	0.273549	-4.22818	2.35588e-05	0.000419208		246.988	138.023	257.755	79.4725	269.385	138.313													258.043	118.603
Exosc2	376.527	-1.15655	0.235832	-4.9041	9.38552e-07	2.76392e-05		465.073	230.741	567.699	176.047	518.566	301.034													517.113	235.941
Tspan11	13.0996	-1.1544	0.889217	-1.29822	0.194211	NA		28.9029	5.26806	23.4322	8.04785	4.81045	8.13606													19.0485	7.15066
Dkc1	1035.43	-1.15394	0.210477	-5.48249	4.19391e-08	1.90539e-06		1270.85	676.419	1596.59	483.877	1401.76	783.096													1423.07	647.797
Cdc25b	379.228	-1.15329	0.2449	-4.70925	2.48631e-06	6.32024e-05		554.409	361.389	454.798	143.855	531.074	229.844													513.427	245.029
Ttf2	381.243	-1.1498	0.24921	-4.61379	3.95401e-06	9.34443e-05		523.755	293.958	526.16	150.897	508.946	283.745													519.62	242.867
Kcnab3	36.9916	-1.14844	0.471723	-2.43457	0.0149095	0.065246		49.0473	23.1795	42.6041	20.1196	61.5738	25.4252													51.075	22.9081
Gm11127	2.35818	-1.14667	1.71239	-0.669632	0.503092	NA		1.75169	1.05361	6.39061	2.01196	1.92418	1.01701													3.35549	1.36086
Stag3	157.562	-1.14568	0.264779	-4.32691	1.51213e-05	0.000293217		123.494	56.8951	213.02	81.4845	309.793	160.687													215.436	99.6889
Slc29a1	818.449	-1.14106	0.15479	-7.37168	1.6849e-13	4.97251e-11		1410.11	623.739	905.336	424.524	1066.96	480.027													1127.47	509.43
1700125H03Rik	0.982309	-1.14101	3.20513	-0.355996	0.721844	NA		1.75169	0	2.1302	2.01196	0	0													1.29396	0.670654
Ftx	32.5632	-1.14037	0.532266	-2.14247	0.0321555	0.114706		37.6613	21.0723	37.2786	10.0598	56.7633	32.5442													43.9011	21.2254
Nop58	1148.77	-1.13966	0.220529	-5.16786	2.36789e-07	8.45175e-06		1394.34	804.96	1700.97	493.937	1609.58	888.864													1568.3	729.254
Snord14a	0.951647	-1.13841	3.24901	-0.350388	0.726048	NA		1.75169	0	0	0	1.92418	2.03401													1.22529	0.678005
Hat1	839.587	-1.13772	0.242236	-4.69674	2.64346e-06	6.63608e-05		1150.86	637.436	1049.12	283.687	1187.22	729.194													1129.07	550.105
Ccdc14	106.947	-1.13539	0.317663	-3.57418	0.000351325	0.00375865		155.024	93.7715	116.096	46.2751	166.442	64.0715													145.854	68.0394
Ranbp1	1035.2	-1.13349	0.187031	-6.06046	1.35734e-09	9.95379e-08		1543.24	830.247	1260.02	430.56	1421.01	726.143													1408.09	662.317
Exosc6	290.165	-1.13272	0.245416	-4.61552	3.92121e-06	9.30326e-05		417.778	199.133	442.017	143.855	334.807	203.401													398.201	182.13
Siah2	16.5916	-1.12963	0.716279	-1.57709	0.114776	0.281747		16.641	9.48251	31.953	8.04785	20.2039	13.2211													22.9327	10.2505
G0s2	101.994	-1.12902	0.310166	-3.64006	0.00027258	0.00310274		150.645	75.8601	135.268	50.2991	132.768	67.1225													139.56	64.4272
Nupr1	59.0742	-1.12793	0.490705	-2.29858	0.0215287	0.0856783		70.0675	67.4312	59.6457	26.1555	107.754	23.3912													79.1558	38.9926
Cdc25a	330.063	-1.12773	0.330706	-3.41007	0.000649459	0.00604496		345.958	240.224	546.397	112.67	448.334	286.796													446.896	213.23
Nup62	1132.45	-1.12465	0.211723	-5.31187	1.08503e-07	4.33503e-06		1598.42	777.566	1519.9	476.835	1488.35	933.613													1535.56	729.338
Suv39h1	753.053	-1.12345	0.200814	-5.59445	2.21317e-08	1.10659e-06		1049.26	637.436	988.414	346.057	1031.36	465.789													1023.01	483.094
Gm10548	13.3493	-1.12274	0.767788	-1.4623	0.143659	NA		20.1444	12.6434	14.9114	6.03589	19.2418	7.11905													18.0992	8.59943
Mir7027	1.01065	-1.12248	2.85674	-0.392924	0.694376	NA		0.875844	3.16084	1.0651	0	0.96209	0													0.967678	1.05361
Caprin2	165.777	-1.1217	0.273323	-4.10392	4.06216e-05	0.000649371		227.719	135.916	203.434	73.4366	245.333	108.82													225.496	106.057
Zkscan16	29.6189	-1.12093	0.530948	-2.11119	0.0347561	0.120917		45.5439	17.9114	38.3437	23.1376	37.5215	15.2551													40.4697	18.768
Skp2	289.903	-1.12069	0.313529	-3.57445	0.000350964	0.00375812		417.778	221.259	396.218	93.5562	349.239	261.371													387.745	192.062
Kcnj13	3.17851	-1.12046	1.70343	-0.657764	0.51069	NA		7.8826	0	3.1953	3.01794	1.92418	3.05102													4.33403	2.02299
Gm960	9.16606	-1.11874	0.971535	-1.15151	0.249521	NA		20.1444	14.7506	6.39061	3.01794	8.65881	2.03401													11.7313	6.60084
Prx	60.5963	-1.11808	0.485672	-2.30213	0.0213278	0.0851423		78.826	47.4126	73.492	13.0778	84.6639	66.1055													78.994	42.1986
Cyb5r2	69.5634	-1.11689	0.38119	-2.93002	0.00338942	0.021162		95.467	37.9301	74.5571	50.2991	116.413	42.7143													95.479	43.6478
Mir5116	32.293	-1.1156	0.512792	-2.17554	0.0295895	0.107939		42.9164	26.3403	45.7994	17.1017	43.294	18.3061													44.0033	20.5827
Mir707	5.91107	-1.11519	1.16105	-0.960504	0.336802	NA		13.1377	3.16084	5.32551	6.03589	5.77254	2.03401													8.07857	3.74358
Gm7846	12.273	-1.11385	0.792345	-1.40576	0.159796	NA		18.3927	10.5361	18.1067	8.04785	13.4693	5.08504													16.6562	7.88967
Mir6359	0.667715	-1.11302	3.73828	-0.297737	0.765904	NA		0	0	1.0651	0	1.92418	1.01701													0.996427	0.339002
Ppat	579.485	-1.11225	0.209835	-5.30058	1.15436e-07	4.57958e-06		803.149	435.142	767.938	254.513	786.99	429.177													786.026	372.944
Elavl2	45.4812	-1.11158	0.447087	-2.48628	0.0129088	0.0590637		69.1917	41.0909	66.0363	22.1316	50.0287	24.4082													61.7522	29.2102
Haus1	375.781	-1.11126	0.222243	-5.0002	5.72705e-07	1.81407e-05		529.01	277.1	457.994	156.933	539.732	293.915													508.912	242.649
Mir6905	3.2399	-1.11101	1.75085	-0.634555	0.525719	NA		5.25506	0	3.1953	8.04785	1.92418	1.01701													3.45818	3.02162
Spdya	32.5184	-1.11084	0.506251	-2.19425	0.0282175	0.104557		42.0405	20.0186	40.4739	15.0897	50.0287	27.4592													44.181	20.8558
Ucp2	18.9806	-1.11083	0.715047	-1.55351	0.120302	0.291363		27.1512	6.32168	41.539	17.1017	10.583	11.1871													26.4244	11.5368
Phf19	74.8699	-1.1108	0.395327	-2.80983	0.0049568	0.0285126		92.8395	65.324	102.25	28.1675	107.754	52.8844													100.948	48.7919
Pkmyt1	551.565	-1.11075	0.19488	-5.69965	1.20052e-08	6.63303e-07		858.327	441.464	693.381	250.489	696.553	369.174													749.42	353.709
Meox1	0.987453	-1.10978	2.60507	-0.426008	0.670102	NA		0.875844	1.05361	1.0651	1.00598	1.92418	0													1.28838	0.686531
Plch1	68.9289	-1.1093	0.359959	-3.08174	0.00205791	0.0145618		95.467	42.1445	103.315	55.329	82.7397	34.5782													93.8405	44.0172
Olfml3	93.8859	-1.10907	0.407083	-2.72443	0.00644126	0.0346396		131.377	105.361	117.161	26.1555	121.223	62.0374													123.254	64.5181
Snora2b	3.95478	-1.10894	1.386	-0.800103	0.423651	NA		1.75169	1.05361	4.26041	2.01196	10.583	4.06803													5.53169	2.37787
Dsn1	355.194	-1.10724	0.241824	-4.57868	4.67912e-06	0.000108048		506.238	266.564	429.236	133.795	498.363	296.966													477.945	232.442
Fancl	153.137	-1.10599	0.293404	-3.7695	0.000163575	0.00201136		232.099	122.219	205.565	64.3828	184.721	109.837													207.462	98.8129
Tma16	88.5733	-1.10393	0.360345	-3.06354	0.00218738	0.0152813		139.259	65.324	133.138	41.2452	90.4364	62.0374													120.944	56.2022
Map3k5	10.1816	-1.10282	0.902931	-1.22138	0.221941	NA		20.1444	9.48251	11.7161	9.05383	8.65881	2.03401													13.5064	6.85679
Ulbp1	51.6243	-1.10167	0.567708	-1.94055	0.0523129	0.162346		67.44	35.8228	88.4034	13.0778	49.0666	55.9354													68.3033	34.9453
Vmn2r29	9.99107	-1.10116	0.874465	-1.25924	0.207942	NA		12.2618	5.26806	13.8463	9.05383	14.4313	5.08504													13.5132	6.46898
Mir5620	2.48103	-1.09907	1.86607	-0.588974	0.555879	NA		1.75169	0	3.1953	6.03589	2.88627	1.01701													2.61109	2.35096
Cables1	31.2282	-1.09872	0.663967	-1.65477	0.0979704	0.253245		30.6545	7.37529	24.4973	38.2273	68.3084	18.3061													41.1534	21.3029
Pms1	135.189	-1.09776	0.319826	-3.43235	0.000598365	0.00565642		210.203	124.326	156.57	45.2691	175.1	99.6667													180.624	89.754
Snord110	0.627898	-1.09664	3.82558	-0.286658	0.774374	NA		1.75169	1.05361	0	0	0.96209	0													0.904593	0.351204
Rfwd3	830.017	-1.0957	0.172963	-6.33485	2.37572e-10	2.43612e-08		1238.44	540.503	975.633	404.404	1164.13	656.987													1126.07	533.965
Rps15a-ps6	8.0877	-1.09239	0.998174	-1.09439	0.273784	NA		8.75844	6.32168	12.7812	8.04785	10.583	2.03401													10.7075	5.46785
Zc3hav1l	65.7011	-1.09124	0.435706	-2.50453	0.0122614	0.0567354		60.4332	54.7879	92.6638	29.1735	115.451	41.6973													89.516	41.8862
Gm20257	5.94932	-1.09112	1.1296	-0.965939	0.334075	NA		5.25506	5.26806	8.52081	3.01794	10.583	3.05102													8.11962	3.77901
Ncapd3	613.801	-1.09064	0.209801	-5.19842	2.0099e-07	7.41458e-06		827.673	463.59	810.542	270.609	846.639	463.755													828.285	399.318
4930503L19Rik	194.047	-1.08894	0.241114	-4.5163	6.29306e-06	0.000139717		321.435	143.291	215.151	118.706	256.878	108.82													264.488	123.606
Zfp783	10.1269	-1.08816	0.90757	-1.19898	0.230534	NA		28.027	7.37529	8.52081	6.03589	6.73463	4.06803													14.4275	5.8264
Il4i1	21.3975	-1.08641	0.613097	-1.77201	0.0763932	0.212301		21.8961	8.4289	31.953	15.0897	32.7111	18.3061													28.8534	13.9416
Rad18	482.093	-1.08551	0.213872	-5.07554	3.86397e-07	1.29872e-05		664.766	356.121	580.48	199.184	699.439	392.565													648.228	315.957
Coro1a	10.5966	-1.08358	0.86147	-1.25783	0.208454	NA		14.0135	7.37529	22.3671	7.04187	7.69672	5.08504													14.6925	6.50073
Aoc2	12.527	-1.08312	0.782631	-1.38395	0.166373	NA		13.1377	5.26806	20.2369	11.0658	17.3176	8.13606													16.8974	8.15664
Epb41	589.916	-1.08231	0.225064	-4.80889	1.51774e-06	4.12689e-05		775.122	395.105	822.258	264.573	784.103	498.334													793.828	386.004
Lsm5	82.9285	-1.08004	0.35846	-3.01298	0.00258692	0.0172793		99.8462	68.4848	103.315	37.2213	132.768	55.9354													111.976	53.8805
Nrgn	31.6274	-1.07952	0.586254	-1.84139	0.0655641	0.191117		42.9164	24.2331	54.3202	11.0658	30.7869	26.4422													42.6745	20.5804
Hist1h1e	38.2516	-1.07811	0.476466	-2.26273	0.0236526	0.0919437		57.8057	27.3939	44.7343	16.0957	51.9529	31.5272													51.4976	25.0056
Clstn2	35.6015	-1.07763	0.558279	-1.93027	0.0535739	0.165102		26.2753	20.0186	62.841	13.0778	55.8012	35.5953													48.3058	22.8972
Tub	299.044	-1.07724	0.614043	-1.75434	0.0793721	0.218174		402.888	354.014	514.444	95.5682	263.613	163.738													393.648	204.44
Tube1	90.6366	-1.07584	0.368671	-2.91815	0.00352114	0.0217487		118.239	61.1095	112.901	32.1914	129.882	89.4966													120.341	60.9325
Smoc1	783.014	-1.07535	0.603203	-1.78273	0.0746306	0.209407		1399.6	871.338	1173.74	227.352	554.164	471.891													1042.5	523.527
Auts2	62.8437	-1.07518	0.436497	-2.4632	0.0137704	0.0618035		94.5912	70.592	70.2967	18.1077	81.7776	41.6973													82.2218	43.4657
Zdhhc15	166.254	-1.07403	0.258723	-4.15128	3.30626e-05	0.000551803		211.954	102.2	205.565	81.4845	254.954	141.364													224.158	108.35
Rtn4rl2	3.85947	-1.07131	1.43477	-0.746679	0.455257	NA		3.50338	2.10723	9.58591	1.00598	2.88627	4.06803													5.32519	2.39374
Ska2	476.275	-1.06799	0.201216	-5.30767	1.11036e-07	4.41951e-06		634.987	333.995	648.647	240.429	643.638	355.953													642.424	310.126
Nlgn3	1863.92	-1.06788	0.187773	-5.6871	1.29216e-08	7.01126e-07		3089.98	1792.19	2514.7	864.138	1895.32	1027.18													2500	1227.84
Pprc1	722.899	-1.06738	0.16668	-6.40375	1.51611e-10	1.74713e-08		970.435	481.501	854.211	361.147	1101.59	568.507													975.413	470.385
Rpph1	2.49154	-1.06676	1.88072	-0.567207	0.570574	NA		3.50338	2.10723	5.32551	0	0.96209	3.05102													3.26366	1.71942
Smpd3	98.8557	-1.06584	0.355827	-2.99537	0.0027411	0.0180551		205.823	95.8787	107.575	33.1974	86.5881	64.0715													133.329	64.3825
Kbtbd8	85.5725	-1.06458	0.383831	-2.77357	0.00554442	0.030973		144.514	68.4848	108.64	31.1854	90.4364	70.1735													114.53	56.6146
Atm	224.959	-1.06267	0.27971	-3.79919	0.00014517	0.0018374		369.606	147.506	266.275	96.5742	268.423	201.367													301.435	148.482
Gar1	220.497	-1.06201	0.266958	-3.97821	6.94373e-05	0.00100501		318.807	197.026	270.536	87.5204	292.475	156.619													293.939	147.055
Mir1957b	1.16166	-1.0618	2.70521	-0.392501	0.694688	NA		1.75169	0	3.1953	1.00598	0	1.01701													1.649	0.674329
Mir3091	5.80112	-1.06046	1.1708	-0.905756	0.365065	NA		10.5101	4.21445	4.26041	1.00598	7.69672	7.11905													7.48908	4.11316
Cfap43	153.72	-1.05934	0.29843	-3.5497	0.00038567	0.00403686		191.81	110.629	209.825	65.3888	215.508	129.16													205.714	101.726
Plin3	53.6326	-1.05885	0.406722	-2.60338	0.00923103	0.0459463		72.6951	42.1445	100.12	43.2572	44.2561	19.3231													72.3569	34.9083
Ppwd1	65.0066	-1.05569	0.378186	-2.79145	0.00524717	0.029738		83.2052	41.0909	86.2732	32.1914	92.3606	54.9184													87.2797	42.7336
Hist1h4i	66.6553	-1.05543	0.37758	-2.79525	0.00518588	0.0294736		91.0878	55.8415	101.185	37.2213	76.9672	37.6293													89.7465	43.564
Gnl3	562.482	-1.05504	0.208391	-5.06278	4.13193e-07	1.36976e-05		711.185	428.82	762.613	269.603	791.8	410.871													755.199	369.765
Slc7a5	4095.05	-1.0547	0.140517	-7.50588	6.10185e-14	2.07914e-11		5494.17	3030.19	4923.96	2177.95	6138.13	2805.92													5518.76	2671.35
Dleu2	50.2359	-1.05468	0.4138	-2.54877	0.0108102	0.0516399		81.4535	41.0909	50.0598	27.1615	72.1567	29.4932													67.89	32.5819
Srsf7	1860.88	-1.05454	0.210467	-5.01047	5.42968e-07	1.76137e-05		2589.87	1583.58	2412.45	756.498	2424.47	1398.38													2475.6	1246.15
Tagln2	712.148	-1.05211	0.572393	-1.83809	0.0660486	0.19179		1458.28	979.86	958.591	196.166	380.988	299													932.62	491.675
Rab44	7.77629	-1.04899	0.995717	-1.0535	0.292112	NA		15.7652	5.26806	11.7161	5.02991	4.81045	4.06803													10.7639	4.78867
Dclre1b	139.921	-1.04741	0.304569	-3.43899	0.000583894	0.00554997		193.562	121.165	191.718	61.3648	175.1	96.6157													186.793	93.0487
Gm3317	0.989291	-1.04609	2.57523	-0.40621	0.684588	NA		0.875844	1.05361	1.0651	0	1.92418	1.01701													1.28838	0.690207
Cep192	391.481	-1.04373	0.194264	-5.37273	7.75516e-08	3.23577e-06		536.892	299.226	426.041	185.101	613.813	287.813													525.582	257.38
Gm15471	15.3172	-1.04192	0.738652	-1.41057	0.15837	NA		26.2753	8.4289	13.8463	12.0718	22.1281	9.15306													20.7499	9.88458
Maneal	16.248	-1.04124	0.817397	-1.27385	0.202715	0.414827		21.8961	30.5548	23.4322	5.02991	12.5072	4.06803													19.2785	13.2176
9430018G01Rik	0.513467	-1.03708	4.02177	-0.257867	0.79651	NA		0	1.05361	1.0651	0	0.96209	0													0.67573	0.351204
Nup43	236.782	-1.03677	0.297945	-3.47973	0.000501925	0.00494166		286.401	188.597	334.442	91.5443	320.376	199.333													313.74	159.825
Zgrf1	130.874	-1.03641	0.32721	-3.16742	0.001538	0.0116457		190.934	140.13	141.658	46.2751	181.835	84.4116													171.476	90.2724
2700012I20Rik	4.68049	-1.0358	1.28625	-0.805283	0.420656	NA		7.00675	5.26806	2.1302	1.00598	9.6209	3.05102													6.25262	3.10836
Mir6966	0.973079	-1.03546	2.5816	-0.401094	0.688351	NA		1.75169	1.05361	1.0651	1.00598	0.96209	0													1.25963	0.686531
Anp32b	1875.01	-1.0347	0.153966	-6.72031	1.81335e-11	3.17994e-09		2560.97	1398.14	2342.16	966.748	2628.43	1353.64													2510.52	1239.51
Lin54	241.443	-1.03368	0.285441	-3.62134	0.000293077	0.00329274		317.931	184.382	334.442	97.5802	307.869	206.452													320.081	162.805
Ruvbl2	1181.06	-1.03331	0.186401	-5.54345	2.96563e-08	1.42397e-06		1780.59	1057.83	1529.49	558.319	1407.54	752.585													1572.54	789.577
Ing5	180.811	-1.03271	0.287195	-3.59586	0.000323327	0.0035405		233.85	164.364	209.825	70.4187	274.196	132.211													239.29	122.331
Hebp1	5.25189	-1.03255	1.20706	-0.855428	0.392314	NA		7.8826	6.32168	7.45571	4.02392	4.81045	1.01701													6.71625	3.78754
Ckap2	1987.09	-1.03168	0.192759	-5.3522	8.68896e-08	3.58828e-06		2779.93	1714.23	2455.06	847.036	2667.88	1458.39													2634.29	1339.88
Gm21596	819.797	-1.03054	0.180076	-5.72279	1.04787e-08	5.89733e-07		1294.5	685.902	951.136	370.201	1033.28	583.762													1092.97	546.622
Gm16104	24.9366	-1.02832	0.566484	-1.81527	0.0694826	0.198712		30.6545	17.9114	34.0832	14.0837	35.5973	17.2891													33.445	16.4281
Slc9a5	30.5145	-1.02819	0.595761	-1.72584	0.0843759	0.227258		40.2888	8.4289	28.7577	27.1615	50.9908	27.4592													40.0124	21.0165
Gm15910	2.81856	-1.02789	1.72125	-0.59718	0.550387	NA		2.62753	2.10723	4.26041	5.02991	2.88627	0													3.25807	2.37904
Mir3103	7.92392	-1.02781	1.0813	-0.950533	0.341842	NA		9.63429	7.37529	11.7161	1.00598	8.65881	9.15306													10.0031	5.84478
Tmem266	16.4159	-1.02523	0.771876	-1.32824	0.1841	0.387883		20.1444	11.5897	33.0181	6.03589	13.4693	14.2381													22.2106	10.6212
Gas2l3	479.524	-1.02522	0.177091	-5.78921	7.07198e-09	4.15393e-07		605.208	320.298	642.256	299.782	682.122	327.476													643.195	315.852
Gemin2	107.042	-1.02511	0.361201	-2.83807	0.00453875	0.0265961		128.749	94.8251	145.919	40.2392	149.124	83.3946													141.264	72.8197
Srm	1685.35	-1.02445	0.22026	-4.6511	3.30169e-06	8.06242e-05		2136.18	1298.05	2441.21	752.474	2139.69	1344.48													2239.03	1131.67
Pemt	65.3468	-1.02443	0.365356	-2.80392	0.00504858	0.0288422		84.9569	47.4126	87.3383	40.2392	90.4364	41.6973													87.5772	43.1164
Tmem107	99.0289	-1.02306	0.31655	-3.23189	0.00122974	0.00992653		150.645	80.0746	108.64	62.3708	138.541	53.9014													132.609	65.4489
Gm11944	27.6912	-1.02193	0.54998	-1.85812	0.063152	0.185967		40.2888	16.8578	43.6692	18.1077	27.9006	19.3231													37.2862	18.0962
Zranb3	121.484	-1.02175	0.308543	-3.31154	0.000927854	0.00799077		176.045	110.629	134.203	47.2811	171.252	89.4966													160.5	82.469
Trmt61a	210.839	-1.02136	0.263768	-3.8722	0.000107859	0.00144423		300.415	189.65	259.885	90.5383	277.082	147.466													279.127	142.552
Gins2	459.09	-1.02087	0.210787	-4.84316	1.27788e-06	3.54642e-05		677.027	362.443	560.243	206.226	592.647	355.953													609.973	308.207
Gm11266	46.736	-1.02085	0.421974	-2.41922	0.0155538	0.0671915		73.5709	33.7156	59.6457	31.1854	54.8391	27.4592													62.6852	30.7867
Gm2225	5.1929	-1.01978	1.16778	-0.873264	0.382519	NA		8.75844	3.16084	6.39061	4.02392	5.77254	3.05102													6.97386	3.41193
Rnf144a	465.708	-1.01912	0.23879	-4.26783	1.97379e-05	0.000363506		746.219	342.424	571.96	202.202	536.846	394.599													618.342	313.075
Gm14393	7.88752	-1.01893	0.987721	-1.0316	0.30226	NA		17.5169	8.4289	8.52081	3.01794	5.77254	4.06803													10.6034	5.17162
Tbc1d4	241.663	-1.0185	0.274037	-3.71664	0.000201891	0.00239968		323.186	145.399	225.802	172.023	431.016	152.551													326.668	156.657
Nxt1	404.013	-1.0183	0.264206	-3.85419	0.000116115	0.0015255		442.301	289.743	597.522	174.035	568.595	351.884													536.139	271.888
Ankrd33b	47.6653	-1.01532	0.425155	-2.38812	0.016935	0.0715481		70.0675	42.1445	58.5806	25.1495	61.5738	28.4762													63.4073	31.9234
Xylb	81.1225	-1.01259	0.340252	-2.97601	0.00292025	0.0189208		126.122	56.8951	91.5987	40.2392	106.792	65.0885													108.171	54.0743
Nup155	477.602	-1.01071	0.214926	-4.70261	2.56852e-06	6.48833e-05		598.202	366.657	677.405	244.453	632.093	346.799													635.9	319.303
Casp2	321.871	-1.00875	0.300942	-3.35198	0.000802346	0.00713852		541.272	291.851	391.957	105.628	329.997	270.524													421.075	222.668
Ranbp17	115.008	-1.00855	0.323971	-3.1131	0.00185132	0.0134299		154.149	112.737	144.854	55.329	155.859	67.1225													151.62	78.396
Gm35040	36.9247	-1.00811	0.526653	-1.91417	0.0555978	0.169369		64.8125	41.0909	66.0363	18.1077	18.2797	13.2211													49.7095	24.1399
Vash2	146.809	-1.00806	0.261222	-3.859	0.00011385	0.00150187		225.968	107.468	206.63	112.67	154.896	73.2245													195.831	97.7876
Prrg3	118.766	-1.00723	0.362929	-2.77529	0.00551526	0.0308671		167.286	73.7529	183.197	56.3349	122.185	109.837													157.556	79.9749
Sfrp2	31.658	-1.00607	0.601052	-1.67386	0.0941588	0.246233		53.4265	42.1445	27.6926	20.1196	39.4457	7.11905													40.1883	23.1277
Grwd1	622.898	-1.00394	0.201383	-4.98521	6.18945e-07	1.92525e-05		811.032	489.93	798.826	295.758	865.881	475.959													825.246	420.549
Gm21284	4.60822	-1.0027	1.45744	-0.687987	0.491461	NA		5.25506	7.37529	4.26041	4.02392	6.73463	0													5.4167	3.79974
Tmem97	1156.27	-1.00247	0.165091	-6.07225	1.2613e-09	9.42085e-08		1617.68	892.41	1471.97	606.607	1520.1	828.861													1536.59	775.959
Zfp114	31.4133	-1.00243	0.563917	-1.77763	0.0754654	0.210593		39.413	22.1259	58.5806	15.0897	28.8627	24.4082													42.2854	20.5413
Umps	1148.35	-1.0007	0.202223	-4.94853	7.47764e-07	2.25634e-05		1403.1	832.354	1580.61	547.254	1575.9	950.902													1519.87	776.836
Ube2s	1207.91	-1.00036	0.184676	-5.41682	6.06697e-08	2.6218e-06		1632.57	899.785	1609.37	603.589	1562.43	939.715													1601.46	814.363
Trmt61b	92.5787	-0.998736	0.329766	-3.02862	0.00245671	0.0166907		105.101	67.4312	139.528	54.323	126.034	63.0544													123.554	61.6029
Mir7578	8.49708	-0.997941	0.953612	-1.04648	0.295337	NA		17.5169	5.26806	7.45571	6.03589	9.6209	5.08504													11.5312	5.463
4930581F22Rik	61.4852	-0.997441	0.423333	-2.35616	0.0184648	0.0762019		98.0945	47.4126	92.6638	29.1735	55.8012	45.7653													82.1865	40.7838
Slbp	914.371	-0.99636	0.157241	-6.33654	2.34987e-10	2.43021e-08		1251.58	655.347	1106.64	499.973	1288.24	684.446													1215.49	613.255
Draxin	41.1398	-0.996251	0.622311	-1.60089	0.109402	0.272991		137.508	24.2331	22.3671	12.0718	21.166	29.4932													60.3469	21.9327
Fbln5	116.007	-0.99619	0.407813	-2.44276	0.0145753	0.0644359		181.3	38.9837	122.487	107.64	151.048	94.5817													151.612	80.4018
Mcph1	179.267	-0.995836	0.251175	-3.96471	7.34853e-05	0.00105728		299.539	142.238	188.523	114.682	229.939	100.684													239.334	119.201
Asrgl1	892.181	-0.995695	0.188149	-5.29206	1.20944e-07	4.76686e-06		1564.26	759.655	1169.48	468.787	843.753	547.15													1192.5	591.864
4933408B17Rik	2.36647	-0.994799	1.9436	-0.511834	0.608767	NA		1.75169	6.32168	3.1953	1.00598	1.92418	0													2.29039	2.44255
Gemin5	596.043	-0.994545	0.252885	-3.9328	8.39636e-05	0.00117724		733.957	429.874	921.313	275.639	710.022	505.453													788.431	403.655
Igsf8	664.466	-0.993507	0.188963	-5.25768	1.45883e-07	5.62161e-06		1231.44	538.396	718.944	460.739	713.871	323.408													888.084	440.848
Zfp472	73.1194	-0.99311	0.36216	-2.74219	0.00610312	0.0332797		85.8327	33.7156	86.2732	43.2572	116.413	73.2245													96.1729	50.0658
Rrp9	438.875	-0.992931	0.214408	-4.63103	3.6386e-06	8.74944e-05		517.624	297.119	577.285	213.268	645.562	382.395													580.157	297.594
BC051226	10.6519	-0.992621	0.842241	-1.17855	0.238579	NA		14.0135	9.48251	13.8463	6.03589	14.4313	6.10204													14.0971	7.20681
Cmss1	170.735	-0.992572	0.25224	-3.93504	8.31844e-05	0.00116904		294.284	149.613	192.783	83.4964	193.38	110.854													226.816	114.654
Srsf1	951.495	-0.992499	0.179019	-5.54411	2.95458e-08	1.42397e-06		1451.27	803.906	1113.03	438.608	1205.5	696.65													1256.6	646.388
Brca2	201.123	-0.991604	0.302204	-3.28124	0.00103352	0.00865222		287.277	144.345	260.95	81.4845	241.485	191.197													263.237	139.009
Dcp2	131.402	-0.990912	0.311329	-3.18285	0.00145834	0.011218		181.3	108.522	177.872	58.3469	160.669	101.701													173.28	89.5232
4933407K13Rik	47.3518	-0.989045	0.438085	-2.25765	0.0239672	0.0926824		62.1849	41.0909	41.539	21.1256	85.626	32.5442													63.1166	31.5869
Adam4	2.0638	-0.987687	2.48419	-0.397589	0.690933	NA		0	0	6.39061	0	1.92418	4.06803													2.7716	1.35601
Snora64	4.13703	-0.984194	1.38748	-0.709342	0.478112	NA		3.50338	6.32168	4.26041	1.00598	7.69672	2.03401													5.1535	3.12056
2810429I04Rik	19.237	-0.983157	0.724803	-1.35645	0.174957	0.376018		24.5236	20.0186	24.4973	4.02392	24.0522	18.3061													24.3577	14.1162
Npm1	3868.11	-0.981972	0.19223	-5.10832	3.2503e-07	1.13013e-05		5046.61	2964.87	5206.22	1818.81	5015.37	3156.79													5089.4	2646.82
Dis3	490.032	-0.98177	0.217881	-4.50599	6.6065e-06	0.000145608		650.752	428.82	659.298	242.441	626.321	332.561													645.457	334.608
Fxn	145.732	-0.980609	0.264443	-3.70821	0.000208733	0.0024713		214.582	119.058	168.286	74.4426	195.304	102.718													192.724	98.7395
Snord45c	1.3262	-0.980154	2.2898	-0.428052	0.668613	NA		1.75169	2.10723	2.1302	1.00598	0.96209	0													1.61466	1.03774
Timm8a1	419.517	-0.980134	0.201065	-4.8747	1.08972e-06	3.08076e-05		535.141	308.708	536.811	218.298	591.685	326.459													554.546	284.489
Tmcc1	1664.55	-0.979927	0.162491	-6.03064	1.63314e-09	1.16929e-07		2262.31	1203.23	2202.63	914.437	2142.57	1262.11													2202.5	1126.59
Xrcc3	140.269	-0.979215	0.288091	-3.39898	0.000676388	0.00624419		169.914	116.951	189.588	81.4845	197.228	86.4456													185.577	94.9604
Rrp12	457.962	-0.979212	0.217934	-4.49316	7.01755e-06	0.000152995		573.678	368.764	584.741	215.28	650.373	354.936													602.93	312.993
Dars2	380.236	-0.976496	0.240596	-4.05866	4.9356e-05	0.000765651		588.567	286.583	476.1	174.035	436.789	319.34													500.485	259.986
Nop16	420.04	-0.976275	0.261782	-3.72934	0.000191984	0.00230916		536.892	317.137	642.256	196.166	482.007	345.782													553.719	286.362
Mir7-1	0.950766	-0.976168	3.29415	-0.296334	0.766975	NA		2.62753	0	1.0651	2.01196	0	0													1.23088	0.670654
A930003A15Rik	45.6993	-0.975563	0.550688	-1.77154	0.0764716	0.21234		34.1579	32.662	83.0779	15.0897	64.46	44.7483													60.5653	30.8333
Parp1	2276.58	-0.974022	0.152467	-6.38843	1.67602e-10	1.89532e-08		3206.47	1872.27	2838.5	1227.3	2967.09	1547.88													3004.02	1549.15
Acsm3	98.5882	-0.973556	0.343665	-2.83286	0.00461335	0.026889		134.88	97.986	110.771	39.2333	139.503	69.1565													128.385	68.7919
Gm8909	10.7493	-0.973471	0.905311	-1.07529	0.282245	NA		10.5101	6.32168	15.9765	3.01794	14.4313	14.2381													13.6393	7.85924
Ccdc57	74.9635	-0.971931	0.361614	-2.68776	0.0071933	0.0377773		81.4535	52.6806	76.6873	29.1735	137.579	72.2075													98.5732	51.3539
Etaa1	127.068	-0.970984	0.303417	-3.20016	0.00137351	0.0107709		183.927	118.005	138.463	50.2991	175.1	96.6157													165.83	88.3064
Dph2	209.357	-0.969984	0.231855	-4.18358	2.86955e-05	0.000492504		317.056	144.345	256.689	131.784	258.802	147.466													277.516	141.198
Six5	26	-0.969725	0.569494	-1.70279	0.0886083	0.235691		19.2686	10.5361	40.4739	26.1555	43.294	16.2721													34.3455	17.6546
Nol8	139.568	-0.969544	0.281194	-3.44795	0.00056485	0.00539865		200.568	102.2	192.783	78.4665	160.669	102.718													184.674	94.4616
Orc6	432.244	-0.967913	0.209616	-4.61755	3.88293e-06	9.26695e-05		591.195	315.03	579.415	228.358	538.77	340.697													569.793	294.695
Tfdp1	2050.1	-0.965592	0.182983	-5.27693	1.31364e-07	5.14403e-06		2685.34	1574.1	2765	1035.15	2635.16	1605.85													2695.17	1405.04
Snord96a	6.89636	-0.964373	1.03905	-0.928126	0.353342	NA		9.63429	7.37529	9.58591	3.01794	7.69672	4.06803													8.97231	4.82042
Gm20652	10.4379	-0.963606	0.901813	-1.06852	0.285285	NA		9.63429	8.4289	7.45571	5.02991	25.9764	6.10204													14.3555	6.52028
Fam72a	105.901	-0.962951	0.333036	-2.89143	0.0038349	0.023271		117.363	85.3426	170.416	60.3589	132.768	69.1565													140.183	71.6193
2700049A03Rik	137.315	-0.962575	0.277822	-3.46472	0.000530784	0.00516277		193.562	85.3426	184.263	89.5323	166.442	104.752													181.422	93.2089
4930480K23Rik	16.81	-0.961763	0.720232	-1.33535	0.181762	0.384826		27.1512	15.8042	12.7812	11.0658	26.9385	7.11905													22.2903	11.3297
Bex4	111.544	-0.960979	0.292753	-3.28256	0.00102869	0.00863736		149.769	85.3426	138.463	62.3708	152.972	80.3436													147.068	76.019
Mir1933	0.997564	-0.960679	3.18268	-0.301846	0.762769	NA		0	0	1.0651	0	2.88627	2.03401													1.31712	0.678005
Hk2	118.317	-0.960148	0.283143	-3.39104	0.000696279	0.00637773		204.072	109.576	131.007	68.4067	132.768	64.0715													155.949	80.6846
Rcor2	22.824	-0.959628	0.625667	-1.53377	0.125087	0.299417		49.0473	14.7506	14.9114	11.0658	28.8627	18.3061													30.9405	14.7075
Fam221a	14.6001	-0.959325	0.850933	-1.12738	0.259582	NA		14.0135	4.21445	24.4973	6.03589	14.4313	24.4082													17.6474	11.5528
B3gat1	18.4208	-0.959131	0.695776	-1.37851	0.168047	0.365703		26.2753	17.9114	28.7577	7.04187	17.3176	13.2211													24.1169	12.7248
Enkd1	131.189	-0.958225	0.275489	-3.47827	0.000504656	0.00496047		165.535	94.8251	175.742	78.4665	177.987	94.5817													173.088	89.2911
Arl5c	26.8203	-0.957369	0.600321	-1.59476	0.110765	0.275037		33.2821	20.0186	30.8879	26.1555	40.4078	10.1701													34.8593	18.7814
Nup54	311.433	-0.95624	0.22907	-4.17445	2.98711e-05	0.000508355		374.861	259.189	396.218	179.065	458.917	200.35													409.999	212.868
Gm11762	1.17934	-0.956037	2.70308	-0.353684	0.723576	NA		0	1.05361	2.1302	1.00598	2.88627	0													1.67216	0.686531
Sfxn2	115.99	-0.95521	0.32266	-2.96042	0.00307218	0.0196581		134.004	88.5035	126.747	76.4546	201.077	69.1565													153.943	78.0382
Proser3	38.9792	-0.954905	0.497441	-1.91964	0.0549038	0.167814		65.6883	36.8764	42.6041	32.1914	43.294	13.2211													50.5288	27.4296
Nop56	2405.4	-0.95476	0.227889	-4.18958	2.79471e-05	0.00048171		2827.22	1947.08	3125.01	965.742	3399.06	2168.26													3117.1	1693.69
Amer1	142.765	-0.954117	0.278812	-3.42208	0.000621446	0.00583359		211.078	108.522	185.328	76.4546	167.404	107.803													187.937	97.5931
Maz	293.917	-0.953479	0.20886	-4.56517	4.99098e-06	0.000114594		474.708	226.527	326.986	158.945	361.746	214.589													387.813	200.02
Med9os	6.40588	-0.952794	1.05959	-0.899206	0.368543	NA		7.00675	3.16084	8.52081	4.02392	9.6209	6.10204													8.38282	4.42894
Ivns1abp	2104.22	-0.950914	0.198447	-4.79177	1.65315e-06	4.43528e-05		2899.92	1744.78	2665.95	942.604	2655.37	1716.71													2740.41	1468.03
Isg20	5.62186	-0.95056	1.19912	-0.792711	0.427946	NA		3.50338	2.10723	7.45571	8.04785	10.583	2.03401													7.18069	4.06303
Ina	75.7246	-0.950503	0.346987	-2.7393	0.00615693	0.0333926		111.232	48.4662	97.9893	51.305	90.4364	54.9184													99.886	51.5632
Gm12500	24.2024	-0.949965	0.600462	-1.58206	0.113637	0.279757		29.7787	11.5897	29.8228	25.1495	34.6352	14.2381													31.4123	16.9925
3110082I17Rik	216.663	-0.949862	0.2464	-3.85496	0.000115747	0.00152232		310.925	156.988	232.192	96.5742	304.982	198.316													282.7	150.626
9430015G10Rik	323.926	-0.948327	0.201707	-4.70151	2.58246e-06	6.49642e-05		458.066	267.618	351.483	172.023	467.576	226.793													425.709	222.144
Sox11	1258.19	-0.948156	0.22143	-4.28198	1.85241e-05	0.000344303		1909.34	1163.19	1560.37	514.056	1424.86	977.344													1631.52	884.863
Poc1a	159.823	-0.948088	0.307145	-3.08678	0.00202341	0.0143512		189.182	132.755	236.453	75.4486	202.039	123.058													209.225	110.421
Cpa2	6.99275	-0.947379	1.05861	-0.894928	0.370826	NA		10.5101	3.16084	7.45571	3.01794	8.65881	9.15306													8.87488	5.11062
Mdm1	240.344	-0.945967	0.23013	-4.11057	3.94684e-05	0.000636439		333.697	189.65	276.926	116.694	332.883	192.214													314.502	166.186
Rnf26	1261.35	-0.943908	0.149551	-6.31163	2.76109e-10	2.73846e-08		1821.76	971.431	1506.05	709.217	1642.29	917.34													1656.7	865.996
Lmnb2	520.098	-0.942848	0.197031	-4.78527	1.70758e-06	4.57119e-05		761.984	381.408	671.014	287.711	615.738	402.735													682.912	357.284
2810468N07Rik	136.412	-0.942426	0.292724	-3.2195	0.00128414	0.0102697		261.877	105.361	165.091	112.67	114.489	58.9864													180.486	92.3392
Ccdc15	84.6716	-0.941978	0.345845	-2.7237	0.00645544	0.0346851		115.611	65.324	111.836	42.2512	104.868	68.1395													110.772	58.5716
Mir3572	9.37778	-0.94176	0.972086	-0.968803	0.332644	NA		11.386	14.7506	9.58591	4.02392	13.4693	3.05102													11.4804	7.27517
Egr2	59.2384	-0.941061	0.58058	-1.6209	0.10504	0.266007		112.108	129.594	44.7343	5.02991	37.5215	26.4422													64.7879	53.6888
Nsmce4a	367.785	-0.940241	0.226548	-4.1503	3.3204e-05	0.000553333		508.865	304.494	502.728	188.118	431.978	270.524													481.191	254.379
Hmgb1	2147.18	-0.938962	0.160865	-5.83694	5.31677e-09	3.28859e-07		3360.61	1858.57	2463.58	1042.2	2590.91	1567.21													2805.03	1489.33
Rtel1	665.749	-0.934793	0.184612	-5.06356	4.11501e-07	1.3679e-05		885.478	577.38	797.761	377.243	927.455	429.177													870.231	461.267
Scarf2	22.5145	-0.934462	0.664687	-1.40587	0.159764	0.354055		21.0203	6.32168	48.9947	19.1136	18.2797	21.3572													29.4315	15.5975
Chrna7	24.8755	-0.93405	0.601033	-1.55407	0.120167	0.291212		31.5304	21.0723	50.0598	15.0897	18.2797	13.2211													33.29	16.461
Dtymk	893.761	-0.932577	0.167011	-5.58392	2.35151e-08	1.15664e-06		1206.91	733.314	960.722	436.596	1333.46	691.565													1167.03	620.492
Srd5a1	180.195	-0.932552	0.33743	-2.76369	0.00571515	0.0315732		255.746	146.452	250.299	69.4127	191.456	167.806													232.5	127.89
Prps1	672.945	-0.932338	0.169233	-5.5092	3.60459e-08	1.684e-06		1027.37	584.755	704.032	325.938	904.364	491.214													878.587	467.302
Rfc2	953.57	-0.932141	0.192731	-4.83648	1.32158e-06	3.65093e-05		1339.17	742.797	1142.85	446.656	1235.32	814.623													1239.11	668.025
Jade3	212.007	-0.929966	0.231767	-4.01251	6.00765e-05	0.000898548		273.263	126.434	286.512	150.897	273.234	161.704													277.67	146.345
Trmo	73.1563	-0.929871	0.368134	-2.5259	0.0115401	0.0541434		101.598	44.2517	77.7524	35.2093	104.868	75.2585													94.7394	51.5732
Prpf4	472.708	-0.929792	0.229976	-4.043	5.27711e-05	0.000810318		571.926	348.746	628.41	222.322	640.752	424.092													613.696	331.72
Bend3	53.5656	-0.929573	0.400519	-2.32092	0.020291	0.0820591		77.9501	44.2517	76.6873	43.2572	54.8391	24.4082													69.8255	37.3057
Eri2	351.344	-0.929491	0.239246	-3.88508	0.000102296	0.00138765		466.825	336.102	420.715	156.933	475.272	252.218													454.271	248.418
D030056L22Rik	279.291	-0.929136	0.216568	-4.29027	1.78455e-05	0.000334775		395.006	207.562	329.116	147.879	370.405	225.776													364.842	193.739
4930432K21Rik	12.8452	-0.928774	0.883043	-1.05179	0.292897	NA		21.8961	3.16084	18.1067	11.0658	9.6209	13.2211													16.5412	9.14924
Snora73a	3.6912	-0.927581	1.44629	-0.641353	0.521294	NA		6.13091	4.21445	1.0651	1.00598	7.69672	2.03401													4.96424	2.41815
Bcl7a	139.883	-0.926997	0.272291	-3.40444	0.000663006	0.00614741		227.719	100.093	160.83	95.5682	163.555	91.5306													184.035	95.7307
Tsr2	356.758	-0.9262	0.214949	-4.30894	1.64039e-05	0.000312578		484.342	263.403	443.082	183.089	466.614	300.017													464.679	248.836
Dnajc9	1440.97	-0.926034	0.189088	-4.89736	9.71316e-07	2.81931e-05		1815.62	1024.11	1824.52	705.193	1967.47	1308.89													1869.21	1012.73
Prss57	1.75791	-0.925155	2.39662	-0.386025	0.699478	NA		2.62753	1.05361	0	3.01794	3.84836	0													2.15863	1.35719
Rsg1	16.6922	-0.924893	0.69888	-1.32339	0.185705	0.389734		17.5169	13.697	15.9765	8.04785	32.7111	12.2041													22.0682	11.3163
Kif24	148.585	-0.924845	0.280707	-3.2947	0.000985283	0.00837213		262.753	170.685	143.789	58.3469	166.442	89.4966													190.994	106.176
Zfp850	70.9472	-0.92377	0.35993	-2.56653	0.0102722	0.0497774		91.9636	53.7342	79.8826	33.1974	104.868	62.0374													92.238	49.6564
Creb5	165.14	-0.922937	0.256475	-3.59855	0.000320002	0.00352002		249.616	147.506	166.156	73.4366	228.015	126.109													214.596	115.684
Sall3	478.045	-0.922463	0.245556	-3.75664	0.000172212	0.00209423		714.689	507.841	591.131	196.166	532.998	325.442													612.939	343.15
Syt6	17.0883	-0.922175	0.758639	-1.21557	0.224151	0.441442		25.3995	12.6434	27.6926	6.03589	13.4693	17.2891													22.1871	11.9895
Gm7889	6.11948	-0.921837	1.09675	-0.840518	0.400618	NA		5.25506	2.10723	9.58591	7.04187	8.65881	4.06803													7.83326	4.40571
Nav1	700.153	-0.921029	0.183518	-5.01874	5.20108e-07	1.69631e-05		1153.49	531.021	843.56	409.434	761.013	502.402													919.353	480.952
Mettl13	396.438	-0.916879	0.184802	-4.96142	6.9978e-07	2.13822e-05		501.859	250.76	484.621	263.567	567.633	310.187													518.038	274.838
C130074G19Rik	2.04575	-0.916295	1.99875	-0.458435	0.64664	NA		0.875844	0	6.39061	2.01196	0.96209	2.03401													2.74285	1.34866
Mir7082	13.9058	-0.915986	0.755209	-1.21289	0.225172	NA		17.5169	11.5897	14.9114	5.02991	21.166	13.2211													17.8648	9.94691
2610035D17Rik	44.5378	-0.914903	0.48442	-1.88866	0.0589379	0.176391		82.3293	24.2331	56.4504	44.2632	36.5594	23.3912													58.4464	30.6291
Nsun2	2006.79	-0.914673	0.190494	-4.80159	1.57412e-06	4.24207e-05		2555.71	1571.99	2462.51	924.497	2755.43	1770.61													2591.22	1422.37
Ercc8	117.382	-0.914474	0.349524	-2.61634	0.00888777	0.0446008		185.679	79.0209	125.682	47.2811	139.503	127.126													150.288	84.476
Slc25a13	89.2184	-0.914248	0.332771	-2.74738	0.00600732	0.0328605		115.611	59.0023	122.487	52.311	110.64	75.2585													116.246	62.1906
Evi2b	3.50999	-0.913572	1.4426	-0.63328	0.526551	NA		3.50338	1.05361	8.52081	4.02392	1.92418	2.03401													4.64946	2.37052
Prkab2	107.576	-0.913249	0.308571	-2.9596	0.00308034	0.0196911		172.541	114.844	112.901	54.323	130.844	60.0034													138.762	76.3901
Pdzd4	19.2882	-0.912086	0.691503	-1.31899	0.187172	0.391966		35.9096	16.8578	21.302	6.03589	17.3176	18.3061													24.8431	13.7333
Lipt2	82.0765	-0.911498	0.328118	-2.77795	0.00547022	0.0307287		108.605	54.7879	100.12	52.311	112.565	64.0715													107.096	57.0568
Alg6	138.436	-0.911251	0.319745	-2.84993	0.00437285	0.0258357		162.907	93.7715	187.458	62.3708	183.759	140.347													178.041	98.8298
Nkx6-2	15.2351	-0.910953	0.714866	-1.2743	0.202558	NA		16.641	11.5897	26.6275	13.0778	16.3555	7.11905													19.8747	10.5955
Nup205	1073.74	-0.910057	0.205981	-4.41817	9.95418e-06	0.00020589		1334.79	838.676	1388.89	506.008	1436.4	937.681													1386.69	760.788
Pdzd3	64.5081	-0.909925	0.402404	-2.26122	0.0237454	0.0920897		95.467	57.9487	69.2316	50.2991	85.626	28.4762													83.4415	45.5746
Igsf9	13.626	-0.908723	0.751637	-1.20899	0.226666	NA		16.641	9.48251	18.1067	7.04187	18.2797	12.2041													17.6758	9.57616
Cep85	445.647	-0.907961	0.19066	-4.7622	1.91491e-06	5.03705e-05		619.222	320.298	547.462	256.525	573.406	356.97													580.03	311.264
Qtrtd1	167.656	-0.9076	0.335629	-2.70418	0.00684741	0.0362598		181.3	159.095	253.494	74.4426	214.546	123.058													216.447	118.865
D330045A20Rik	35.3816	-0.907339	0.56057	-1.6186	0.105533	0.266762		41.1647	13.697	63.9061	24.1435	31.749	37.6293													45.6066	25.1566
Ccdc120	49.4606	-0.906271	0.41148	-2.20247	0.0276323	0.103068		48.1714	27.3939	80.9477	44.2632	64.46	31.5272													64.5264	34.3948
Inip	379.511	-0.906127	0.210927	-4.29593	1.73962e-05	0.000328896		548.278	357.175	443.082	190.13	480.083	258.32													490.481	268.542
Mybbp1a	2319.19	-0.905605	0.190542	-4.75277	2.00645e-06	5.26638e-05		3019.91	1938.65	3037.67	1140.78	2935.34	1842.82													2997.64	1640.75
Gm5643	19.8479	-0.904211	0.632545	-1.42948	0.152866	0.343988		28.027	18.965	27.6926	14.0837	21.166	9.15306													25.6285	14.0673
Lrrc40	551.133	-0.903249	0.178974	-5.04683	4.4921e-07	1.47702e-05		867.962	442.517	630.54	304.812	655.183	405.786													717.895	384.372
Tpm4	3218.25	-0.902415	0.135057	-6.68171	2.36166e-11	3.96889e-09		4484.32	2418.04	3929.16	1933.5	4150.46	2394.03													4187.98	2248.52
Ssrp1	2749.54	-0.902311	0.156885	-5.75142	8.8497e-09	5.0038e-07		3636.5	2148.32	3416.85	1485.83	3642.47	2167.24													3565.27	1933.8
Dcps	373.568	-0.90211	0.222225	-4.05944	4.91911e-05	0.000764073		581.56	338.21	471.84	186.106	399.267	264.422													484.223	262.913
Supt16	762.408	-0.901722	0.175297	-5.14398	2.6898e-07	9.51655e-06		1034.37	622.685	940.485	415.47	991.915	569.524													988.924	535.893
Cep78	322.274	-0.90094	0.233389	-3.86026	0.000113268	0.00150114		419.529	242.331	450.538	175.041	384.836	261.371													418.301	226.247
Zmynd19	26.3926	-0.900906	0.592504	-1.52051	0.128384	0.305075		41.1647	29.5012	25.5624	7.04187	32.7111	22.3742													33.1461	19.6391
Atic	145.877	-0.899867	0.283104	-3.17857	0.00148002	0.0113449		169.038	112.737	197.044	78.4665	202.039	115.939													189.374	102.381
Slc6a11	1142.12	-0.899542	0.236127	-3.80957	0.000139209	0.00177496		2517.18	1550.92	1129.01	366.177	732.15	557.32													1459.44	824.805
Kdm8	104.695	-0.899539	0.39517	-2.27633	0.022826	0.0895425		124.37	76.9137	143.789	37.2213	128.92	116.956													132.36	77.0303
Gm15624	2.99011	-0.898938	1.70577	-0.526998	0.598195	NA		3.50338	6.32168	3.1953	0	2.88627	2.03401													3.19498	2.78523
Rhno1	403.178	-0.898308	0.202727	-4.43113	9.37404e-06	0.000196579		553.533	358.228	479.296	215.28	532.036	280.694													521.622	284.734
Cass4	2.6565	-0.897585	1.83856	-0.4882	0.625408	NA		3.50338	7.37529	2.1302	1.00598	1.92418	0													2.51925	2.79376
Ddc	11.6412	-0.896603	0.832205	-1.07738	0.281309	NA		12.2618	7.37529	23.4322	7.04187	10.583	9.15306													15.4257	7.85674
Snora70	4.49084	-0.895858	1.27595	-0.702111	0.48261	NA		8.75844	3.16084	3.1953	4.02392	5.77254	2.03401													5.90876	3.07293
Cnih3	20.7261	-0.89545	0.643438	-1.39167	0.164024	0.360001		18.3927	7.37529	35.1483	15.0897	25.9764	22.3742													26.5058	14.9464
Snrpd1	645.111	-0.895372	0.210463	-4.25429	2.09715e-05	0.000379873		822.418	571.058	837.17	322.92	836.056	481.044													831.881	458.341
Clec3b	8.57254	-0.895349	1.03248	-0.867182	0.385842	NA		18.3927	5.26806	3.1953	7.04187	13.4693	4.06803													11.6858	5.45932
Dab1	609.699	-0.894875	0.179488	-4.98569	6.17396e-07	1.92525e-05		890.733	558.415	689.121	322.92	784.103	412.905													787.986	431.413
Madcam1	1.02973	-0.894156	3.21279	-0.278311	0.780773	NA		0.875844	2.10723	3.1953	0	0	0													1.35705	0.702408
Ppih	268.745	-0.894099	0.219018	-4.0823	4.45915e-05	0.000706566		370.482	234.956	303.554	143.855	369.443	190.18													347.826	189.664
Cinp	456.269	-0.894021	0.193927	-4.61009	4.02495e-06	9.47508e-05		604.332	284.475	584.741	295.758	585.913	382.395													591.662	320.876
Urb2	348.634	-0.893909	0.203438	-4.39402	1.11274e-05	0.00022667		486.093	270.778	433.496	197.172	436.789	267.473													452.126	245.141
Ccna1	10.2017	-0.89344	0.890002	-1.00386	0.315445	NA		8.75844	8.4289	21.302	6.03589	10.583	6.10204													13.5478	6.85561
Mxd3	307.946	-0.893205	0.198579	-4.49799	6.86005e-06	0.000150189		472.08	247.599	296.098	158.945	432.94	240.014													400.373	215.519
Erdr1	198.3	-0.892331	0.267955	-3.33016	0.000867971	0.00760496		141.887	95.8787	249.234	152.909	397.343	152.551													262.821	133.78
E2f3	355.298	-0.892107	0.222507	-4.00934	6.08886e-05	0.000906214		463.322	249.706	461.189	191.136	452.182	314.255													458.898	251.699
Naa50	1860.19	-0.89158	0.14651	-6.08546	1.16161e-09	8.83992e-08		2572.35	1507.72	2278.25	1087.47	2383.1	1332.28													2411.23	1309.15
Rasl10a	10.3472	-0.890727	0.926085	-0.96182	0.33614	NA		7.00675	10.5361	17.0416	4.02392	16.3555	7.11905													13.468	7.22637
Lpo	505.627	-0.890663	0.251968	-3.53482	0.000408046	0.00421542		987.952	658.508	576.22	187.112	364.632	259.337													642.935	368.319
Fkbp11	67.6453	-0.890418	0.433732	-2.05292	0.04008	0.133858		72.6951	67.4312	89.4685	25.1495	96.209	54.9184													86.1242	49.1664
Gpsm2	738.832	-0.89028	0.201189	-4.42508	9.64059e-06	0.00020068		1155.24	566.844	839.3	364.165	868.767	638.681													954.435	523.23
Ddx39	1624.64	-0.889634	0.152628	-5.82876	5.58412e-09	3.36159e-07		2131.8	1261.17	2044.99	946.628	2137.76	1225.49													2104.85	1144.43
Kcnn4	18.505	-0.889262	0.647987	-1.37234	0.169956	0.368213		28.027	13.697	17.0416	9.05383	26.9385	16.2721													24.0024	13.0076
Cad	2249.78	-0.888873	0.183587	-4.8417	1.28736e-06	3.56454e-05		3262.52	2121.98	2457.19	963.73	2908.4	1784.85													2876.04	1623.52
Qser1	201.789	-0.888389	0.229255	-3.87512	0.000106573	0.00143282		274.139	148.559	258.82	132.79	253.03	143.398													261.996	141.582
Rap1gap	292.953	-0.887566	0.247285	-3.58925	0.000331631	0.00360858		451.06	170.685	382.371	272.621	304.02	176.959													379.151	206.755
AF357399	2.31678	-0.885993	1.69117	-0.523894	0.600353	NA		2.62753	1.05361	4.26041	3.01794	1.92418	1.01701													2.93737	1.69619
B3gnt5	271.167	-0.885837	0.212597	-4.16674	3.08981e-05	0.000524358		385.371	225.473	324.856	184.095	343.466	163.738													351.231	191.102
Zscan22	283.791	-0.885558	0.20537	-4.31201	1.61774e-05	0.000309236		407.268	207.562	304.619	163.975	392.533	226.793													368.14	199.443
Nup188	692.946	-0.885186	0.208714	-4.24114	2.22386e-05	0.000399832		957.298	505.734	920.248	373.219	806.231	594.949													894.592	491.301
Mir6904	29.6155	-0.884728	0.534814	-1.65427	0.0980721	0.253454		41.1647	30.5548	34.0832	14.0837	38.4836	19.3231													37.9105	21.3205
Gm31166	4.51488	-0.883172	1.49433	-0.591015	0.55451	NA		7.8826	5.26806	2.1302	6.03589	5.77254	0													5.26178	3.76798
Fndc4	771.868	-0.882864	0.186659	-4.72983	2.24707e-06	5.78501e-05		1210.42	646.918	879.774	384.285	898.592	611.221													996.261	547.475
Cd3eap	227.388	-0.882348	0.244593	-3.60741	0.000309267	0.00342372		279.394	183.329	293.968	120.718	306.907	180.01													293.423	161.352
2610020H08Rik	62.6175	-0.881697	0.378218	-2.33119	0.0197433	0.0802197		109.481	48.4662	71.3618	40.2392	64.46	41.6973													81.7674	43.4676
Dhodh	403.026	-0.880763	0.197115	-4.46826	7.88579e-06	0.000169482		670.897	330.834	410.064	204.214	485.855	316.289													522.272	283.779
Nup107	800.952	-0.880334	0.205751	-4.27865	1.88034e-05	0.000348959		1056.27	685.902	960.722	366.177	1058.3	678.344													1025.1	576.808
Mir8094	150.284	-0.880194	0.275353	-3.1966	0.00139056	0.0108694		195.313	135.916	174.677	87.5204	211.66	96.6157													193.883	106.684
Mex3a	67.0843	-0.880088	0.395506	-2.22522	0.0260665	0.0986566		112.108	54.7879	83.0779	32.1914	65.4221	54.9184													86.8694	47.2992
Erlin1	401.562	-0.879772	0.191068	-4.60451	4.13442e-06	9.69506e-05		519.376	320.298	472.905	249.483	567.633	279.677													519.971	283.153
4930480K15Rik	3.81123	-0.878926	1.50767	-0.582971	0.559913	NA		2.62753	0	5.32551	6.03589	4.81045	4.06803													4.2545	3.36797
Fam228a	8.15873	-0.878552	0.969122	-0.906545	0.364648	NA		5.25506	3.16084	13.8463	5.02991	12.5072	9.15306													10.5362	5.78127
Rbmxl1	1399.38	-0.878484	0.179836	-4.88491	1.03475e-06	2.97399e-05		1854.16	1135.79	1724.4	709.217	1817.39	1155.32													1798.65	1000.11
Mboat1	106.291	-0.878405	0.297187	-2.95573	0.00311928	0.0198516		118.239	66.3776	158.7	76.4546	136.617	81.3606													137.852	74.7309
L3mbtl2	740.015	-0.8776	0.181037	-4.84763	1.24943e-06	3.48344e-05		993.207	625.846	881.904	386.297	982.294	570.541													952.468	527.561
2810025M15Rik	842.396	-0.876937	0.226859	-3.86555	0.000110837	0.00147539		1114.07	699.599	1204.63	421.506	934.189	680.378													1084.3	600.494
Yy2	50.0362	-0.876672	0.511123	-1.71519	0.0863108	0.231151		55.1782	68.4848	60.7108	19.1136	69.2705	27.4592													61.7198	38.3525
Snrpg	605.056	-0.876516	0.18726	-4.68075	2.85827e-06	7.07262e-05		797.018	483.608	783.915	341.028	761.013	463.755													780.649	429.464
Hist1h2bk	7.65415	-0.876214	0.995429	-0.880238	0.37873	NA		6.13091	3.16084	13.8463	5.02991	9.6209	8.13606													9.86604	5.44227
Vpreb1	6.7094	-0.875995	1.03325	-0.847808	0.396545	NA		8.75844	4.21445	8.52081	6.03589	8.65881	4.06803													8.64602	4.77279
Mroh2a	40.8052	-0.875912	0.635247	-1.37885	0.16794	0.365679		45.5439	37.9301	40.4739	48.2871	64.46	8.13606													50.1593	31.4511
Nolc1	1279.16	-0.875888	0.228532	-3.83266	0.000126763	0.00163697		1669.36	1051.51	1638.13	553.29	1576.87	1185.83													1628.12	930.208
Flrt1	4.66531	-0.875089	1.30549	-0.670315	0.502657	NA		8.75844	1.05361	4.26041	4.02392	4.81045	5.08504													5.9431	3.38752
Pfas	583.01	-0.873347	0.211018	-4.13872	3.49241e-05	0.00057183		747.971	461.482	705.097	274.633	784.103	524.776													745.724	420.297
Set	2047.73	-0.873179	0.141551	-6.16866	6.88724e-10	5.70792e-08		2958.6	1548.81	2406.06	1234.34	2577.44	1561.11													2647.37	1448.09
Hspd1	4771.43	-0.872048	0.156759	-5.56297	2.65221e-08	1.28882e-06		6346.37	4017.42	5991.2	2631.65	6080.41	3561.56													6139.32	3403.54
Cth	94.1811	-0.871046	0.35661	-2.44257	0.0145829	0.0644462		137.508	85.3426	89.4685	68.4067	137.579	46.7823													121.518	66.8439
Helq	138.164	-0.869975	0.273919	-3.17603	0.00149303	0.0114051		168.162	81.1282	173.612	89.5323	191.456	125.092													177.743	98.5841
Cux2	63.2146	-0.868958	0.38451	-2.25991	0.0238269	0.0923339		101.598	47.4126	78.8175	37.2213	65.4221	48.8163													81.9458	44.4834
Gm26629	5.90651	-0.867835	1.37449	-0.631388	0.527787	NA		6.13091	8.4289	4.26041	6.03589	10.583	0													6.99143	4.8216
Lama1	76.7633	-0.867472	0.392836	-2.20823	0.0272285	0.102021		129.625	110.629	96.9242	34.2034	58.6875	30.5102													95.0789	58.4476
Cep70	94.1264	-0.866961	0.354212	-2.44758	0.014382	0.0637679		132.252	105.361	99.0544	55.329	126.996	45.7653													119.434	68.8185
Utp15	456.04	-0.865415	0.181039	-4.78026	1.75071e-06	4.67629e-05		629.732	337.156	519.77	265.579	613.813	370.191													587.772	324.309
Omp	1.9717	-0.865313	2.53018	-0.341997	0.732353	NA		1.75169	5.26806	0	0	4.81045	0													2.18738	1.75602
Paics	2063.21	-0.863865	0.152359	-5.66993	1.42853e-08	7.61462e-07		2778.18	1646.8	2567.96	1190.08	2617.85	1578.4													2654.66	1471.76
Glipr1	77.167	-0.863369	0.350339	-2.46439	0.0137248	0.0616675		113.86	61.1095	100.12	44.2632	84.6639	58.9864													99.5477	54.7864
Homer2	101.318	-0.863263	0.32505	-2.65578	0.00791243	0.0408101		133.128	86.3962	116.096	45.2691	138.541	88.4796													129.255	73.3817
Ddx43	7.06219	-0.862047	1.01833	-0.846528	0.397258	NA		9.63429	7.37529	9.58591	5.02991	7.69672	3.05102													8.97231	5.15207
Cox6a2	50.7266	-0.861655	0.589445	-1.46181	0.143794	0.329591		59.5574	8.4289	48.9947	65.3888	72.1567	49.8334													60.2363	41.217
Cdkn2aipnl	747.608	-0.861166	0.183076	-4.70387	2.55274e-06	6.46196e-05		952.918	481.501	1024.63	487.901	909.175	629.527													962.24	532.976
Zbtb3	35.2608	-0.861091	0.483801	-1.77985	0.075101	0.209877		41.1647	26.3403	42.6041	25.1495	52.9149	23.3912													45.5612	24.9603
Bex1	47.4161	-0.860707	0.431071	-1.99667	0.0458612	0.147939		49.9231	36.8764	72.4269	34.2034	61.5738	29.4932													61.3079	33.5243
Gm13524	0.817875	-0.860503	3.49222	-0.246406	0.805368	NA		0.875844	2.10723	0	0	1.92418	0													0.933341	0.702408
1110038B12Rik	127.562	-0.860489	0.283851	-3.03148	0.00243355	0.016608		173.417	105.361	149.114	66.3948	168.366	102.718													163.632	91.4912
Ppil1	682.405	-0.860028	0.187123	-4.59605	4.30567e-06	0.000100576		911.754	487.823	836.105	379.255	877.426	602.068													875.095	489.715
Lamb3	32.302	-0.856352	0.540532	-1.58428	0.113131	0.279022		31.5304	25.2867	39.4088	12.0718	51.9529	33.5612													40.964	23.6399
Snhg12	28.3555	-0.855748	0.545845	-1.56775	0.11694	0.28545		37.6613	27.3939	34.0832	13.0778	36.5594	21.3572													36.1013	20.6096
Sox6os	1.75644	-0.85538	2.09273	-0.408739	0.682731	NA		3.50338	0	1.0651	2.01196	1.92418	2.03401													2.16422	1.34866
Tcte3	6.4112	-0.854996	1.12103	-0.762688	0.44565	NA		7.00675	8.4289	6.39061	4.02392	10.583	2.03401													7.99345	4.82895
Ddx51	312.431	-0.854958	0.217635	-3.9284	8.55132e-05	0.0011962		385.371	236.009	419.65	183.089	399.267	251.201													401.43	223.433
Twistnb	161.068	-0.853621	0.250648	-3.40565	0.000660061	0.0061295		241.733	127.487	185.328	98.5861	195.304	117.973													207.455	114.682
Gm16230	1.19041	-0.853529	2.62092	-0.325661	0.744681	NA		0	0	3.1953	1.00598	1.92418	1.01701													1.70649	0.674329
Zfp619	70.8079	-0.853102	0.395075	-2.15934	0.0308235	0.111233		106.853	51.627	95.8591	37.2213	70.2326	63.0544													90.9816	50.6343
Arrb2	172.607	-0.852932	0.24613	-3.46537	0.00052951	0.00516277		263.629	152.774	225.802	111.664	177.025	104.752													222.152	123.063
Gpt	17.5025	-0.852212	0.742803	-1.14729	0.251261	0.471327		19.2686	9.48251	18.1067	23.1376	27.9006	7.11905													21.7586	13.2464
Trp53tg5	3.96282	-0.851637	1.50817	-0.564681	0.572291	NA		2.62753	7.37529	2.1302	1.00598	9.6209	1.01701													4.79288	3.13276
Nedd1	533.805	-0.850344	0.194112	-4.38068	1.18309e-05	0.000239388		719.068	447.785	630.54	275.639	696.553	433.245													682.054	385.556
Pag1	113.595	-0.850282	0.291595	-2.91597	0.00354583	0.0218455		169.038	94.8251	116.096	73.4366	153.934	74.2415													146.356	80.8344
Nkd1	255.286	-0.850084	0.3338	-2.54668	0.0108752	0.0518684		416.902	209.669	305.684	93.5562	241.485	264.422													321.357	189.216
Cntrl	353.674	-0.849574	0.240464	-3.53306	0.000410778	0.00423374		497.479	361.389	419.65	158.945	425.244	259.337													447.458	259.89
Nphp4	194.582	-0.849267	0.236105	-3.597	0.000321914	0.00353143		275.891	156.988	230.062	113.676	243.409	147.466													249.787	139.377
Senp1	809.566	-0.849173	0.178766	-4.75018	2.03231e-06	5.31123e-05		967.808	618.471	999.065	444.644	1142.96	684.446													1036.61	582.52
Xrcc2	209.332	-0.848942	0.268623	-3.16034	0.00157583	0.0118719		324.938	139.077	187.458	151.903	302.096	150.517													271.497	147.166
Ppan	509.94	-0.848001	0.197421	-4.2954	1.74377e-05	0.000329167		629.732	388.783	663.558	287.711	665.766	424.092													653.019	366.862
Kmt5a	223.573	-0.847943	0.241574	-3.51008	0.00044797	0.00453593		322.311	182.275	259.885	114.682	275.158	187.129													285.784	161.362
Zfp786	34.5676	-0.846833	0.626296	-1.35213	0.176334	0.377769		33.2821	34.7692	67.1014	11.0658	32.7111	28.4762													44.3648	24.7704
Ccdc78	102.106	-0.846567	0.375327	-2.25555	0.0240991	0.0930733		112.984	68.4848	124.617	111.664	149.124	45.7653													128.908	75.3047
Lingo4	47.3462	-0.846564	0.543219	-1.55842	0.119133	0.289461		61.3091	74.8065	47.9296	27.1615	59.6496	13.2211													56.2961	38.3964
Xpo4	597.133	-0.846362	0.224812	-3.76475	0.000166713	0.00203555		747.971	531.021	824.389	306.824	712.909	459.687													761.756	432.511
Mogs	37.6072	-0.845956	0.580021	-1.45849	0.144705	0.331113		52.5506	24.2331	54.3202	14.0837	33.6731	46.7823													46.848	28.3664
Ppp1r13l	21.4088	-0.845684	0.606705	-1.39389	0.163349	0.359303		27.1512	12.6434	24.4973	17.1017	30.7869	16.2721													27.4785	15.339
Ncl	7121.69	-0.844894	0.162715	-5.19247	2.07517e-07	7.63209e-06		9295.33	5773.8	8948.98	3858.94	9038.83	5814.23													9094.38	5148.99
Gm16712	14.2394	-0.844728	0.8068	-1.04701	0.295095	NA		21.0203	5.26806	11.7161	16.0957	21.166	10.1701													17.9675	10.5113
Lctl	36.9222	-0.844385	0.485624	-1.73876	0.0820769	0.222925		56.054	40.0373	33.0181	19.1136	51.9529	21.3572													47.0083	26.836
Igsf21	34.1095	-0.844077	0.693638	-1.21688	0.223649	0.440813		16.641	27.3939	64.9712	8.04785	50.9908	36.6123													44.201	24.018
Tet1	313.051	-0.843417	0.234848	-3.59133	0.000329	0.00358639		513.245	329.781	308.879	123.736	363.67	238.997													395.265	230.838
Hist1h4k	2.79959	-0.843074	1.54718	-0.544911	0.585815	NA		2.62753	2.10723	3.1953	1.00598	4.81045	3.05102													3.54443	2.05474
Ttll4	510.256	-0.841995	0.2028	-4.15185	3.29799e-05	0.000551184		627.104	411.962	625.215	264.573	699.439	433.245													650.586	369.927
Plagl1	48.1818	-0.840798	0.448409	-1.87507	0.0607832	0.180529		77.9501	33.7156	45.7994	21.1256	59.6496	50.8504													61.133	35.2305
Impa2	216.871	-0.840173	0.255667	-3.2862	0.00101549	0.00856864		272.388	192.811	218.346	89.5323	332.883	195.265													274.539	159.203
Lars	1686.27	-0.840102	0.143966	-5.8354	5.36619e-09	3.29599e-07		2290.33	1415	1880.97	1010.01	2309.02	1212.27													2160.11	1212.43
Wdr12	515.427	-0.840048	0.209093	-4.01758	5.87999e-05	0.000884705		640.242	447.785	663.558	275.639	667.69	397.65													657.164	373.691
Rbmx2	118.049	-0.839873	0.284414	-2.953	0.00314706	0.0199778		156.776	92.7179	144.854	71.4247	152.01	90.5136													151.213	84.8854
Nnat	1756.55	-0.837447	0.193198	-4.33466	1.45986e-05	0.000284678		2832.48	1647.85	1875.64	759.516	1967.47	1456.35													2225.2	1287.91
Ccnj	152.699	-0.83712	0.272239	-3.07494	0.00210542	0.0148373		236.478	140.13	189.588	82.4904	159.707	107.803													195.258	110.141
Rrs1	829.281	-0.836479	0.192156	-4.35312	1.34212e-05	0.000265651		1014.23	653.24	1026.76	428.548	1123.72	729.194													1054.9	603.661
Sgf29	166.992	-0.835833	0.25634	-3.26064	0.00111161	0.00915624		218.961	124.326	190.653	89.5323	228.977	149.5													212.864	121.12
Gm15210	313.783	-0.835565	0.253758	-3.29276	0.000992081	0.00841778		377.489	284.475	382.371	140.837	430.054	267.473													396.638	230.929
Casp8ap2	375.461	-0.834257	0.213288	-3.91141	9.17606e-05	0.00127328		410.771	262.35	454.798	195.16	567.633	362.055													477.734	273.188
Fbl	971.523	-0.834193	0.189451	-4.4032	1.06665e-05	0.000219125		1261.22	767.03	1271.73	535.182	1182.41	811.572													1238.45	704.595
Tamm41	387.128	-0.83398	0.195772	-4.25995	2.04472e-05	0.00037317		528.134	326.62	483.556	231.376	472.386	280.694													494.692	279.563
Aldh1l2	827.755	-0.833935	0.248985	-3.34934	0.000810048	0.00718623		1139.47	537.342	870.188	829.934	1140.08	449.517													1049.91	605.598
Tcof1	502.675	-0.832024	0.182513	-4.55872	5.14675e-06	0.000117723		705.055	360.335	587.936	312.86	635.941	413.922													642.977	362.373
Nup35	441.614	-0.831616	0.195472	-4.2544	2.09606e-05	0.000379873		575.43	382.461	534.681	253.507	579.178	324.425													563.096	320.131
Fam175a	152.216	-0.83137	0.257086	-3.23383	0.00122144	0.00987268		196.189	120.112	144.854	75.4486	242.447	134.245													194.497	109.935
Psip1	1517.87	-0.829221	0.142072	-5.83662	5.32698e-09	3.28859e-07		2257.93	1220.08	1706.29	931.538	1864.53	1126.84													1942.92	1092.82
Cep112	52.7646	-0.829135	0.41701	-1.98828	0.0467802	0.149984		84.081	52.6806	55.3853	22.1316	60.6117	41.6973													66.6927	38.8365
Apex1	1153.45	-0.828169	0.188332	-4.39738	1.09563e-05	0.000223749		1360.19	814.442	1545.46	651.876	1495.09	1053.62													1466.91	839.979
Zbtb8a	45.7571	-0.827708	0.437965	-1.88989	0.0587722	0.175982		64.8125	30.5548	56.4504	28.1675	53.877	40.6803													58.38	33.1342
Cfap126	5.69372	-0.827614	1.1257	-0.735199	0.462218	NA		7.8826	4.21445	5.32551	5.02991	8.65881	3.05102													7.28897	4.09846
Mum1	347.797	-0.825564	0.199915	-4.12958	3.63427e-05	0.000592651		426.536	271.832	377.046	186.106	526.263	299													443.282	252.313
Mir6921	0.831995	-0.825223	3.51648	-0.234673	0.814463	NA		0.875844	0	1.0651	0	0	3.05102													0.646982	1.01701
Pinx1	101.697	-0.824908	0.297917	-2.76891	0.00562434	0.0312463		123.494	68.4848	128.877	73.4366	137.579	78.3096													129.983	73.4103
Tubb5	6114.46	-0.824584	0.14135	-5.83364	5.42303e-09	3.29742e-07		7758.23	4710.7	7760.33	3757.34	7878.55	4821.63													7799.04	4429.89
Dbr1	191.564	-0.824358	0.288019	-2.86217	0.00420753	0.0250918		222.464	186.489	274.796	105.628	231.864	128.143													243.041	140.087
Acpt	46.6735	-0.823749	0.43994	-1.87241	0.0611494	0.181447		65.6883	45.3053	45.7994	18.1077	64.46	40.6803													58.6492	34.6978
Cenpc1	240.319	-0.822794	0.258171	-3.18701	0.00143752	0.0110861		340.703	197.026	269.471	107.64	298.248	228.827													302.807	177.831
Lpl	103.698	-0.822792	0.324662	-2.5343	0.0112671	0.0532079		101.598	70.592	159.765	103.616	133.73	52.8844													131.698	75.6975
Nup210l	10.4007	-0.82258	0.85312	-0.964201	0.334945	NA		11.386	9.48251	14.9114	6.03589	13.4693	7.11905													13.2556	7.54582
Grhl1	24.395	-0.82254	0.670203	-1.2273	0.21971	0.435101		28.9029	23.1795	24.4973	25.1495	37.5215	7.11905													30.3072	18.4827
Zbtb48	112.681	-0.822277	0.301364	-2.72852	0.00636198	0.034259		172.541	94.8251	112.901	80.4785	147.2	68.1395													144.214	81.1477
Acsf2	37.2257	-0.821422	0.474459	-1.73128	0.0834016	0.225317		55.1782	30.5548	35.1483	25.1495	52.9149	24.4082													47.7472	26.7042
9530034E10Rik	1.25275	-0.821286	2.99306	-0.274397	0.78378	NA		3.50338	0	0	0	0.96209	3.05102													1.48849	1.01701
Gm4924	56.709	-0.821259	0.389474	-2.10864	0.0349761	0.121542		68.3158	38.9837	78.8175	51.305	69.2705	33.5612													72.1346	41.2833
Dhdh	4.58113	-0.821116	1.23847	-0.663009	0.507325	NA		6.13091	3.16084	5.32551	2.01196	5.77254	5.08504													5.74299	3.41928
Grid2	26.9863	-0.820941	0.559588	-1.46705	0.142363	0.327615		54.3023	32.662	36.2135	19.1136	12.5072	7.11905													34.341	19.6316
Cdh24	30.8954	-0.82072	0.513053	-1.59968	0.10967	0.273109		36.7855	23.1795	29.8228	14.0837	50.9908	30.5102													39.1997	22.5911
Pate4	2.84002	-0.819661	1.56061	-0.52522	0.59943	NA		2.62753	3.16084	5.32551	1.00598	2.88627	2.03401													3.6131	2.06694
Primpol	147.775	-0.819508	0.27209	-3.0119	0.00259621	0.0173177		230.347	139.077	181.067	81.4845	152.972	101.701													188.129	107.421
Mre11a	345.909	-0.819423	0.204631	-4.00439	6.21775e-05	0.00092426		482.59	271.832	408.999	198.178	429.092	284.762													440.227	251.591
Nup160	883.174	-0.819256	0.17856	-4.58813	4.47232e-06	0.000104067		1327.78	880.82	1006.52	454.703	1015.97	613.255													1116.76	649.593
Gpatch4	260.566	-0.817474	0.242541	-3.37046	0.000750437	0.00675925		288.153	199.133	339.767	139.831	364.632	231.878													330.851	190.281
Larp7	434.742	-0.816975	0.212298	-3.84825	0.000118965	0.00155451		543.899	387.729	531.486	229.364	576.292	339.68													550.559	318.924
Wnt7a	388.565	-0.816891	0.283905	-2.87734	0.00401048	0.0241307		573.678	357.175	456.929	145.867	420.433	377.31													483.68	293.451
Zic4	36.8469	-0.816837	0.466778	-1.74995	0.0801276	0.219453		52.5506	30.5548	48.9947	27.1615	39.4457	22.3742													46.997	26.6968
Snrpa1	880.816	-0.816671	0.200235	-4.07857	4.53132e-05	0.000713919		1249.83	854.48	1052.32	426.536	1028.47	673.259													1110.21	651.425
Gm6525	0.641649	-0.816541	3.84374	-0.212434	0.831768	NA		0.875844	0	0	2.01196	0.96209	0													0.612645	0.670654
Gcat	352.924	-0.816108	0.198548	-4.11039	3.94993e-05	0.000636439		472.956	257.081	422.845	276.645	454.106	233.912													449.969	255.879
Myh10	1264.87	-0.815604	0.168892	-4.82915	1.37114e-06	3.77065e-05		1444.27	895.571	1711.62	781.647	1674.04	1082.1													1609.97	919.771
Xpo1	2239.91	-0.81497	0.134653	-6.05238	1.42724e-09	1.04034e-07		3197.71	1803.78	2567.96	1398.31	2798.72	1672.98													2854.8	1625.03
Ptma	3758.65	-0.814157	0.151149	-5.38646	7.18597e-08	3.04022e-06		4762.84	2945.9	4488.34	2110.55	5052.9	3191.37													4768.02	2749.27
Snora41	2.68578	-0.81348	1.63872	-0.496411	0.619605	NA		2.62753	4.21445	5.32551	1.00598	1.92418	1.01701													3.29241	2.07915
Epb41l4aos	37.056	-0.81296	0.521973	-1.55747	0.119358	0.28974		43.7922	28.4475	62.841	19.1136	35.5973	32.5442													47.4102	26.7018
Rrp15	304.44	-0.812874	0.259229	-3.13574	0.00171421	0.0126453		426.536	285.529	377.046	136.813	344.428	256.286													382.67	226.209
Rad1	123.537	-0.811812	0.275159	-2.95034	0.00317422	0.0200669		172.541	96.9324	155.505	87.5204	144.313	84.4116													157.453	89.6214
Mir8099-2	4.20265	-0.811192	1.33802	-0.606264	0.54434	NA		8.75844	3.16084	5.32551	5.02991	1.92418	1.01701													5.33604	3.06925
Mgme1	274.891	-0.811186	0.220159	-3.68455	0.000229103	0.00266552		367.855	236.009	357.874	166.993	322.3	198.316													349.343	200.439
2210418O10Rik	85.7577	-0.810638	0.419974	-1.93021	0.0535808	0.165102		92.8395	66.3776	111.836	29.1735	111.602	102.718													105.426	66.0896
Rfc3	565.867	-0.809431	0.21167	-3.82402	0.000131294	0.00168827		721.696	414.07	759.417	322.92	669.615	507.487													716.909	414.825
Ipo5	2846.49	-0.809426	0.129769	-6.23745	4.44761e-10	4.12614e-08		3656.65	2118.81	3480.75	1984.8	3736.76	2101.14													3624.72	2068.25
Mir1892	112.162	-0.809414	0.287156	-2.81872	0.00482155	0.0278476		146.266	86.3962	156.57	91.5443	125.072	67.1225													142.636	81.6877
Gm13840	0.177517	-0.809405	4.07079	-0.198832	0.842394	NA		0	0	1.0651	0	0	0													0.355034	0
Gm26708	0.177517	-0.809405	4.07079	-0.198832	0.842394	NA		0	0	1.0651	0	0	0													0.355034	0
Gm36864	0.177517	-0.809405	4.07079	-0.198832	0.842394	NA		0	0	1.0651	0	0	0													0.355034	0
Gpr87	0.177517	-0.809405	4.07079	-0.198832	0.842394	NA		0	0	1.0651	0	0	0													0.355034	0
Mir669n	0.177517	-0.809405	4.07079	-0.198832	0.842394	NA		0	0	1.0651	0	0	0													0.355034	0
Mir6911	0.177517	-0.809405	4.07079	-0.198832	0.842394	NA		0	0	1.0651	0	0	0													0.355034	0
Mir6944	0.177517	-0.809405	4.07079	-0.198832	0.842394	NA		0	0	1.0651	0	0	0													0.355034	0
Mir6968	0.177517	-0.809405	4.07079	-0.198832	0.842394	NA		0	0	1.0651	0	0	0													0.355034	0
Mir6991	0.177517	-0.809405	4.07079	-0.198832	0.842394	NA		0	0	1.0651	0	0	0													0.355034	0
Mir6998	0.177517	-0.809405	4.07079	-0.198832	0.842394	NA		0	0	1.0651	0	0	0													0.355034	0
Mir7006	0.177517	-0.809405	4.07079	-0.198832	0.842394	NA		0	0	1.0651	0	0	0													0.355034	0
Mir7063	0.177517	-0.809405	4.07079	-0.198832	0.842394	NA		0	0	1.0651	0	0	0													0.355034	0
Mir7087	0.177517	-0.809405	4.07079	-0.198832	0.842394	NA		0	0	1.0651	0	0	0													0.355034	0
Mir7236	0.177517	-0.809405	4.07079	-0.198832	0.842394	NA		0	0	1.0651	0	0	0													0.355034	0
Mir7661	0.177517	-0.809405	4.07079	-0.198832	0.842394	NA		0	0	1.0651	0	0	0													0.355034	0
Mir7675	0.177517	-0.809405	4.07079	-0.198832	0.842394	NA		0	0	1.0651	0	0	0													0.355034	0
Mir7689	0.177517	-0.809405	4.07079	-0.198832	0.842394	NA		0	0	1.0651	0	0	0													0.355034	0
S100g	0.177517	-0.809405	4.07079	-0.198832	0.842394	NA		0	0	1.0651	0	0	0													0.355034	0
Vmn1r180	0.177517	-0.809405	4.07079	-0.198832	0.842394	NA		0	0	1.0651	0	0	0													0.355034	0
Exog	211.358	-0.809289	0.260971	-3.10107	0.00192825	0.0137895		244.361	180.168	290.773	118.706	269.385	164.755													268.173	154.543
Rbbp8	310.292	-0.80921	0.198563	-4.07534	4.59468e-05	0.000719219		423.909	240.224	313.14	189.124	450.258	245.099													395.769	224.816
Klhl40	8.49383	-0.808393	0.973065	-0.83077	0.406104	NA		7.8826	5.26806	15.9765	4.02392	8.65881	9.15306													10.8393	6.14835
Anp32e	4210.96	-0.80823	0.130067	-6.21397	5.16639e-10	4.63061e-08		6213.24	3711.88	4911.18	2620.58	4929.75	2879.15													5351.39	3070.54
Csrp2	62.0023	-0.805826	0.368428	-2.1872	0.0287278	0.105816		79.7018	46.359	80.9477	45.2691	76.0051	43.7313													78.8849	45.1198
Pycr1	536.849	-0.805773	0.266974	-3.01817	0.00254307	0.0170572		733.957	342.424	542.137	546.248	754.278	302.051													676.791	396.908
Snord32a	3.12542	-0.805569	1.49896	-0.53742	0.590977	NA		3.50338	4.21445	3.1953	2.01196	4.81045	1.01701													3.83638	2.41447
Eaf2	7.64433	-0.805318	1.00507	-0.801257	0.422983	NA		9.63429	8.4289	14.9114	5.02991	4.81045	3.05102													9.78539	5.50328
Trim27	976.873	-0.805209	0.207159	-3.88691	0.000101526	0.0013803		1240.2	747.011	1373.98	555.302	1100.63	844.116													1238.27	715.476
Ybx3	91.4977	-0.804886	0.324928	-2.47712	0.0132446	0.0601066		112.984	61.1095	112.901	54.323	121.223	86.4456													115.703	67.2927
Gemin4	562.965	-0.804675	0.203574	-3.95275	7.72593e-05	0.0011037		649.876	406.694	726.399	310.848	757.165	526.81													711.147	414.784
E2f1	33.2037	-0.802549	0.522494	-1.536	0.124539	0.298489		21.8961	12.6434	37.2786	15.0897	63.4979	48.8163													40.8909	25.5165
Nbn	418.48	-0.8018	0.217122	-3.69285	0.000221758	0.00259003		552.658	337.156	508.053	216.286	521.453	375.276													527.388	309.573
Baz1a	173.918	-0.801707	0.287639	-2.7872	0.00531652	0.0300607		238.23	159.095	250.299	94.5622	173.176	128.143													220.568	127.267
Piezo2	106.17	-0.801541	0.396682	-2.02061	0.0433201	0.142168		124.37	93.7715	155.505	41.2452	117.375	104.752													132.417	79.9228
1190002N15Rik	24.7438	-0.800852	0.593179	-1.3501	0.176983	0.378624		49.0473	22.1259	27.6926	24.1435	17.3176	8.13606													31.3525	18.1352
Cntrob	230.275	-0.800783	0.257211	-3.11334	0.00184986	0.0134273		258.374	190.704	284.382	114.682	328.073	205.435													290.276	170.274
Mrm1	67.6937	-0.800106	0.36271	-2.20591	0.0273902	0.102454		63.0608	30.5548	87.3383	57.3409	105.83	62.0374													85.4097	49.9777
Mfap2	3.60608	-0.79904	1.82355	-0.438177	0.661258	NA		0	2.10723	10.651	5.02991	3.84836	0													4.83312	2.37904
Sms	561.245	-0.798485	0.184746	-4.32206	1.54577e-05	0.000298307		770.743	416.177	690.186	349.075	673.463	467.823													711.464	411.025
Pwp2	419.318	-0.797985	0.237727	-3.35673	0.000788698	0.00704299		473.832	332.942	558.113	212.262	551.277	387.48													527.741	310.894
Sae1	3003.82	-0.797976	0.159969	-4.98831	6.09106e-07	1.90937e-05		3735.48	2380.11	3921.7	1801.71	3750.23	2433.7													3802.47	2205.17
1700010K23Rik	3.50523	-0.79796	1.42106	-0.561526	0.574439	NA		7.8826	2.10723	2.1302	2.01196	3.84836	3.05102													4.62039	2.39007
1700001D01Rik	0.160348	-0.797948	4.06888	-0.19611	0.844524	NA		0	0	0	0	0.96209	0													0.320697	0
Gm15742	0.160348	-0.797948	4.06888	-0.19611	0.844524	NA		0	0	0	0	0.96209	0													0.320697	0
Gm16120	0.160348	-0.797948	4.06888	-0.19611	0.844524	NA		0	0	0	0	0.96209	0													0.320697	0
Gpr22	0.160348	-0.797948	4.06888	-0.19611	0.844524	NA		0	0	0	0	0.96209	0													0.320697	0
Hus1b	0.160348	-0.797948	4.06888	-0.19611	0.844524	NA		0	0	0	0	0.96209	0													0.320697	0
Mir1231	0.160348	-0.797948	4.06888	-0.19611	0.844524	NA		0	0	0	0	0.96209	0													0.320697	0
Mir140	0.160348	-0.797948	4.06888	-0.19611	0.844524	NA		0	0	0	0	0.96209	0													0.320697	0
Mir190b	0.160348	-0.797948	4.06888	-0.19611	0.844524	NA		0	0	0	0	0.96209	0													0.320697	0
Mir1929	0.160348	-0.797948	4.06888	-0.19611	0.844524	NA		0	0	0	0	0.96209	0													0.320697	0
Mir199a-2	0.160348	-0.797948	4.06888	-0.19611	0.844524	NA		0	0	0	0	0.96209	0													0.320697	0
Mir302b	0.160348	-0.797948	4.06888	-0.19611	0.844524	NA		0	0	0	0	0.96209	0													0.320697	0
Mir3058	0.160348	-0.797948	4.06888	-0.19611	0.844524	NA		0	0	0	0	0.96209	0													0.320697	0
Mir3077	0.160348	-0.797948	4.06888	-0.19611	0.844524	NA		0	0	0	0	0.96209	0													0.320697	0
Mir3109	0.160348	-0.797948	4.06888	-0.19611	0.844524	NA		0	0	0	0	0.96209	0													0.320697	0
Mir488	0.160348	-0.797948	4.06888	-0.19611	0.844524	NA		0	0	0	0	0.96209	0													0.320697	0
Mir5098	0.160348	-0.797948	4.06888	-0.19611	0.844524	NA		0	0	0	0	0.96209	0													0.320697	0
Mir6391	0.160348	-0.797948	4.06888	-0.19611	0.844524	NA		0	0	0	0	0.96209	0													0.320697	0
Mir6910	0.160348	-0.797948	4.06888	-0.19611	0.844524	NA		0	0	0	0	0.96209	0													0.320697	0
Mir7037	0.160348	-0.797948	4.06888	-0.19611	0.844524	NA		0	0	0	0	0.96209	0													0.320697	0
Mir7064	0.160348	-0.797948	4.06888	-0.19611	0.844524	NA		0	0	0	0	0.96209	0													0.320697	0
Mir7117	0.160348	-0.797948	4.06888	-0.19611	0.844524	NA		0	0	0	0	0.96209	0													0.320697	0
Mir7119	0.160348	-0.797948	4.06888	-0.19611	0.844524	NA		0	0	0	0	0.96209	0													0.320697	0
Mir7655	0.160348	-0.797948	4.06888	-0.19611	0.844524	NA		0	0	0	0	0.96209	0													0.320697	0
Mir7656	0.160348	-0.797948	4.06888	-0.19611	0.844524	NA		0	0	0	0	0.96209	0													0.320697	0
Ovol3	0.160348	-0.797948	4.06888	-0.19611	0.844524	NA		0	0	0	0	0.96209	0													0.320697	0
Snord66	0.160348	-0.797948	4.06888	-0.19611	0.844524	NA		0	0	0	0	0.96209	0													0.320697	0
Smtnl2	43.3313	-0.79736	0.459454	-1.73545	0.082661	0.223958		55.1782	30.5548	56.4504	23.1376	51.9529	42.7143													54.5271	32.1355
Snord22	3.95767	-0.797266	1.42	-0.561453	0.574488	NA		3.50338	6.32168	3.1953	2.01196	7.69672	1.01701													4.79847	3.11688
Svep1	136.782	-0.796565	0.267133	-2.98191	0.00286458	0.0186552		239.105	130.648	141.658	88.5263	141.427	79.3266													174.064	99.5003
Gpank1	71.9054	-0.796481	0.359904	-2.21304	0.0268949	0.101002		94.5912	60.0559	95.8591	42.2512	82.7397	55.9354													91.0633	52.7475
Zfp566	51.4556	-0.796173	0.405909	-1.96146	0.0498257	0.156717		62.1849	42.1445	68.1665	34.2034	65.4221	36.6123													65.2578	37.6534
Kcna3	77.2578	-0.795989	0.450293	-1.76771	0.0771088	0.213564		94.5912	57.9487	133.138	35.2093	66.3842	76.2755													98.0377	56.4779
Gm25500	1.29065	-0.795872	2.92269	-0.272308	0.785385	NA		1.75169	0	0	0	1.92418	4.06803													1.22529	1.35601
Pum3	1138.99	-0.794689	0.176578	-4.50049	6.77977e-06	0.000148884		1472.29	1006.2	1365.46	617.672	1467.19	905.136													1434.98	843.003
Cmtr2	155.882	-0.794351	0.305035	-2.60414	0.00921064	0.0458826		148.893	114.844	230.062	83.4964	213.584	144.415													197.513	114.252
Gm29443	1.46633	-0.793461	2.24286	-0.353773	0.723509	NA		1.75169	0	1.0651	1.00598	1.92418	3.05102													1.58032	1.35233
Foxn2	201.548	-0.792217	0.247273	-3.20381	0.00135622	0.0106699		262.753	189.65	235.387	127.76	264.575	129.16													254.238	148.857
AI854703	12.9868	-0.791618	0.767586	-1.03131	0.302396	NA		19.2686	12.6434	20.2369	11.0658	9.6209	5.08504													16.3755	9.59806
Nsg1	1105.51	-0.791353	0.158303	-4.99897	5.76372e-07	1.82091e-05		1372.45	874.498	1379.31	689.097	1444.1	873.609													1398.62	812.402
Mir6931	0.499093	-0.79129	4.01172	-0.197245	0.843636	NA		0.875844	1.05361	1.0651	0	0	0													0.646982	0.351204
Sclt1	92.6514	-0.790673	0.335018	-2.36009	0.0182705	0.0756321		105.101	81.1282	139.528	60.3589	107.754	62.0374													117.461	67.8415
Tmem100	86.5478	-0.789103	0.353533	-2.23205	0.0256116	0.0972694		170.79	86.3962	83.0779	70.4187	75.043	33.5612													109.637	63.4587
Tex12	2.75793	-0.788548	1.56459	-0.503998	0.614263	NA		4.37922	3.16084	2.1302	2.01196	3.84836	1.01701													3.45259	2.06327
Ribc1	28.2094	-0.78811	0.5439	-1.449	0.147338	0.335037		34.1579	25.2867	21.302	10.0598	50.9908	27.4592													35.4836	20.9352
Rps13-ps4	22.9355	-0.788084	0.600197	-1.31304	0.189168	0.39478		30.6545	23.1795	26.6275	17.1017	28.8627	11.1871													28.7149	17.1561
D5Ertd605e	4.918	-0.788021	1.22267	-0.64451	0.519245	NA		5.25506	3.16084	5.32551	6.03589	7.69672	2.03401													6.09243	3.74358
Cmtm5	141.776	-0.787694	0.32275	-2.44057	0.0146641	0.0645897		222.464	158.042	182.132	62.3708	126.996	98.6497													177.198	106.354
Egr4	35.8934	-0.786961	0.545516	-1.4426	0.149133	0.338241		56.9299	56.8951	39.4088	12.0718	31.749	18.3061													42.6959	29.091
Sdc1	663.611	-0.786771	0.291202	-2.7018	0.00689644	0.0364715		724.323	699.599	790.305	231.376	919.758	616.306													811.462	515.76
Apex2	167.682	-0.786566	0.2491	-3.15763	0.0015906	0.011969		239.981	132.755	211.955	113.676	185.683	122.041													212.54	122.824
Eme1	330.548	-0.786542	0.206852	-3.80244	0.000143276	0.00181723		419.529	284.475	427.106	212.262	406.002	233.912													417.546	243.55
Pck2	886.409	-0.786237	0.188797	-4.16445	3.12107e-05	0.00052818		1197.28	587.916	894.685	687.085	1285.35	666.14													1125.77	647.047
Gm16146	0.145974	-0.785605	4.06673	-0.193179	0.846819	NA		0.875844	0	0	0	0	0													0.291948	0
Gm33050	0.145974	-0.785605	4.06673	-0.193179	0.846819	NA		0.875844	0	0	0	0	0													0.291948	0
Lyzl1	0.145974	-0.785605	4.06673	-0.193179	0.846819	NA		0.875844	0	0	0	0	0													0.291948	0
Mir1951	0.145974	-0.785605	4.06673	-0.193179	0.846819	NA		0.875844	0	0	0	0	0													0.291948	0
Mir1958	0.145974	-0.785605	4.06673	-0.193179	0.846819	NA		0.875844	0	0	0	0	0													0.291948	0
Mir1967	0.145974	-0.785605	4.06673	-0.193179	0.846819	NA		0.875844	0	0	0	0	0													0.291948	0
Mir6336	0.145974	-0.785605	4.06673	-0.193179	0.846819	NA		0.875844	0	0	0	0	0													0.291948	0
Mir6362	0.145974	-0.785605	4.06673	-0.193179	0.846819	NA		0.875844	0	0	0	0	0													0.291948	0
Mir6371	0.145974	-0.785605	4.06673	-0.193179	0.846819	NA		0.875844	0	0	0	0	0													0.291948	0
Mir6395	0.145974	-0.785605	4.06673	-0.193179	0.846819	NA		0.875844	0	0	0	0	0													0.291948	0
Mir6540	0.145974	-0.785605	4.06673	-0.193179	0.846819	NA		0.875844	0	0	0	0	0													0.291948	0
Mir6899	0.145974	-0.785605	4.06673	-0.193179	0.846819	NA		0.875844	0	0	0	0	0													0.291948	0
Mir6994	0.145974	-0.785605	4.06673	-0.193179	0.846819	NA		0.875844	0	0	0	0	0													0.291948	0
Mir7070	0.145974	-0.785605	4.06673	-0.193179	0.846819	NA		0.875844	0	0	0	0	0													0.291948	0
Mir7084	0.145974	-0.785605	4.06673	-0.193179	0.846819	NA		0.875844	0	0	0	0	0													0.291948	0
Mir7211	0.145974	-0.785605	4.06673	-0.193179	0.846819	NA		0.875844	0	0	0	0	0													0.291948	0
Pno1	371.554	-0.785533	0.208735	-3.7633	0.000167683	0.00204533		461.57	279.207	466.514	216.286	476.234	329.51													468.106	275.001
2210406O10Rik	5.01075	-0.784144	1.27674	-0.614176	0.539099	NA		2.62753	4.21445	7.45571	1.00598	8.65881	6.10204													6.24735	3.77416
Srsf3	3269.98	-0.783719	0.151079	-5.18747	2.13167e-07	7.81614e-06		4465.05	2863.72	3961.11	1911.36	3932.06	2486.58													4119.41	2420.56
Ccp110	307.177	-0.783017	0.236216	-3.31484	0.000916968	0.00791392		353.841	279.207	397.283	177.053	408.888	226.793													386.671	227.684
H2afy2	526.066	-0.78295	0.187409	-4.17777	2.94382e-05	0.000503111		682.283	458.321	665.688	320.908	641.714	387.48													663.228	388.903
H2afv	1053.77	-0.782617	0.157281	-4.97591	6.49419e-07	2.01486e-05		1425	887.142	1244.04	633.768	1318.06	814.623													1329.03	778.511
Hnrnpdl	1501.85	-0.782481	0.173293	-4.51536	6.32098e-06	0.00014008		2095.02	1311.75	1796.83	814.845	1771.21	1221.43													1887.68	1116.01
Pdss1	210.589	-0.782413	0.239389	-3.26837	0.00108169	0.00895855		278.518	181.221	233.257	109.652	281.892	178.993													264.556	156.622
Cbx5	3940.23	-0.781922	0.152257	-5.13555	2.81327e-07	9.86685e-06		5591.39	3363.13	4615.08	2230.26	4678.64	3162.89													4961.71	2918.76
Sowahc	385.873	-0.781901	0.208731	-3.74598	0.000179691	0.00217426		544.775	332.942	445.212	204.214	464.689	323.408													484.892	286.855
Eif4ebp1	747.24	-0.781901	0.210931	-3.7069	0.000209813	0.00247682		973.063	542.61	753.027	612.642	1116.99	485.112													947.692	546.788
Pxylp1	214.066	-0.781451	0.306374	-2.55065	0.0107523	0.0514241		234.726	191.757	303.554	98.5861	264.575	191.197													267.618	160.514
Gm21975	6.14397	-0.780098	1.09431	-0.712868	0.475928	NA		5.25506	2.10723	10.651	8.04785	6.73463	4.06803													7.5469	4.74103
Lsm3	389.545	-0.780029	0.184615	-4.22516	2.38771e-05	0.000422387		510.617	307.655	452.668	252.501	512.794	301.034													492.026	287.063
Mir6912	0.481924	-0.779715	4.00987	-0.194449	0.845825	NA		0.875844	1.05361	0	0	0.96209	0													0.612645	0.351204
Psmc3ip	243.174	-0.779043	0.239216	-3.25665	0.00112735	0.00925435		333.697	222.312	287.577	126.754	293.437	195.265													304.904	181.444
Ogfod3	135.501	-0.777819	0.26593	-2.9249	0.00344564	0.0213806		219.837	126.434	153.375	92.5503	140.465	80.3436													171.226	99.7758
Mis12	501.046	-0.777419	0.200024	-3.88663	0.000101644	0.00138035		565.795	417.231	672.079	318.896	659.032	373.242													632.302	369.789
Gart	1155.6	-0.776889	0.181173	-4.28811	1.80199e-05	0.000337002		1566.01	909.268	1416.58	654.894	1372.9	1013.96													1451.83	859.372
Fbln1	369.644	-0.776864	0.222861	-3.48587	0.000490535	0.00484969		533.389	338.21	389.827	166.993	458.917	330.527													460.711	278.577
Ccdc73	45.7205	-0.775298	0.448797	-1.7275	0.0840773	0.226629		75.3226	35.8228	43.6692	38.2273	54.8391	26.4422													57.9436	33.4974
Zfp72	11.5226	-0.775252	0.815788	-0.95031	0.341955	NA		15.7652	9.48251	7.45571	4.02392	20.2039	12.2041													14.4749	8.57017
Noc3l	140.686	-0.774733	0.281727	-2.74995	0.00596052	0.0326641		164.659	111.683	170.416	112.67	197.228	87.4626													177.434	103.938
Eomes	25.2041	-0.77439	0.664494	-1.16538	0.243864	0.463009		28.9029	8.4289	19.1718	30.1794	45.2182	19.3231													31.0976	19.3105
Wdr55	243.027	-0.773538	0.274356	-2.81947	0.00481033	0.0278093		273.263	197.026	321.661	117.7	314.603	233.912													303.176	182.879
Shq1	141.823	-0.773532	0.279137	-2.77115	0.00558578	0.0311006		218.085	133.809	150.179	68.4067	164.517	115.939													177.594	106.051
Lingo3	75.2297	-0.773347	0.343918	-2.24864	0.0245355	0.0942178		105.977	68.4848	108.64	55.329	70.2326	42.7143													94.95	55.5094
Ccdc134	292.615	-0.773341	0.210968	-3.66567	0.000246687	0.00283199		379.241	203.347	296.098	204.214	435.827	236.963													370.388	214.841
Paxip1	417.868	-0.77293	0.217881	-3.54749	0.000388925	0.00406098		550.03	349.799	530.421	228.358	491.628	356.97													524.026	311.709
Zfp760	140.909	-0.772103	0.311755	-2.47663	0.0132628	0.0601066		196.189	128.541	139.528	112.67	195.304	73.2245													177.007	104.812
Slc29a2	126.271	-0.771743	0.297363	-2.59529	0.00945101	0.0468485		166.41	123.273	142.724	86.5144	165.479	73.2245													158.204	94.3372
Thg1l	61.976	-0.771672	0.410143	-1.88147	0.0599079	0.178665		67.44	47.4126	105.445	38.2273	63.4979	49.8334													78.7943	45.1577
Usp37	541.305	-0.770627	0.171844	-4.48446	7.30991e-06	0.000158797		663.89	422.499	666.754	378.249	716.757	399.684													682.467	400.144
Rfc1	906.881	-0.770498	0.155319	-4.96074	7.02256e-07	2.14038e-05		1259.46	729.1	1020.37	557.314	1145.85	729.194													1141.89	671.869
Pomc	3.27967	-0.770321	1.4321	-0.537894	0.59065	NA		3.50338	3.16084	3.1953	2.01196	5.77254	2.03401													4.15707	2.40227
Mtcp1	40.9406	-0.770257	0.476453	-1.61665	0.105954	0.267316		51.6748	40.0373	52.19	19.1136	49.0666	33.5612													50.9771	30.9041
Pde3b	39.3015	-0.770004	0.468984	-1.64186	0.10062	0.258279		58.6816	27.3939	34.0832	19.1136	54.8391	41.6973													49.2013	29.4016
Gm17518	9.34183	-0.769808	0.965528	-0.797292	0.425281	NA		16.641	4.21445	7.45571	12.0718	10.583	5.08504													11.5599	7.12375
Polr3k	829.061	-0.76977	0.211257	-3.64375	0.00026869	0.00306423		1205.16	665.883	985.219	430.56	920.72	766.823													1037.03	621.089
Magohb	119.657	-0.769558	0.317537	-2.42352	0.0153707	0.0666401		153.273	99.0396	160.83	63.3768	135.655	105.769													149.919	89.395
Pxmp2	95.8044	-0.769435	0.339959	-2.26332	0.0236162	0.0918535		117.363	100.093	115.031	59.3529	126.034	56.9524													119.476	72.1328
A930019D19Rik	0.491154	-0.769365	4.00739	-0.191987	0.847753	NA		0.875844	0	1.0651	1.00598	0	0													0.646982	0.335327
Mir1981	0.491154	-0.769365	4.00739	-0.191987	0.847753	NA		0.875844	0	1.0651	1.00598	0	0													0.646982	0.335327
Mir302d	0.491154	-0.769365	4.00739	-0.191987	0.847753	NA		0.875844	0	1.0651	1.00598	0	0													0.646982	0.335327
Pus7	496.659	-0.769275	0.180755	-4.25589	2.0822e-05	0.000378298		671.772	380.354	581.545	310.848	621.51	413.922													624.943	368.375
2810408I11Rik	86.4582	-0.76916	0.416437	-1.847	0.0647464	0.189372		86.7086	65.324	118.226	32.1914	112.565	103.735													105.833	67.0834
Ifi27l2a	2.33909	-0.768915	1.67079	-0.460209	0.645366	NA		1.75169	2.10723	4.26041	2.01196	2.88627	1.01701													2.96612	1.71206
Kctd18	374.089	-0.768701	0.18719	-4.10653	4.01653e-05	0.000645419		507.99	308.708	473.97	263.567	431.978	258.32													471.313	276.865
Plagl2	107.562	-0.76794	0.324596	-2.36583	0.0179895	0.0748791		119.991	102.2	148.049	74.4426	136.617	64.0715													134.886	80.2382
Ints7	1127.07	-0.767574	0.194909	-3.93811	8.21259e-05	0.00115684		1393.47	956.68	1375.05	578.439	1448.91	1009.89													1405.81	848.336
Nsun5	299.638	-0.767242	0.215857	-3.5544	0.000378845	0.0039861		366.979	256.028	345.093	169.005	415.623	245.099													375.898	223.377
Gm14680	220.981	-0.766261	0.240391	-3.18756	0.0014348	0.0110765		309.173	173.846	320.596	156.933	209.736	155.602													279.835	162.127
Zbed3	291.437	-0.765691	0.215865	-3.54708	0.000389527	0.00406317		430.915	289.743	299.294	185.101	365.594	177.976													365.268	217.607
Hnrnpa1	4069.39	-0.765525	0.154286	-4.96172	6.98703e-07	2.13822e-05		5748.16	3856.22	4768.46	2285.59	4753.69	3004.24													5090.1	3048.68
Slc16a7	21.3607	-0.765371	0.641914	-1.19233	0.233133	0.450514		36.7855	11.5897	21.302	18.1077	23.0902	17.2891													27.0592	15.6622
3110082J24Rik	71.3474	-0.764894	0.355697	-2.15041	0.0315231	0.11305		131.377	81.1282	80.9477	40.2392	56.7633	37.6293													89.6959	52.9989
Atr	300.27	-0.764364	0.236886	-3.22671	0.0012522	0.0100742		384.496	310.816	325.921	153.915	409.85	216.623													373.422	227.118
Uck2	1081.91	-0.763822	0.151933	-5.02735	4.97303e-07	1.63072e-05		1349.68	833.408	1249.36	666.965	1477.77	914.289													1358.94	804.887
Nufip1	236.595	-0.763575	0.282023	-2.70749	0.00677938	0.0359461		301.29	228.634	255.624	90.5383	313.641	229.844													290.185	183.005
Zcchc12	336.588	-0.76335	0.940105	-0.811984	0.416801	0.63215		280.27	281.315	746.636	88.5263	260.726	362.055													429.211	243.965
Ctps	1067.8	-0.762711	0.156609	-4.87016	1.11506e-06	3.13613e-05		1178.01	635.328	1419.78	807.803	1420.04	945.817													1339.28	796.316
Pla2g3	158.362	-0.762344	0.283803	-2.68618	0.00722749	0.037878		158.528	83.2354	275.861	129.772	165.479	137.296													199.956	116.768
Hsd11b1	8.96506	-0.762089	0.957169	-0.796191	0.425921	NA		19.2686	9.48251	5.32551	7.04187	9.6209	3.05102													11.405	6.52513
Cpsf4	271.932	-0.761828	0.240363	-3.16948	0.0015271	0.0115736		346.834	242.331	340.832	144.861	330.959	225.776													339.542	204.323
Npat	458.606	-0.761366	0.181764	-4.18877	2.80472e-05	0.000482062		561.416	343.478	562.374	296.764	604.192	383.412													575.994	341.218
Nxpe2	3.18086	-0.760831	1.67758	-0.453528	0.650168	NA		2.62753	3.16084	5.32551	0	2.88627	5.08504													3.6131	2.74862
Fkbp4	2686.15	-0.759813	0.167027	-4.54903	5.38933e-06	0.000121662		3816.05	2363.25	3328.44	1547.2	2952.65	2109.27													3365.72	2006.57
Mettl14	235.275	-0.759772	0.218018	-3.4849	0.000492317	0.00485892		296.911	189.65	272.666	154.921	317.49	180.01													295.689	174.861
Tagln3	82.4361	-0.759393	0.342375	-2.21801	0.0265539	0.100061		62.1849	37.9301	157.635	74.4426	94.2848	68.1395													104.702	60.1707
Tfb1m	47.3153	-0.758959	0.433603	-1.75035	0.0800575	0.219449		48.1714	25.2867	56.4504	45.2691	73.1188	35.5953													59.2469	35.3837
Vprbp	510.511	-0.758543	0.200863	-3.77641	0.000159102	0.00197046		685.786	392.997	619.889	295.758	609.965	458.67													638.547	382.475
Prmt7	942.49	-0.758277	0.184184	-4.11694	3.83932e-05	0.000622732		1411.86	795.477	1074.69	518.08	1054.45	800.385													1180.33	704.647
Dimt1	170.499	-0.757097	0.254468	-2.97521	0.00292787	0.018945		225.968	144.345	221.541	107.64	194.342	129.16													213.95	127.048
Orc2	723.013	-0.757082	0.197186	-3.83942	0.000123323	0.00159872		909.126	532.074	925.573	424.524	874.54	672.242													903.08	542.947
Lsm11	122.673	-0.755355	0.284373	-2.65621	0.00790239	0.0407757		141.887	94.8251	145.919	72.4306	173.176	107.803													153.661	91.6862
Map3k1	114.7	-0.755116	0.303761	-2.48589	0.0129228	0.0590954		216.333	104.308	125.682	71.4247	96.209	74.2415													146.075	83.3246
Snora33	1.02083	-0.75503	2.84395	-0.265486	0.790635	NA		0	1.05361	2.1302	0	1.92418	1.01701													1.35146	0.690207
Mrto4	542.097	-0.754566	0.21444	-3.51877	0.000433554	0.00440471		605.208	483.608	663.558	293.746	761.013	445.449													676.593	407.601
Hnrnpab	5392.97	-0.753678	0.162599	-4.63519	3.56609e-06	8.59554e-05		7080.32	4729.67	6726.12	3102.45	6395.97	4323.3													6734.14	4051.8
Hmgn5	148.145	-0.753409	0.311979	-2.41494	0.015738	0.0678409		222.464	150.667	193.848	71.4247	137.579	112.888													184.631	111.66
Seh1l	1000.38	-0.753353	0.1809	-4.16448	3.12063e-05	0.00052818		1261.22	855.533	1234.45	565.361	1249.75	835.98													1248.47	752.292
Pdcd11	433.465	-0.753217	0.200552	-3.75571	0.00017285	0.00209989		534.265	331.888	510.184	243.447	577.254	403.752													540.567	326.362
Top3a	267.542	-0.752816	0.291717	-2.58064	0.00986177	0.0484283		261.002	221.259	413.259	139.831	331.921	237.98													335.394	199.69
Taf1d	288.081	-0.75253	0.227777	-3.30381	0.000953808	0.00816778		337.2	221.259	355.744	160.957	384.836	268.49													359.26	216.902
Dcakd	831.86	-0.751532	0.172009	-4.36914	1.24734e-05	0.000249882		1078.16	650.079	986.284	492.931	1053.49	730.211													1039.31	624.407
Abracl	47.0021	-0.751484	0.460844	-1.63067	0.10296	0.262555		81.4535	48.4662	61.7759	23.1376	34.6352	32.5442													59.2882	34.716
Ahcy	694.46	-0.751295	0.214101	-3.50907	0.000449673	0.00454937		812.783	592.13	923.443	377.243	860.108	601.051													865.445	523.475
Ankrd49	274.785	-0.751092	0.237526	-3.16215	0.00156611	0.0118289		384.496	256.028	315.27	136.813	324.224	231.878													341.33	208.24
Hist1h2bh	5.91059	-0.750514	1.22089	-0.614725	0.538736	NA		12.2618	3.16084	2.1302	1.00598	6.73463	10.1701													7.04222	4.77896
Ubtd2	163.368	-0.750249	0.251426	-2.98398	0.00284526	0.0185594		207.575	130.648	178.937	93.5562	226.091	143.398													204.201	122.534
Gm2959	0.836335	-0.7502	3.40789	-0.220136	0.825765	NA		0.875844	0	2.1302	2.01196	0	0													1.00202	0.670654
Ankrd13b	38.4853	-0.749939	0.496057	-1.5118	0.130585	0.308609		51.6748	38.9837	52.19	18.1077	39.4457	30.5102													47.7702	29.2005
Ak2	1083.99	-0.749335	0.161092	-4.6516	3.29363e-06	8.06242e-05		1442.52	999.878	1314.34	696.139	1304.59	746.483													1353.81	814.167
Il16	5.47525	-0.749306	1.18073	-0.634612	0.525681	NA		9.63429	2.10723	4.26041	5.02991	6.73463	5.08504													6.87644	4.07406
Arhgap10	69.9082	-0.747753	0.367657	-2.03384	0.0419682	0.138823		89.3361	65.324	72.4269	32.1914	98.1332	62.0374													86.6321	53.1843
Ddx21	930.906	-0.747548	0.180385	-4.14418	3.41033e-05	0.000563009		1073.78	758.601	1148.18	537.194	1263.22	804.453													1161.73	700.083
Tssk6	18.8573	-0.747211	0.647413	-1.15415	0.248439	0.468511		23.6478	10.5361	24.4973	19.1136	22.1281	13.2211													23.4244	14.2903
A430005L14Rik	411.755	-0.746591	0.18922	-3.94563	7.9592e-05	0.00113036		510.617	295.012	508.053	274.633	526.263	355.953													514.978	308.532
Raph1	48.0216	-0.746554	0.502052	-1.48701	0.137013	0.319434		49.9231	62.1631	63.9061	31.1854	60.6117	20.3401													58.147	37.8962
Utp18	640.998	-0.746541	0.186924	-3.99381	6.50186e-05	0.000957087		830.3	572.112	715.748	339.016	844.715	544.099													796.921	485.075
G3bp1	5258.54	-0.74582	0.175051	-4.26058	2.03901e-05	0.000372703		6497.89	4324.03	6633.45	2925.39	6491.22	4679.25													6540.85	3976.22
Fzd2	52.6069	-0.74556	0.405398	-1.83908	0.0659032	0.19163		76.1984	42.1445	50.0598	26.1555	70.2326	50.8504													65.4969	39.7168
Mmachc	263.48	-0.744258	0.222507	-3.34488	0.000823191	0.00727052		365.227	232.848	339.767	165.987	283.817	193.231													329.604	197.356
Cnot9	1045.07	-0.744253	0.1744	-4.2675	1.97675e-05	0.000363506		1255.96	856.587	1324.99	628.738	1331.53	872.592													1304.16	785.972
Atf5	28.9666	-0.744066	0.563361	-1.32076	0.186581	0.391134		33.2821	11.5897	31.953	30.1794	41.3699	25.4252													35.535	22.3981
Galnt16	136.319	-0.744056	0.401439	-1.85347	0.0638148	0.187281		167.286	158.042	191.718	46.2751	136.617	117.973													165.207	107.43
Ran	7755.89	-0.743746	0.148614	-5.00453	5.59972e-07	1.78777e-05		9729.75	6389.11	9533.72	4690.89	9762.33	6429.52													9675.27	5836.51
Creg2	21.0611	-0.743654	0.640078	-1.16182	0.24531	0.464733		32.4062	26.3403	11.7161	8.04785	34.6352	13.2211													26.2525	15.8698
Nat10	402.956	-0.743466	0.220131	-3.37737	0.00073182	0.00663283		489.597	387.729	422.845	245.459	596.496	275.609													502.979	302.933
Bola1	324.627	-0.743061	0.248122	-2.99473	0.00274684	0.0180822		437.046	310.816	404.739	159.951	363.67	271.541													401.818	247.436
Myg1	420.609	-0.742687	0.206593	-3.59493	0.00032448	0.00354992		506.238	328.727	548.527	254.513	519.529	366.123													524.765	316.454
Lsm8	457.308	-0.741389	0.20737	-3.57521	0.000349953	0.00375405		571.05	397.212	526.16	237.412	604.192	407.82													567.134	347.481
Nhp2	1236.97	-0.741133	0.17883	-4.14435	3.40774e-05	0.000563009		1612.43	1079.95	1538.01	705.193	1467.19	1019.04													1539.21	934.729
Phgdh	8100.78	-0.741132	0.132563	-5.59079	2.26041e-08	1.12094e-06		10199.2	5642.1	9915.03	5764.27	10255.9	6828.19													10123.4	6078.18
Pigw	58.611	-0.740498	0.433633	-1.70766	0.0876996	0.234028		53.4265	45.3053	82.0128	27.1615	82.7397	61.0204													72.7263	44.4958
Hn1	3541.3	-0.739937	0.174577	-4.23845	2.25068e-05	0.000402263		4517.6	2982.78	4267.86	1911.36	4390.02	3178.15													4391.83	2690.76
Spice1	86.4188	-0.739734	0.341631	-2.1653	0.0303647	0.10993		134.88	59.0023	74.5571	53.317	116.413	80.3436													108.617	64.221
Stc2	64.6793	-0.739541	0.387692	-1.90755	0.0564499	0.171103		112.984	68.4848	48.9947	40.2392	81.7776	35.5953													81.2521	48.1064
Gm17066	34.3993	-0.73949	0.500817	-1.47657	0.139792	0.323728		33.2821	22.1259	61.7759	26.1555	35.5973	27.4592													43.5518	25.2469
Rhox5	5.43978	-0.739408	1.13551	-0.651167	0.514938	NA		6.13091	4.21445	7.45571	3.01794	6.73463	5.08504													6.77375	4.10581
Timm50	1234.18	-0.738276	0.147378	-5.00939	5.46032e-07	1.76186e-05		1615.93	1020.95	1429.37	788.689	1576.87	973.276													1540.72	927.639
Cep89	320.099	-0.73803	0.202734	-3.64039	0.000272225	0.00310162		514.996	304.494	328.051	176.047	355.973	241.031													399.674	240.524
Jade1	134.759	-0.737721	0.318636	-2.31524	0.0205996	0.0830295		141.887	99.0396	177.872	66.3948	178.949	144.415													166.236	103.283
Ppid	570.371	-0.73731	0.208946	-3.52872	0.00041758	0.00427834		727.826	532.074	713.618	309.842	680.198	458.67													707.214	433.529
Gm15760	3.20752	-0.736742	1.532	-0.480903	0.630586	NA		1.75169	4.21445	6.39061	1.00598	3.84836	2.03401													3.99689	2.41815
Fam57a	706.491	-0.736715	0.184959	-3.98312	6.80163e-05	0.000992759		818.914	529.967	922.378	438.608	899.554	629.527													880.282	532.701
Nup133	880.497	-0.736375	0.174213	-4.22686	2.36978e-05	0.00041983		1227.93	706.974	996.935	511.038	1063.11	776.994													1095.99	665.002
Rpusd2	69.0427	-0.736207	0.353597	-2.08205	0.0373376	0.127443		97.2187	60.0559	92.6638	50.2991	69.2705	44.7483													86.3843	51.7011
Gcnt2	13.6407	-0.736036	0.880664	-0.835774	0.403282	NA		2.62753	0	25.5624	20.1196	18.2797	15.2551													15.4899	11.7916
Prmt5	1334.8	-0.735874	0.175378	-4.19594	2.71737e-05	0.000471063		1694.76	1069.42	1760.61	829.934	1537.42	1116.67													1664.26	1005.34
Gnb1l	136.859	-0.735714	0.270611	-2.71871	0.00655365	0.0350726		164.659	106.415	172.546	88.5263	175.1	113.905													170.768	102.949
Mmgt1	1247.74	-0.735525	0.145695	-5.04839	4.45541e-07	1.46895e-05		1736.8	1091.54	1499.66	920.473	1433.51	804.453													1556.66	938.823
Kcnab2	150.116	-0.735163	0.285197	-2.57774	0.00994488	0.0487573		203.196	142.238	198.109	84.5024	158.745	113.905													186.683	113.548
Impdh2	1276.29	-0.735108	0.18396	-3.99601	6.44187e-05	0.000950569		1680.74	1151.6	1555.05	697.145	1511.44	1061.76													1582.41	970.166
Nup153	738.771	-0.73498	0.194944	-3.77022	0.000163103	0.00200768		948.539	579.487	901.076	416.476	899.554	687.497													916.39	561.153
Kcnmb4	342.247	-0.734638	0.252661	-2.9076	0.00364212	0.0223477		491.349	262.35	363.2	332.98	418.509	185.095													424.352	260.142
L2hgdh	206.833	-0.73377	0.232541	-3.15545	0.00160253	0.0120323		260.126	160.149	262.015	137.819	252.068	168.823													258.069	155.597
Mir1306	8.64938	-0.732865	0.914776	-0.801142	0.42305	NA		12.2618	6.32168	9.58591	7.04187	10.583	6.10204													10.8102	6.48853
Pradc1	210.588	-0.732378	0.231446	-3.16435	0.00155429	0.0117543		305.67	166.471	208.76	144.861	277.082	160.687													263.837	157.34
Kbtbd6	58.6175	-0.73199	0.423079	-1.73015	0.0836038	0.225672		76.1984	63.2168	78.8175	28.1675	61.5738	43.7313													72.1966	45.0385
Nudt1	220.079	-0.731776	0.223044	-3.28086	0.00103491	0.00865401		309.173	180.168	234.322	134.801	279.968	182.044													274.488	165.671
Smchd1	777.753	-0.731651	0.165006	-4.43408	9.24659e-06	0.000194919		922.264	622.685	980.958	524.116	1007.31	609.187													970.177	585.329
Rpa3	154.225	-0.731119	0.301699	-2.42334	0.0153786	0.0666478		202.32	136.97	197.044	76.4546	172.214	140.347													190.526	117.924
Pms2	224.585	-0.730942	0.242113	-3.01901	0.00253605	0.0170382		233.85	161.203	298.228	137.819	306.907	209.503													279.662	169.509
Polr3e	420.49	-0.730882	0.29991	-2.437	0.0148096	0.064945		496.604	404.587	541.072	161.963	492.59	426.126													510.088	330.892
Ddx18	457.781	-0.730837	0.215709	-3.38807	0.000703872	0.00643266		578.057	397.212	537.876	234.394	580.14	419.007													565.358	350.204
Nr2e1	137.049	-0.730674	0.343738	-2.12567	0.0335305	0.117998		220.713	81.1282	135.268	139.831	155.859	89.4966													170.613	103.485
Lnx1	108.626	-0.730618	0.380519	-1.92006	0.0548503	0.167768		147.142	106.415	152.31	46.2751	101.982	97.6327													133.811	83.4409
Stx3	120.357	-0.730148	0.328736	-2.22108	0.0263456	0.0995259		220.713	101.147	158.7	80.4785	81.7776	79.3266													153.73	86.984
Slc38a1	442.915	-0.729015	0.221425	-3.29238	0.000993437	0.00841778		292.532	215.991	702.967	303.806	675.387	466.806													556.962	328.868
Zfp967	5.14265	-0.728823	1.22885	-0.593094	0.553118	NA		5.25506	3.16084	8.52081	9.05383	3.84836	1.01701													5.87475	4.41056
Wdr75	517.487	-0.728753	0.212906	-3.42289	0.000619603	0.0058208		627.98	379.301	672.079	304.812	623.434	497.317													641.165	393.81
Gm16796	13.902	-0.728428	0.848005	-0.85899	0.390346	NA		15.7652	4.21445	13.8463	25.1495	17.3176	7.11905													15.643	12.161
Men1	436.979	-0.727242	0.210147	-3.46063	0.000538913	0.00520004		562.292	343.478	580.48	272.621	488.742	374.259													543.838	330.119
Zfp296	1.13648	-0.727178	2.46601	-0.294881	0.768085	NA		1.75169	0	1.0651	1.00598	0.96209	2.03401													1.25963	1.01333
Nop2	1082.13	-0.72706	0.175273	-4.14817	3.35151e-05	0.00055705		1204.29	838.676	1387.83	661.936	1444.1	955.987													1345.4	818.866
Ahctf1	608.078	-0.725859	0.165073	-4.3972	1.09656e-05	0.000223749		674.4	430.928	770.068	456.715	831.246	485.112													758.571	457.585
Plekhh1	178.82	-0.725804	0.278928	-2.60212	0.00926493	0.0460961		191.81	152.774	248.169	103.616	227.053	149.5													222.344	135.297
Bach2	51.6044	-0.725431	0.402761	-1.80115	0.0716799	0.203264		64.8125	36.8764	60.7108	42.2512	67.3463	37.6293													64.2898	38.919
Cdc23	2141.03	-0.724379	0.146911	-4.93073	8.19249e-07	2.45369e-05		2800.07	1908.09	2385.83	1274.58	2784.29	1693.32													2656.73	1625.33
Gtse1	1327.88	-0.724351	0.205288	-3.52846	0.000417984	0.00427885		1411.86	1173.72	1557.18	662.942	1947.27	1214.31													1638.77	1016.99
Rims1	11.4558	-0.72375	0.820533	-0.882049	0.37775	NA		6.13091	4.21445	15.9765	10.0598	21.166	11.1871													14.4245	8.48711
Mthfd1	2068.92	-0.723718	0.177735	-4.07188	4.66345e-05	0.000729041		2617.9	1888.07	2495.53	1131.73	2553.39	1726.88													2555.61	1582.23
C230035I16Rik	32.1059	-0.723221	0.538354	-1.34339	0.179145	0.381159		51.6748	38.9837	29.8228	10.0598	34.6352	27.4592													38.711	25.5009
Sycp3	5.47054	-0.722651	1.19546	-0.604496	0.545514	NA		5.25506	8.4289	6.39061	3.01794	7.69672	2.03401													6.44746	4.49362
Pa2g4	1335.56	-0.721481	0.167494	-4.30749	1.65114e-05	0.000314132		1622.06	1054.67	1672.21	818.869	1675	1170.58													1656.42	1014.7
Mir7068	2.77109	-0.721045	1.59929	-0.450854	0.652095	NA		3.50338	1.05361	2.1302	1.00598	3.84836	5.08504													3.16065	2.38154
Prkcq	83.844	-0.720557	0.366829	-1.96429	0.0494968	0.155926		165.535	66.3776	69.2316	60.3589	85.626	55.9354													106.797	60.8906
Nudcd1	405.514	-0.719858	0.201113	-3.57938	0.000344411	0.00371093		502.735	330.834	517.639	253.507	489.704	338.663													503.359	307.668
Rnf219	243.773	-0.719837	0.271577	-2.65058	0.00803525	0.0412873		249.616	200.186	339.767	131.784	316.528	224.759													301.97	185.576
Rad50	369.185	-0.71976	0.207928	-3.46159	0.000536999	0.0051857		430.039	307.655	447.343	217.292	495.476	317.306													457.619	280.751
Coq2	574.952	-0.719033	0.181798	-3.95511	7.64982e-05	0.00109542		747.095	483.608	761.548	386.297	636.903	434.262													715.182	434.722
Map6d1	129.193	-0.717618	0.332476	-2.1584	0.0308964	0.111363		169.038	100.093	200.239	78.4665	115.451	111.871													161.576	96.8102
Car5a	1.89502	-0.717405	2.1898	-0.327612	0.743205	NA		4.37922	1.05361	0	0	2.88627	3.05102													2.42183	1.36821
Xrcc6	743.755	-0.716609	0.166304	-4.30904	1.63963e-05	0.000312578		981.821	566.844	840.365	472.811	945.734	654.953													922.64	564.869
Adk	796.689	-0.716246	0.156191	-4.58571	4.52444e-06	0.000105078		1051.01	673.258	947.94	547.254	969.787	590.881													989.58	603.798
Mir6973b	5.08048	-0.716138	1.19489	-0.599335	0.54895	NA		6.13091	3.16084	5.32551	2.01196	6.73463	7.11905													6.06368	4.09728
Psmg4	228.82	-0.715961	0.231815	-3.0885	0.00201171	0.0142766		297.787	213.883	271.601	138.825	279.968	170.857													283.119	174.522
Polr1b	433.558	-0.715736	0.19865	-3.603	0.000314565	0.00347601		498.355	358.228	592.196	293.746	526.263	332.561													538.938	328.179
Mdrl	25.6778	-0.715663	0.600067	-1.19264	0.233011	0.450514		32.4062	17.9114	27.6926	30.1794	33.6731	12.2041													31.2573	20.0983
Nptx2	406.979	-0.715468	0.633148	-1.13002	0.258469	0.479821		594.698	523.645	577.285	133.795	299.21	313.238													490.398	323.56
Rpp30	383.594	-0.715172	0.198635	-3.60043	0.000317696	0.00350421		581.56	301.333	446.278	275.639	407.926	288.83													478.588	288.601
Tinf2	381.576	-0.71453	0.237236	-3.01189	0.00259623	0.0173177		482.59	362.443	434.561	178.059	482.969	348.833													466.707	296.445
Samd14	100.764	-0.714427	0.309492	-2.30839	0.0209777	0.0841889		152.397	75.8601	103.315	69.4127	121.223	82.3776													125.645	75.8835
Toe1	222.999	-0.714215	0.266443	-2.68055	0.00735013	0.0384341		301.29	213.883	250.299	101.604	266.499	204.418													272.696	173.302
Lcorl	348.394	-0.713487	0.198377	-3.59662	0.000322376	0.00353329		451.936	284.475	385.567	205.22	456.031	307.136													431.178	265.611
Exosc1	396.514	-0.713476	0.199795	-3.57104	0.00035556	0.0038006		454.563	327.673	455.863	232.382	562.823	345.782													491.083	301.946
Msh2	626.806	-0.713472	0.221275	-3.22436	0.00126252	0.0101371		839.059	469.911	771.133	352.093	705.212	623.425													771.801	481.81
Gins4	426.388	-0.713361	0.196204	-3.63582	0.000277102	0.00314535		485.218	336.102	544.267	272.621	557.05	363.072													528.845	323.932
Lmln	82.4829	-0.713193	0.327442	-2.17807	0.0294005	0.107411		100.722	67.4312	93.7289	52.311	112.565	68.1395													102.339	62.6272
Tmem123	1082.96	-0.71281	0.178275	-3.99837	6.37808e-05	0.000943456		1503.82	888.195	1205.69	601.577	1299.78	998.701													1336.43	829.491
U2af2	678.49	-0.71263	0.160225	-4.44768	8.68015e-06	0.000185565		922.264	556.307	733.855	435.59	870.691	552.235													842.27	514.711
1700120K04Rik	4.20717	-0.7124	1.33749	-0.532637	0.594285	NA		7.8826	3.16084	4.26041	6.03589	2.88627	1.01701													5.00976	3.40458
Sap30	209.947	-0.711881	0.227322	-3.13159	0.00173861	0.0127575		299.539	188.597	228.997	127.76	252.068	162.721													260.201	159.692
Uchl5	498.403	-0.711565	0.193797	-3.6717	0.000240943	0.00278986		647.249	423.552	597.522	292.74	603.23	426.126													616	380.806
C130036L24Rik	19.4349	-0.710667	0.635321	-1.1186	0.263313	0.484502		24.5236	12.6434	29.8228	22.1316	17.3176	10.1701													23.888	14.9817
Kcnmb4os1	168.778	-0.710196	0.290995	-2.44058	0.0146639	0.0645897		248.74	128.541	175.742	162.969	201.077	95.5987													208.519	129.036
Enpp1	18.1365	-0.710066	0.78967	-0.899194	0.368549	0.589718		12.2618	26.3403	30.8879	8.04785	22.1281	9.15306													21.7593	14.5137
Map3k3	28.9524	-0.710006	0.587988	-1.20752	0.227233	0.444915		44.668	22.1259	20.2369	26.1555	44.2561	16.2721													36.387	21.5178
Kpnb1	765.273	-0.709817	0.163907	-4.33061	1.48694e-05	0.00028926		952.043	590.023	993.74	542.224	903.402	610.204													949.728	580.817
Fam129c	24.9697	-0.708071	0.661981	-1.06962	0.284789	0.508626		18.3927	11.5897	23.4322	32.1914	50.9908	13.2211													30.9386	19.0007
Mroh8	92.6685	-0.70779	0.331247	-2.13675	0.0326186	0.115879		119.115	87.4498	127.812	57.3409	97.1711	67.1225													114.699	70.6377
Znrf2	79.483	-0.707645	0.362308	-1.95316	0.0508007	0.158834		80.5777	64.2704	109.705	45.2691	104.868	72.2075													98.3836	60.5823
Nap1l1	2328.94	-0.707222	0.138861	-5.09302	3.52404e-07	1.21139e-05		3007.65	1975.52	2728.79	1527.08	2914.17	1820.44													2883.54	1774.35
Ubqln4	874.18	-0.70717	0.154443	-4.57885	4.67533e-06	0.000108048		1008.1	642.704	1114.1	634.774	1130.46	714.956													1084.22	664.145
Depdc7	55.3402	-0.705568	0.40544	-1.74025	0.0818145	0.222462		83.2052	37.9301	56.4504	37.2213	66.3842	50.8504													68.6799	42.0006
Ctdp1	206.687	-0.705438	0.25748	-2.73977	0.00614815	0.0333899		338.076	211.776	226.867	103.616	200.115	159.67													255.019	158.354
Mylpf	6.59707	-0.704772	1.04112	-0.676936	0.498447	NA		6.13091	3.16084	8.52081	5.02991	9.6209	7.11905													8.09087	5.10326
Arhgef3	31.6788	-0.70462	0.52884	-1.33239	0.182733	0.386146		53.4265	44.2517	34.0832	14.0837	26.9385	17.2891													38.1494	25.2082
Syncrip	1846.65	-0.703218	0.14414	-4.87872	1.06776e-06	3.04704e-05		2324.49	1456.09	2181.33	1205.17	2344.61	1568.23													2283.48	1409.83
Dnajc2	477.062	-0.703024	0.196639	-3.5752	0.000349964	0.00375405		582.436	361.389	586.871	293.746	595.534	442.398													588.28	365.845
Pcnt	330.392	-0.702984	0.195325	-3.59905	0.000319384	0.00351747		437.046	268.671	410.064	235.4	380.988	250.184													409.366	251.418
Sfpq	590.095	-0.702836	0.200916	-3.49816	0.00046848	0.00469872		866.21	570.004	724.269	335.998	594.572	449.517													728.35	451.84
Actl6a	1158.13	-0.702773	0.186114	-3.77603	0.000159345	0.00197145		1442.52	966.163	1400.61	644.834	1426.78	1067.86													1423.3	892.951
Rcl1	322.568	-0.702747	0.253408	-2.77318	0.00555109	0.0309732		350.338	276.046	451.603	180.071	391.571	285.779													397.837	247.299
Fam120c	469.139	-0.702696	0.18566	-3.78486	0.000153796	0.00191849		692.793	454.107	551.723	368.189	489.704	258.32													578.073	360.205
Zfp773	15.1335	-0.702409	0.787428	-0.89203	0.372377	NA		13.1377	17.9114	12.7812	8.04785	30.7869	8.13606													18.9019	11.3651
Myh6	10.3657	-0.702152	0.986294	-0.711909	0.476521	NA		4.37922	11.5897	14.9114	7.04187	20.2039	4.06803													13.1648	7.56654
Thada	276.135	-0.701916	0.240959	-2.91301	0.00357967	0.022013		313.552	263.403	351.483	170.011	355.973	202.384													340.336	211.933
Rragb	152.527	-0.701644	0.301134	-2.33	0.019806	0.0803934		177.796	156.988	188.523	78.4665	193.38	120.007													186.566	118.487
Pdlim1	33.3105	-0.700854	0.52926	-1.32421	0.185432	0.389536		34.1579	35.8228	38.3437	17.1017	50.0287	24.4082													40.8434	25.7776
D10Wsu102e	883.572	-0.700211	0.219275	-3.1933	0.00140658	0.010931		1075.54	866.069	1080.01	438.608	1079.46	761.738													1078.34	688.805
Slc7a6	244.776	-0.699768	0.266034	-2.63037	0.00852928	0.0432179		333.697	245.492	328.051	131.784	241.485	188.146													301.077	188.474
Snora30	4.61608	-0.699761	1.34426	-0.520557	0.602676	NA		5.25506	9.48251	3.1953	2.01196	6.73463	1.01701													5.06167	4.17049
Chd1l	453.089	-0.699085	0.195419	-3.57737	0.000347074	0.00373298		616.594	384.569	527.225	268.597	532.036	389.514													558.618	347.56
Zmym1	163.199	-0.69907	0.282239	-2.47687	0.0132539	0.0601066		183.051	134.862	239.648	102.61	183.759	135.262													202.153	124.245
Spo11	14.6381	-0.698683	0.826106	-0.845755	0.397689	NA		16.641	26.3403	9.58591	3.01794	23.0902	9.15306													16.439	12.8371
Sema5b	776.074	-0.698644	0.209466	-3.33535	0.000851913	0.00749139		1259.46	1012.52	795.631	346.057	748.506	494.266													934.534	617.615
Noc4l	503.619	-0.697827	0.195519	-3.5691	0.000358204	0.00381873		691.041	492.037	568.764	277.651	594.572	397.65													618.126	389.113
Tmem209	1175.7	-0.69748	0.162118	-4.30229	1.69045e-05	0.000320603		1598.42	1064.15	1273.86	659.924	1465.26	992.599													1445.85	905.557
Herc6	64.9793	-0.697164	0.383015	-1.8202	0.0687282	0.197214		85.8327	38.9837	58.5806	48.2871	97.1711	61.0204													80.5281	49.4304
Ruvbl1	846.606	-0.69674	0.178421	-3.90503	9.42123e-05	0.00129689		1122.83	731.207	1021.43	506.008	984.218	713.939													1042.83	650.385
Adat1	66.3928	-0.696724	0.365887	-1.9042	0.0568835	0.171944		103.35	63.2168	61.7759	32.1914	79.8535	57.9694													81.6597	51.1259
Hook1	28.0505	-0.695876	0.659143	-1.05573	0.291092	0.515396		54.3023	22.1259	31.953	10.0598	17.3176	32.5442													34.5243	21.5766
Rpf2	410.238	-0.695397	0.197413	-3.52255	0.000427414	0.00436431		550.03	349.799	459.059	236.406	505.097	361.038													504.729	315.747
Hmgxb4	271.087	-0.694951	0.243001	-2.85987	0.00423819	0.0252248		335.448	284.475	301.424	146.873	356.935	201.367													331.269	210.905
Slc19a1	255.711	-0.694794	0.238679	-2.911	0.0036027	0.022117		298.663	206.508	336.572	154.921	309.793	227.81													315.009	196.413
Vash1	19.7167	-0.694587	0.659067	-1.05389	0.291932	0.515636		49.0473	25.2867	18.1067	13.0778	7.69672	5.08504													24.9502	14.4832
Aarsd1	551.426	-0.694315	0.170321	-4.0765	4.57179e-05	0.000718425		802.273	480.447	624.149	369.195	619.586	412.905													682.003	420.849
Heatr3	907.902	-0.694262	0.191714	-3.62134	0.000293081	0.00329274		1092.18	714.349	1250.43	582.463	1019.82	788.181													1120.81	694.998
Pbdc1	651.771	-0.694095	0.175995	-3.94384	8.01871e-05	0.00113614		629.732	417.231	874.448	455.709	911.099	622.408													805.093	498.449
Stard4	718.616	-0.693775	0.167526	-4.1413	3.45336e-05	0.000568512		917.885	498.359	953.266	650.87	788.914	502.402													886.688	550.543
Tex9	137.446	-0.693494	0.270436	-2.56436	0.0103368	0.05001		193.562	127.487	156.57	82.4904	157.783	106.786													169.305	105.588
Utp14a	231.78	-0.693059	0.272449	-2.54381	0.0109651	0.0521942		248.74	200.186	311.01	123.736	293.437	213.572													284.396	179.165
Sacs	138.593	-0.692954	0.306705	-2.25935	0.0238618	0.0923631		213.706	149.613	154.44	62.3708	138.541	112.888													168.896	108.291
Thumpd1	922.71	-0.691789	0.205005	-3.37449	0.000739522	0.00667777		1110.57	757.547	1200.37	523.11	1084.28	860.388													1131.74	713.682
Ror2	204.649	-0.691706	0.295278	-2.34256	0.0191521	0.0783714		240.857	179.114	280.122	103.616	229.939	194.248													250.306	158.993
Spata13	374.969	-0.691313	0.191171	-3.61621	0.000298949	0.00334522		520.251	340.317	538.941	299.782	332.883	217.64													464.025	285.913
Casz1	8.46401	-0.691231	0.938388	-0.736615	0.461357	NA		7.00675	5.26806	12.7812	5.02991	11.5451	9.15306													10.4443	6.48368
Gm9855	140.938	-0.691231	0.260621	-2.65224	0.00799585	0.0411351		197.065	120.112	169.351	107.64	155.859	95.5987													174.092	107.783
Polg	1717.35	-0.691078	0.145428	-4.75202	2.01392e-06	5.27454e-05		2416.45	1484.54	2004.52	1127.7	1938.61	1332.28													2119.86	1314.84
Rims2	62.3469	-0.690349	0.386265	-1.78724	0.0738986	0.207995		93.7153	45.3053	61.7759	37.2213	75.043	61.0204													76.8447	47.849
Mir3098	3.10399	-0.690045	1.48487	-0.464718	0.642133	NA		3.50338	3.16084	2.1302	1.00598	5.77254	3.05102													3.80204	2.40595
Snora73b	4.47887	-0.689719	1.34298	-0.513575	0.607549	NA		2.62753	4.21445	5.32551	5.02991	8.65881	1.01701													5.53728	3.42045
Hspe1	1020.49	-0.689113	0.158606	-4.34482	1.39388e-05	0.000273799		1289.24	913.482	1216.35	686.079	1264.19	753.602													1256.59	784.388
Gtpbp10	195.765	-0.688524	0.262686	-2.62109	0.00876489	0.0441345		274.139	145.399	238.583	124.742	210.698	181.027													241.14	150.389
Lmcd1	38.5459	-0.688454	0.577244	-1.19266	0.233004	0.450514		61.3091	34.7692	42.6041	11.0658	32.7111	48.8163													45.5414	31.5505
Hhex	12.4783	-0.688392	1.01575	-0.677719	0.49795	NA		21.8961	17.9114	17.0416	1.00598	4.81045	12.2041													14.5827	10.3738
Tsen15	430.194	-0.688327	0.205767	-3.34517	0.000822314	0.00726808		491.349	355.067	536.811	257.531	558.012	382.395													528.724	331.664
Cep295	295.951	-0.688166	0.254514	-2.70385	0.00685414	0.0362796		390.626	347.692	253.494	152.909	437.751	193.231													360.624	231.278
Pole3	789.662	-0.687847	0.170489	-4.03455	5.4706e-05	0.000834732		976.566	699.599	898.946	477.841	1036.17	648.851													970.561	608.763
Mir5113	8.16118	-0.687721	1.05632	-0.651051	0.515014	NA		7.8826	1.05361	5.32551	6.03589	14.4313	14.2381													9.21315	7.1092
Nop10	666.394	-0.686997	0.172578	-3.98079	6.8686e-05	0.00100012		871.465	549.986	847.821	456.715	746.582	525.793													821.956	510.831
Gm13179	24.0911	-0.686465	0.572999	-1.19802	0.230909	0.448815		31.5304	16.8578	19.1718	13.0778	38.4836	25.4252													29.7286	18.4536
Aldh18a1	1381.53	-0.685662	0.154215	-4.44614	8.7426e-06	0.00018657		1892.7	1362.32	1412.32	817.863	1779.87	1024.13													1694.96	1068.1
Ubr7	827.678	-0.685611	0.173906	-3.94242	8.06634e-05	0.00114022		972.187	689.063	991.609	506.008	1087.16	720.041													1016.99	638.371
Mcmbp	365.277	-0.685472	0.244333	-2.80548	0.00502412	0.0287296		511.493	309.762	462.254	203.208	371.367	333.578													448.371	282.183
Ddx39b	2244.31	-0.685433	0.151289	-4.53061	5.88134e-06	0.000131786		2930.57	2085.1	2498.73	1328.9	2828.54	1794													2752.62	1736
Spata5l1	35.0151	-0.684851	0.501028	-1.36689	0.171659	0.370841		49.0473	21.0723	44.7343	38.2273	34.6352	22.3742													42.8056	27.2246
Wdr43	1197.71	-0.684715	0.164707	-4.15717	3.22219e-05	0.000540757		1474.92	958.787	1476.23	762.534	1465.26	1048.53													1472.14	923.285
Utp20	718.308	-0.684506	0.20005	-3.42167	0.000622373	0.00583776		785.632	618.471	882.969	408.428	973.635	640.715													880.745	555.871
Eya4	27.2081	-0.684401	0.556168	-1.23057	0.218485	0.434029		28.027	15.8042	27.6926	25.1495	45.2182	21.3572													33.646	20.7703
Kcnip1	54.2432	-0.684033	0.442776	-1.54487	0.122377	0.294738		61.3091	55.8415	78.8175	55.329	54.8391	19.3231													64.9886	43.4979
Hus1	278.344	-0.683966	0.221434	-3.08881	0.00200963	0.0142703		385.371	260.242	264.145	188.118	380.988	191.197													343.501	213.186
Ilf3	2363.19	-0.683824	0.140877	-4.85405	1.20968e-06	3.3804e-05		3177.56	2134.62	2583.94	1446.6	2947.84	1888.58													2903.11	1823.27
Polr1a	884.248	-0.683768	0.180438	-3.78949	0.000150956	0.00188695		1110.57	699.599	1131.14	567.373	1019.82	776.994													1087.17	681.322
Scrib	92.3205	-0.683458	0.371674	-1.83887	0.0659349	0.19163		123.494	89.5571	126.747	45.2691	88.5123	80.3436													112.918	71.7233
Med18	132.139	-0.683216	0.325263	-2.1005	0.0356846	0.123332		177.796	110.629	180.002	72.4306	128.92	123.058													162.24	102.039
Atp10d	23.304	-0.683121	0.640717	-1.06618	0.286341	0.510297		16.641	11.5897	28.7577	31.1854	39.4457	12.2041													28.2815	18.3264
Nudt21	1102.04	-0.682818	0.147891	-4.61702	3.8929e-06	9.27246e-05		1427.63	873.445	1290.9	768.57	1353.66	898.017													1357.4	846.677
D3Ertd751e	86.6078	-0.682715	0.356024	-1.91761	0.055161	0.168377		157.652	83.2354	99.0544	48.2871	67.3463	64.0715													108.018	65.198
Tmem109	803.918	-0.682423	0.189905	-3.5935	0.00032626	0.00356294		867.086	622.685	1076.82	508.02	1021.74	727.16													988.548	619.289
Sf3a3	1080.59	-0.682423	0.163966	-4.16197	3.15514e-05	0.000531716		1306.76	904	1345.22	701.169	1333.46	892.932													1328.48	832.7
B4galt1	87.2142	-0.682246	0.374172	-1.82335	0.0682511	0.196301		91.9636	48.4662	101.185	104.622	123.148	53.9014													105.432	68.9965
9530077C05Rik	95.6285	-0.682006	0.369028	-1.84811	0.0645863	0.189116		134.88	62.1631	108.64	52.311	103.906	111.871													115.809	75.4483
Hspa14	935.346	-0.681341	0.177385	-3.84102	0.000122523	0.00159412		1227.06	811.282	1092.79	543.23	1116.99	820.725													1145.61	725.079
Eif3j2	176.182	-0.681173	0.243443	-2.79808	0.00514068	0.0292854		243.485	135.916	185.328	124.742	223.205	144.415													217.339	135.024
Rpgrip1	100.007	-0.681084	0.30244	-2.25196	0.0243246	0.093735		123.494	83.2354	102.25	65.3888	144.313	81.3606													123.352	76.6616
Cep83os	74.3368	-0.680348	0.381847	-1.78173	0.0747929	0.209489		116.487	81.1282	56.4504	49.2931	101.982	40.6803													91.6397	57.0338
Fv1	80.5889	-0.67965	0.342583	-1.9839	0.0472672	0.151025		107.729	52.6806	90.5336	68.4067	99.0953	65.0885													99.1192	62.0586
Ltbp4	284.265	-0.679074	0.20619	-3.29344	0.000989711	0.00840386		329.317	211.776	342.963	194.154	376.177	251.201													349.486	219.044
Rmi1	224.605	-0.678529	0.221381	-3.06498	0.00217683	0.015234		276.767	165.417	247.104	148.885	304.02	205.435													275.964	173.246
Ppie	441.865	-0.678005	0.202309	-3.35133	0.000804247	0.00715017		589.443	378.247	530.421	264.573	505.097	383.412													541.654	342.077
4933440N22Rik	124.892	-0.677839	0.275472	-2.46065	0.0138686	0.0620599		152.397	104.308	145.919	87.5204	162.593	96.6157													153.636	96.1479
Ccdc38	186.565	-0.677768	0.265563	-2.55219	0.0107047	0.0512979		228.595	153.827	232.192	105.628	223.205	175.942													227.997	145.133
1810032O08Rik	69.2373	-0.677717	0.374142	-1.81139	0.0700804	0.199994		91.9636	75.8601	67.1014	31.1854	92.3606	56.9524													83.8086	54.666
Cse1l	2314.68	-0.677657	0.138399	-4.89641	9.76031e-07	2.82535e-05		2990.13	1987.11	2580.74	1475.77	2955.54	1898.75													2842.14	1787.21
Trmt2a	398.66	-0.677367	0.184691	-3.66757	0.000244871	0.00281916		452.811	286.583	499.533	291.735	518.566	342.731													490.303	307.016
Faap24	141.767	-0.677361	0.278047	-2.43614	0.0148449	0.0650339		133.128	99.0396	200.239	97.5802	191.456	129.16													174.941	108.593
Gm16364	2.31541	-0.676849	1.99154	-0.339862	0.733961	NA		2.62753	1.05361	2.1302	0	0.96209	7.11905													1.90661	2.72422
Kat2a	927.403	-0.676757	0.198873	-3.40296	0.000666608	0.00617135		1169.25	852.373	1178	527.134	1052.53	785.13													1133.26	721.545
Snhg1	133.374	-0.676749	0.300597	-2.25135	0.0243633	0.0938243		144.514	129.594	155.505	81.4845	190.494	98.6497													163.504	103.243
Litaf	702.159	-0.675282	0.277846	-2.43042	0.0150813	0.0657495		786.508	558.415	1000.13	335.998	761.013	770.891													849.217	555.101
Pot1b	22.4209	-0.675219	0.613405	-1.10077	0.270996	0.493759		26.2753	22.1259	20.2369	15.0897	36.5594	14.2381													27.6906	17.1512
Pbx3	35.3639	-0.674827	0.526011	-1.28291	0.199522	0.409971		47.2956	47.4126	41.539	26.1555	36.5594	13.2211													41.798	28.9297
Spon1	2183	-0.674437	0.223458	-3.01818	0.00254299	0.0170572		2644.17	1766.91	2502.99	995.921	2703.47	2484.55													2616.88	1749.13
Mlip	16.2942	-0.673958	0.818958	-0.822946	0.410539	0.626896		9.63429	16.8578	29.8228	20.1196	18.2797	3.05102													19.2456	13.3428
Smpd4	601.112	-0.673934	0.170584	-3.95075	7.79066e-05	0.00110779		749.723	486.769	650.777	365.171	809.118	545.116													736.539	465.685
Msantd2	44.2265	-0.673605	0.428854	-1.57071	0.11625	0.28434		54.3023	32.662	47.9296	29.1735	60.6117	40.6803													54.2812	34.1719
Zfp948	212.818	-0.673314	0.232649	-2.89412	0.00380227	0.0231542		211.078	152.774	216.216	134.801	362.708	199.333													263.334	162.303
Polh	162.383	-0.673267	0.274278	-2.45469	0.0141006	0.0627732		193.562	164.364	217.281	117.7	183.759	97.6327													198.2	126.565
Atp11c	112.472	-0.672505	0.33646	-1.99877	0.0456334	0.147322		136.632	108.522	100.12	79.4725	179.911	70.1735													138.887	86.056
2410018L13Rik	17.1781	-0.672096	0.694139	-0.968244	0.332922	0.556824		9.63429	10.5361	27.6926	14.0837	27.9006	13.2211													21.7425	12.6137
Zfp708	29.8429	-0.671707	0.538588	-1.24716	0.212338	0.426486		42.0405	16.8578	31.953	25.1495	35.5973	27.4592													36.5303	23.1555
Tra2b	2227.98	-0.671689	0.157237	-4.27183	1.93878e-05	0.00035761		2815.84	1993.43	2556.24	1315.82	2793.91	1892.65													2722	1733.97
2500002B13Rik	21.3631	-0.671376	0.615171	-1.09136	0.275112	0.498073		39.413	24.2331	18.1067	15.0897	21.166	10.1701													26.2286	16.4976
Mettl25	85.6715	-0.671264	0.336837	-1.99284	0.0462786	0.148889		133.128	75.8601	108.64	57.3409	76.0051	63.0544													105.925	65.4185
Psat1	4812.58	-0.671149	0.12722	-5.27549	1.32403e-07	5.16798e-06		5452.13	3265.15	5935.81	3806.63	6332.48	4083.28													5906.81	3718.35
Uhrf2	372.048	-0.670406	0.219821	-3.04979	0.00229004	0.0158528		484.342	330.834	400.478	187.112	469.5	360.021													451.44	292.656
Ccdc163	66.0242	-0.67014	0.365405	-1.83397	0.066659	0.192822		91.9636	68.4848	75.6222	41.2452	74.0809	44.7483													80.5556	51.4928
Nucks1	1730.42	-0.669711	0.143996	-4.6509	3.30493e-06	8.06242e-05		2294.71	1385.5	1885.23	1110.6	2182.98	1523.48													2120.97	1339.86
Noc2l	1639.59	-0.668528	0.208925	-3.19984	0.00137504	0.0107759		1915.47	1512.99	2053.52	852.066	1997.3	1506.19													1988.76	1290.41
2020-09-03	129.073	-0.668032	0.34807	-1.91925	0.0549533	0.167828		157.652	87.4498	162.961	65.3888	143.351	157.636													154.655	103.492
Bach2os	7.52937	-0.667833	0.973022	-0.686349	0.492493	NA		8.75844	5.26806	7.45571	5.02991	11.5451	7.11905													9.25308	5.80567
Gabpb2	158.756	-0.667536	0.251972	-2.64924	0.00806724	0.0413442		195.313	129.594	171.481	113.676	218.394	124.075													195.063	122.448
Cmc2	212.929	-0.667466	0.225671	-2.95769	0.00309949	0.0197493		316.18	212.83	203.434	120.718	261.688	162.721													260.434	165.423
Gtf3c5	495.719	-0.667187	0.212439	-3.1406	0.00168602	0.0124977		649	499.412	566.634	259.543	587.837	411.888													601.157	390.281
Krr1	376.613	-0.666503	0.233545	-2.85385	0.00431935	0.0255967		472.08	300.28	471.84	214.274	431.016	370.191													458.312	294.915
Tagap	30.3095	-0.666049	0.566209	-1.17633	0.239463	0.458872		29.7787	16.8578	45.7994	17.1017	33.6731	38.6463													36.4171	24.2019
BC048403	11.1708	-0.665985	0.82233	-0.809875	0.418012	NA		14.0135	7.37529	14.9114	13.0778	11.5451	6.10204													13.49	8.85169
Vwc2	40.9869	-0.665835	0.459	-1.45062	0.146885	0.334405		50.799	33.7156	56.4504	44.2632	41.3699	19.3231													49.5397	32.434
Cnpy4	312.318	-0.665105	0.206633	-3.21877	0.00128741	0.0102823		451.06	259.189	366.395	216.286	333.845	247.133													383.767	240.869
Mir186	2.98085	-0.664722	1.54693	-0.429704	0.667411	NA		4.37922	2.10723	6.39061	2.01196	0.96209	2.03401													3.91064	2.05107
Dhx15	1529.8	-0.664427	0.148106	-4.48616	7.25195e-06	0.000157821		1911.97	1199.01	1826.65	1040.18	1879.92	1321.09													1872.85	1186.76
Uspl1	389.103	-0.664162	0.190292	-3.49023	0.000482603	0.00479574		495.728	349.799	526.16	303.806	407.926	251.201													476.605	301.602
Phf6	1061.99	-0.664031	0.156995	-4.22962	2.34083e-05	0.000417144		1390.84	930.34	1277.06	704.187	1231.48	838.014													1299.79	824.18
Heatr1	746.822	-0.663672	0.175782	-3.77554	0.000159661	0.00197333		909.126	644.811	846.756	439.614	976.521	664.106													910.801	582.843
Zfp930	101.901	-0.66326	0.303633	-2.18441	0.028932	0.106319		107.729	66.3776	148.049	82.4904	119.299	87.4626													125.026	78.7769
Mad2l2	502.317	-0.66326	0.195567	-3.39147	0.000695198	0.00637264		701.551	435.142	565.569	293.746	572.443	445.449													613.188	391.446
Ctu1	177.049	-0.663148	0.284216	-2.33325	0.0196349	0.07994		202.32	149.613	233.257	97.5802	210.698	168.823													215.425	138.672
Mnd1	15.7895	-0.662893	0.725298	-0.913959	0.360738	NA		31.5304	13.697	12.7812	7.04187	14.4313	15.2551													19.581	11.998
Tead2	720.005	-0.662546	0.169606	-3.90638	9.36901e-05	0.00129117		945.036	527.86	797.761	496.955	900.516	651.902													881.104	558.905
Acot6	17.3137	-0.662352	0.701554	-0.944121	0.345108	0.56806		23.6478	10.5361	19.1718	22.1316	19.2418	9.15306													20.6871	13.9403
Ctdspl2	387.629	-0.66222	0.229521	-2.88523	0.00391134	0.0236399		385.371	345.585	511.249	259.543	530.112	293.915													475.577	299.681
Fut9	179.397	-0.661229	0.241605	-2.73682	0.0062037	0.033586		246.988	167.524	181.067	118.706	230.902	131.194													219.652	139.141
Snrpf	357.064	-0.660777	0.216198	-3.05635	0.00224052	0.0155807		421.281	300.28	448.408	216.286	436.789	319.34													435.493	278.635
Snhg3	90.9562	-0.660308	0.334844	-1.97198	0.0486114	0.153818		100.722	84.289	104.38	65.3888	128.92	62.0374													111.341	70.5717
Ftsj3	1121.22	-0.659835	0.162637	-4.05709	4.96879e-05	0.000768828		1379.45	971.431	1376.11	731.348	1353.66	915.306													1369.74	872.695
Sdad1	408.4	-0.659712	0.200708	-3.28692	0.00101289	0.00855264		543.023	369.818	464.384	237.412	484.893	350.867													497.434	319.366
Olfml2a	42.792	-0.659625	0.468472	-1.40804	0.159121	0.353038		21.0203	16.8578	84.143	36.2153	55.8012	42.7143													53.6548	31.9291
Ttc9c	513.889	-0.659412	0.172897	-3.81389	0.000136797	0.00174789		669.145	415.123	595.392	358.129	622.472	423.075													629.003	398.776
Pelp1	160.078	-0.658721	0.286251	-2.3012	0.0213801	0.0852949		208.451	166.471	194.914	84.5024	177.987	128.143													193.784	126.372
Tmem265	82.7054	-0.658611	0.329214	-2.00056	0.0454402	0.146973		105.101	68.4848	99.0544	54.323	99.0953	70.1735													101.084	64.3271
Smco4	32.2971	-0.658541	0.517341	-1.27294	0.203041	0.41535		41.1647	27.3939	35.1483	15.0897	40.4078	34.5782													38.9069	25.6873
Zpr1	518.507	-0.658411	0.19961	-3.29849	0.000972073	0.00828938		582.436	475.179	632.67	334.992	684.046	401.718													633.051	403.963
Pcbp4	540.402	-0.657233	0.184883	-3.55486	0.000378183	0.0039826		638.49	349.799	688.056	423.518	651.335	491.214													659.294	421.511
Thoc3	627.324	-0.656934	0.21158	-3.10489	0.00190348	0.0136527		744.467	464.643	790.305	373.219	747.544	643.766													760.772	493.876
Ccdc138	37.5885	-0.656311	0.469669	-1.39739	0.162297	0.357833		46.4197	33.7156	42.6041	21.1256	48.1045	33.5612													45.7094	29.4675
Eif2s1	1593.62	-0.655934	0.167675	-3.91194	9.15569e-05	0.00127192		2044.22	1365.48	1883.1	957.694	1891.47	1419.74													1939.6	1247.64
Mrps27	621.245	-0.655228	0.198133	-3.30701	0.000942972	0.00810367		873.217	586.862	720.009	348.069	672.501	526.81													755.242	487.247
Meaf6	329.085	-0.654887	0.22183	-2.9522	0.00315519	0.0199989		425.66	272.886	389.827	193.148	384.836	308.153													400.108	258.062
Isoc1	516.318	-0.654676	0.228293	-2.8677	0.00413469	0.0247795		711.185	567.897	606.043	257.531	547.429	407.82													621.552	411.083
Tdg-ps	54.9528	-0.654458	0.391633	-1.6711	0.0947024	0.247334		72.6951	49.5198	66.0363	36.2153	62.5358	42.7143													67.0891	42.8165
Lrp5	36.8269	-0.654234	0.480762	-1.36083	0.173568	0.373764		71.8192	34.7692	34.0832	25.1495	31.749	23.3912													45.8838	27.77
Zfp937	78.7927	-0.654002	0.43385	-1.50744	0.131699	0.310441		79.7018	105.361	95.8591	50.2991	103.906	37.6293													93.1556	64.4299
Khsrp	127.951	-0.653808	0.274523	-2.38161	0.0172372	0.0725207		152.397	91.6643	155.505	92.5503	160.669	114.922													156.19	99.7121
Spin4	38.7114	-0.653591	0.461727	-1.41554	0.156911	0.349783		45.5439	33.7156	51.1249	26.1555	45.2182	30.5102													47.2957	30.1271
Cklf	129.633	-0.653474	0.273693	-2.38762	0.0169578	0.0716195		160.279	108.522	138.463	77.4605	175.1	117.973													157.948	101.318
Nol10	284.253	-0.653423	0.253801	-2.57455	0.0100372	0.0490387		351.213	215.991	349.353	158.945	329.997	300.017													343.521	224.984
Rbm14	1136.68	-0.653172	0.153306	-4.26057	2.03909e-05	0.000372703		1545.86	992.503	1347.35	768.57	1272.84	892.932													1388.69	884.668
Klk10	4.40788	-0.652763	1.24034	-0.526278	0.598695	NA		6.13091	4.21445	4.26041	3.01794	5.77254	3.05102													5.38795	3.4278
Spidr	403.591	-0.65275	0.188501	-3.46285	0.000534495	0.00517391		514.12	331.888	435.627	247.471	525.301	367.14													491.683	315.5
Nme6	232.909	-0.652536	0.217683	-2.99765	0.00272073	0.0179695		288.153	195.972	296.098	183.089	269.385	164.755													284.545	181.272
Bok	701.108	-0.652377	0.1839	-3.54745	0.000388982	0.00406098		756.729	531.021	854.211	431.566	947.659	685.463													852.866	549.35
Wdr4	495.569	-0.65176	0.218623	-2.98121	0.00287113	0.0186577		578.933	474.126	627.345	285.699	597.458	409.854													601.245	389.893
Adam19	937.319	-0.651708	0.172001	-3.78899	0.000151263	0.00188884		1047.51	698.545	1117.29	583.469	1252.64	924.46													1139.15	735.491
1700001L05Rik	13.3101	-0.651297	0.7837	-0.831053	0.405943	NA		19.2686	20.0186	14.9114	6.03589	12.5072	7.11905													15.5624	11.0579
Cnn2	249.03	-0.651135	0.265811	-2.44962	0.0143008	0.0634776		389.751	185.436	244.973	235.4	279.968	158.653													304.897	193.163
Slc16a1	612.851	-0.65071	0.188782	-3.44688	0.000567094	0.00541154		882.851	527.86	681.665	544.236	675.387	365.106													746.634	479.067
Mdn1	329.524	-0.650466	0.253154	-2.56945	0.0101859	0.0494977		345.958	287.636	460.124	190.13	397.343	295.949													401.142	257.905
Aifm3	97.631	-0.64988	0.372497	-1.74466	0.0810448	0.220915		99.8462	92.7179	121.422	42.2512	129.882	99.6667													117.05	78.2119
Zbed4	173.402	-0.649645	0.302999	-2.14405	0.0320285	0.114388		257.498	135.916	237.518	112.67	145.276	151.534													213.43	133.373
B3glct	473.721	-0.649372	0.179054	-3.62668	0.00028709	0.00323745		575.43	402.48	558.113	352.093	601.306	352.902													578.283	369.158
Hpf1	551.726	-0.649298	0.183128	-3.5456	0.00039172	0.00407901		695.42	446.732	655.037	355.111	664.804	493.248													671.754	431.697
Masp2	69.7116	-0.648232	0.355401	-1.82394	0.0681605	0.196134		92.8395	67.4312	72.4269	47.2811	89.4744	48.8163													84.9136	54.5096
Exosc7	339.401	-0.647884	0.216642	-2.99057	0.00278455	0.0182916		436.17	297.119	401.543	199.184	398.305	304.085													412.006	266.796
Slc27a6	24.0197	-0.64786	0.666389	-0.972195	0.330954	0.554677		23.6478	37.9301	36.2135	14.0837	23.0902	9.15306													27.6505	20.389
Gid4	294.21	-0.647858	0.264382	-2.45046	0.0142675	0.0633528		320.559	252.867	440.952	177.053	316.528	257.303													359.346	229.074
1500009C09Rik	16.8522	-0.647836	0.716438	-0.904246	0.365865	0.587131		23.6478	24.2331	24.4973	14.0837	10.583	4.06803													19.576	14.1283
Tmem121	285.632	-0.646885	0.252622	-2.56068	0.0104466	0.050326		366.979	228.634	356.809	162.969	313.641	284.762													345.81	225.455
Nip7	644.532	-0.646874	0.197854	-3.26945	0.00107756	0.00893655		792.639	612.149	778.589	374.225	771.596	537.997													780.941	508.124
Lrfn1	64.8039	-0.646723	0.377428	-1.7135	0.0866201	0.231676		85.8327	42.1445	75.6222	61.3648	75.043	48.8163													78.8326	50.7752
Far1os	24.9169	-0.646521	0.575023	-1.12434	0.260869	0.482343		30.6545	25.2867	25.5624	18.1077	34.6352	15.2551													30.2841	19.5498
Sephs1	1077.2	-0.646481	0.157529	-4.10389	4.0626e-05	0.000649371		1320.77	951.412	1310.07	740.402	1305.56	834.963													1312.13	842.259
Mir6993	1.15607	-0.646475	2.67968	-0.241251	0.809361	NA		0	0	1.0651	1.00598	3.84836	1.01701													1.63782	0.674329
5031439G07Rik	271.876	-0.646282	0.258467	-2.50045	0.0124036	0.0572184		344.207	236.009	350.418	150.897	293.437	256.286													329.354	214.397
Phf5a	777.79	-0.645914	0.178943	-3.6096	0.00030667	0.00340744		950.291	599.506	934.094	496.955	949.583	736.313													944.656	610.924
Zkscan7	9.67101	-0.64583	0.912892	-0.707455	0.479284	NA		18.3927	8.4289	7.45571	10.0598	9.6209	4.06803													11.8231	7.51891
Tdp2	384.184	-0.645608	0.227629	-2.83623	0.00456498	0.026706		442.301	379.301	484.621	229.364	469.5	300.017													465.474	302.894
4933408J17Rik	71.1788	-0.645583	0.395253	-1.63334	0.102397	0.261558		70.9434	74.8065	86.2732	45.2691	101.982	47.7993													86.3994	55.9583
Gga2	486.087	-0.645574	0.181688	-3.55321	0.000380561	0.00400069		577.181	398.266	569.829	317.89	628.245	425.109													591.752	380.422
Prdx4	836.323	-0.645458	0.153182	-4.21367	2.51256e-05	0.000441248		1057.14	652.186	950.071	623.708	1054.45	680.378													1020.55	652.091
A230072E10Rik	44.441	-0.645223	0.465014	-1.38753	0.165279	0.361642		56.054	47.4126	46.8645	36.2153	57.7254	22.3742													53.548	35.334
Mphosph10	461.357	-0.645192	0.194869	-3.31091	0.000929933	0.00800298		557.913	427.767	480.361	256.525	639.79	405.786													559.354	363.359
Gm11715	42.2442	-0.645176	0.438971	-1.46974	0.141631	0.32655		48.1714	27.3939	52.19	34.2034	53.877	37.6293													51.4128	33.0755
Me2	446.22	-0.645106	0.1795	-3.59392	0.000325746	0.00356055		608.712	417.231	511.249	307.83	509.908	322.391													543.289	349.151
2020-03-09	3.63945	-0.645066	1.65509	-0.389747	0.696724	NA		1.75169	2.10723	3.1953	8.04785	6.73463	0													3.89387	3.38502
Mtap	1349.55	-0.644221	0.152396	-4.22729	2.36526e-05	0.000419642		1520.47	1008.31	1736.12	973.79	1677.88	1180.75													1644.82	1054.28
Zfp808	61.1865	-0.644016	0.396832	-1.62289	0.104612	0.265313		59.5574	48.4662	83.0779	36.2153	80.8155	58.9864													74.4836	47.8893
5430416N02Rik	47.881	-0.643966	0.44666	-1.44174	0.149377	0.33873		83.2052	43.1981	45.7994	23.1376	46.1803	45.7653													58.395	37.367
Igip	13.8716	-0.643451	0.739183	-0.870489	0.384033	NA		14.0135	8.4289	19.1718	10.0598	17.3176	14.2381													16.8343	10.9089
Cmc4	41.1541	-0.643102	0.44618	-1.44135	0.149486	0.338863		59.5574	40.0373	42.6041	30.1794	48.1045	26.4422													50.0887	32.2196
Qtrt1	163.755	-0.642802	0.26417	-2.43329	0.0149623	0.0654298		183.051	134.862	230.062	114.682	186.645	133.228													199.92	127.591
Ilf2	1263.92	-0.642337	0.178478	-3.59897	0.000319479	0.00351747		1546.74	1186.37	1502.86	742.414	1540.31	1064.81													1529.97	997.863
Pla2g4b	22.0265	-0.642149	0.598482	-1.07296	0.283288	0.506993		20.1444	15.8042	21.302	12.0718	39.4457	23.3912													26.964	17.089
Urb1	207.798	-0.642059	0.239009	-2.68633	0.00722408	0.037878		202.32	154.881	232.192	124.742	325.186	207.469													253.233	162.364
Rttn	91.1328	-0.641801	0.320756	-2.0009	0.0454032	0.146893		114.736	65.324	82.0128	49.2931	133.73	101.701													110.16	72.1059
Snrpd3	1398.14	-0.640641	0.149448	-4.28671	1.81343e-05	0.000338618		1761.32	1210.6	1584.87	903.371	1751	1177.69													1699.07	1097.22
Ddias	837.138	-0.640125	0.248874	-2.57208	0.0101089	0.0492027		887.23	733.314	1130.07	419.494	1002.5	850.218													1006.6	667.675
Cep76	227.832	-0.638764	0.222696	-2.86833	0.00412649	0.0247549		272.388	172.792	267.34	191.136	292.475	170.857													277.401	178.262
Ipo11	1289.34	-0.638705	0.176734	-3.61392	0.000301597	0.00336654		1733.3	1185.31	1461.32	730.342	1481.62	1144.13													1558.74	1019.93
Brip1os	758.552	-0.637928	0.161857	-3.94131	8.10394e-05	0.0011442		928.395	657.454	865.928	545.242	974.597	579.694													922.973	594.13
Rsl1d1	1892.52	-0.637774	0.180823	-3.52706	0.000420199	0.00429789		2256.17	1596.22	2302.75	1101.55	2300.36	1798.07													2286.43	1498.61
9330162012Rik	12.3409	-0.637706	0.780439	-0.817112	0.413865	NA		12.2618	9.48251	13.8463	10.0598	19.2418	9.15306													15.1166	9.56513
Adsl	1496.79	-0.636851	0.173702	-3.66634	0.000246046	0.00282731		1821.76	1297	1850.08	922.485	1768.32	1321.09													1813.39	1180.19
Fermt3	7.44946	-0.636845	1.0162	-0.626689	0.530863	NA		6.13091	8.4289	8.52081	4.02392	12.5072	5.08504													9.05296	5.84595
Wdr46	592.449	-0.636835	0.19842	-3.20954	0.0013295	0.0105281		806.652	429.874	659.298	390.321	688.856	579.694													718.269	466.63
Siah1b	242.21	-0.636483	0.25236	-2.52213	0.0116648	0.0546224		257.498	202.294	322.726	145.867	301.134	223.742													293.786	190.634
Lin52	164.764	-0.636429	0.25072	-2.5384	0.0111361	0.0527796		210.203	145.399	206.63	140.837	182.797	102.718													199.876	129.651
Cchcr1	221.345	-0.63598	0.294732	-2.15782	0.0309415	0.11146		209.327	109.576	248.169	267.591	335.769	157.636													264.422	178.268
Folh1	11.1217	-0.635703	0.85165	-0.746436	0.455404	NA		13.1377	11.5897	19.1718	6.03589	8.65881	8.13606													13.6561	8.58723
Kcnmb4os2	133.785	-0.635348	0.33855	-1.87667	0.060563	0.180008		185.679	114.844	128.877	137.819	168.366	67.1225													160.974	106.595
Cdk3-ps	10.8984	-0.635287	0.865342	-0.734145	0.46286	NA		14.0135	4.21445	8.52081	8.04785	16.3555	14.2381													12.9633	8.83347
Pus1	244.071	-0.634855	0.240215	-2.64286	0.00822087	0.0419185		309.173	203.347	298.228	147.879	279.006	226.793													295.469	192.673
Fam136a	756.011	-0.634568	0.202525	-3.13328	0.00172862	0.0127228		904.747	620.578	1028.89	484.883	820.663	676.31													918.099	593.923
Trp53	700.418	-0.634347	0.201038	-3.15536	0.00160298	0.0120323		806.652	625.846	857.407	403.398	873.578	635.63													845.879	554.958
Ece2	159.147	-0.634202	0.256006	-2.4773	0.0132381	0.0601066		187.431	129.594	203.434	111.664	189.532	133.228													193.466	124.829
Frs3os	6.96323	-0.634035	1.12494	-0.563617	0.573015	NA		10.5101	2.10723	5.32551	12.0718	7.69672	4.06803													7.84412	6.08234
C530008M17Rik	751.043	-0.633053	0.190514	-3.32286	0.000890983	0.00773934		902.995	572.112	934.094	479.853	888.009	729.194													908.366	593.72
Cep57	336.061	-0.632804	0.198847	-3.18236	0.00146081	0.0112299		455.439	277.1	378.111	227.352	391.571	286.796													408.374	263.749
Tnk1	6.90288	-0.63253	1.09273	-0.578854	0.562688	NA		5.25506	7.37529	14.9114	3.01794	5.77254	5.08504													8.64634	5.15942
Setd1a	34.5554	-0.632496	0.520837	-1.21438	0.224601	0.441754		51.6748	20.0186	28.7577	29.1735	46.1803	31.5272													42.2043	26.9064
Hs6st2	350.516	-0.632265	0.327133	-1.93275	0.0532673	0.16438		447.556	317.137	420.715	130.778	360.784	426.126													409.685	291.347
6430562O15Rik	207.458	-0.63192	0.227818	-2.77379	0.00554082	0.0309672		307.421	188.597	228.997	142.849	221.281	155.602													252.566	162.349
Usp31	104.07	-0.63188	0.31189	-2.02597	0.0427681	0.140815		131.377	107.468	136.333	71.4247	109.678	68.1395													125.796	82.3442
Bcor	210.007	-0.631756	0.239102	-2.6422	0.00823686	0.0419823		223.34	119.058	243.908	186.106	294.399	193.231													253.883	166.132
Snrpe	894.494	-0.630766	0.163451	-3.85904	0.000113833	0.00150187		1104.44	797.585	999.065	561.337	1145.85	758.687													1083.12	705.87
Farsb	1091.07	-0.63057	0.149734	-4.21128	2.5393e-05	0.000444654		1408.36	856.587	1260.02	799.755	1308.44	913.272													1325.6	856.538
Coil	141.126	-0.630344	0.272955	-2.30934	0.020925	0.0840054		177.796	138.023	177.872	96.5742	156.821	99.6667													170.83	111.421
Adgra2	25.3852	-0.629012	0.621821	-1.01156	0.311747	0.534828		32.4062	13.697	26.6275	12.0718	28.8627	38.6463													29.2988	21.4717
Miip	365.026	-0.628646	0.209514	-3.0005	0.00269535	0.0178412		463.322	376.14	342.963	202.202	515.68	289.847													440.655	289.396
Phykpl	1896.49	-0.628613	0.156687	-4.0119	6.02309e-05	0.000898636		2423.46	1734.25	2200.5	1179.01	2254.18	1587.55													2292.71	1500.27
Ptpru	30.3332	-0.628457	0.544401	-1.1544	0.248335	0.468484		42.0405	26.3403	19.1718	20.1196	51.9529	22.3742													37.7217	22.9447
Acsl1	140.559	-0.627144	0.271944	-2.30615	0.0211022	0.0845207		148.018	81.1282	172.546	110.658	187.608	143.398													169.391	111.728
H1f0	2378.73	-0.627057	0.143743	-4.36236	1.28667e-05	0.000256065		2656.44	1553.02	2930.09	2143.75	3052.71	1936.38													2879.75	1877.72
Reep4	114.903	-0.626842	0.292981	-2.13953	0.032393	0.115383		169.038	127.487	106.51	58.3469	138.541	89.4966													138.03	91.7769
Setdb1	921.894	-0.626676	0.152528	-4.10859	3.98077e-05	0.000640523		1093.93	757.547	1111.97	690.103	1150.66	727.16													1118.85	724.937
Gmps	1731.83	-0.626649	0.179144	-3.49803	0.000468717	0.00469872		2133.56	1609.92	2053.52	995.921	2068.49	1529.58													2085.19	1378.47
Eefsec	341.654	-0.626061	0.201162	-3.11222	0.00185687	0.013454		431.791	316.084	398.348	223.328	409.85	270.524													413.33	269.978
Atf3	25.6325	-0.625896	0.554686	-1.12838	0.259161	0.480208		37.6613	23.1795	26.6275	15.0897	28.8627	22.3742													31.0505	20.2145
Fkbp2	491.664	-0.625694	0.184537	-3.39062	0.000697337	0.00638258		626.229	399.319	557.048	418.488	605.155	343.748													596.144	387.185
Serbp1	2655.11	-0.625623	0.149735	-4.17821	2.93819e-05	0.000503111		3308.94	2250.52	3103.71	1704.13	3219.15	2344.2													3210.6	2099.62
Prrt2	37.2694	-0.625572	0.496233	-1.26064	0.207438	0.421001		41.1647	27.3939	31.953	31.1854	64.46	27.4592													45.8592	28.6795
Cbx3	1462.74	-0.625444	0.142987	-4.37414	1.21911e-05	0.000245855		2003.06	1302.27	1637.06	992.903	1680.77	1160.41													1773.63	1151.86
Sptbn2	68.7468	-0.625186	0.390494	-1.60101	0.109374	0.272985		88.4603	85.3426	110.771	54.323	47.1424	26.4422													82.1244	55.3693
Gli2	106.941	-0.625014	0.333586	-1.87362	0.0609828	0.181033		190.934	103.254	127.812	65.3888	76.9672	77.2925													131.904	81.9784
Fam181a	306.495	-0.624482	0.224137	-2.78616	0.00533368	0.0301155		502.735	326.62	349.353	179.065	264.575	216.623													372.221	240.769
Nfxl1	231.832	-0.624141	0.228711	-2.72894	0.00635373	0.0342298		307.421	166.471	223.671	154.921	311.717	226.793													280.937	182.728
Tbl2	823.277	-0.624139	0.167622	-3.7235	0.000196481	0.00235389		1283.11	743.85	770.068	585.481	960.166	596.983													1004.45	642.105
Tuba1b	11897.1	-0.624097	0.122665	-5.08782	3.62203e-07	1.23804e-05		14835.9	9448.8	14631.3	9297.28	13832.9	9336.13													14433.4	9360.73
Saal1	299.429	-0.623977	0.209054	-2.98476	0.002838	0.018522		407.268	229.688	299.294	223.328	385.798	251.201													364.12	234.739
Osgin2	233.115	-0.623725	0.223772	-2.78732	0.00531464	0.0300607		263.629	160.149	264.145	198.178	320.376	192.214													282.717	183.514
Slc5a2	109.489	-0.623651	0.341529	-1.82606	0.067842	0.195403		118.239	115.897	159.765	67.4007	118.337	77.2925													132.114	86.8636
Sf1	984.94	-0.623268	0.172286	-3.61764	0.000297306	0.00333402		1191.15	950.358	1158.83	651.876	1217.04	740.381													1189.01	780.872
C1qbp	1815.25	-0.62259	0.157588	-3.95074	7.79112e-05	0.00110779		2374.41	1662.6	2051.39	1102.56	2143.54	1557.04													2189.78	1440.73
Basp1	40.3072	-0.62257	0.460755	-1.3512	0.176632	0.378007		45.5439	37.9301	46.8645	31.1854	53.877	26.4422													48.7618	31.8526
Vrk2	106.33	-0.622245	0.328791	-1.89253	0.058421	0.175406		119.991	100.093	143.789	62.3708	121.223	90.5136													128.334	84.3259
2810004N23Rik	552.152	-0.621824	0.193983	-3.20556	0.00134798	0.0106258		667.393	481.501	725.334	369.195	612.851	456.636													668.526	435.777
Ppm1g	1616.08	-0.621572	0.180985	-3.43439	0.000593886	0.00562071		1956.64	1380.23	2079.08	1016.04	1819.31	1445.17													1951.68	1280.48
Kit	233.542	-0.621289	0.259717	-2.39218	0.0167486	0.070919		270.636	237.063	255.624	173.029	318.452	146.449													281.571	185.514
Banf1	1952.6	-0.620928	0.134352	-4.62164	3.80717e-06	9.1041e-05		2443.61	1609.92	2265.47	1446.6	2388.87	1561.11													2365.98	1539.21
Cplx1	27.9011	-0.620885	0.633396	-0.980248	0.326964	0.551162		33.2821	37.9301	33.0181	29.1735	27.9006	6.10204													31.4003	24.4018
Fastkd3	204.81	-0.620171	0.249572	-2.48494	0.0129572	0.0592077		280.27	165.417	243.908	133.795	219.356	186.112													247.845	161.775
Psd	134.74	-0.620092	0.283202	-2.18957	0.0285553	0.105511		188.306	99.0396	164.026	104.622	138.541	113.905													163.624	105.855
Nle1	143.67	-0.619722	0.265403	-2.33502	0.0195424	0.0796171		166.41	121.165	144.854	81.4845	208.774	139.33													173.346	113.993
Doc2a	202.738	-0.619494	0.24372	-2.54183	0.0110273	0.0524079		239.981	185.436	248.169	130.778	246.295	165.772													244.815	160.662
Rrp1b	550.699	-0.619364	0.242257	-2.55664	0.0105688	0.0507271		529.01	535.235	675.274	307.83	786.99	469.857													663.758	437.641
Lpcat1	1098.61	-0.619218	0.161679	-3.82992	0.000128183	0.00165177		1580.02	881.874	1239.78	824.904	1184.33	880.728													1334.71	862.502
Plppr3	316.218	-0.619147	0.202604	-3.05594	0.00224354	0.0155927		392.378	229.688	366.395	235.4	388.684	284.762													382.486	249.95
Smarca5	588.47	-0.618902	0.199032	-3.10956	0.00187367	0.0135261		830.3	629.007	696.576	342.034	594.572	438.33													707.149	469.79
Cep83	239.659	-0.618694	0.224815	-2.75201	0.00592311	0.0325623		322.311	239.17	279.057	154.921	265.537	176.959													288.968	190.35
Pfdn6	377.227	-0.618122	0.194471	-3.17849	0.00148046	0.0113449		430.915	309.762	453.733	256.525	483.931	328.493													456.193	298.26
Fam83d	1072.77	-0.617933	0.209441	-2.95039	0.00317372	0.0200669		1424.12	1091.54	1172.68	515.062	1231.48	1001.75													1276.09	869.452
Uba2	2344.92	-0.617703	0.160934	-3.83824	0.000123918	0.00160364		2747.52	1853.3	2905.6	1542.17	2833.35	2187.58													2828.82	1861.02
Nr2f2	43.4827	-0.617091	0.455281	-1.35541	0.175288	0.376369		28.9029	17.9114	70.2967	35.2093	57.7254	50.8504													52.3083	34.657
Hmgn1	2998.66	-0.617028	0.136669	-4.51475	6.33929e-06	0.000140229		3801.16	2577.14	3564.89	2103.51	3512.59	2432.68													3626.22	2371.11
Slc6a9	500.789	-0.61699	0.209116	-2.95047	0.00317289	0.0200669		828.549	546.825	510.184	428.548	461.803	228.827													600.178	401.4
Gm4737	176.23	-0.616871	0.269185	-2.29163	0.0219272	0.0868003		190.934	160.149	237.518	114.682	210.698	143.398													213.05	139.41
Eif2b3	400.322	-0.616687	0.232684	-2.65031	0.00804169	0.0413007		432.667	348.746	560.243	250.489	458.917	350.867													483.942	316.701
Pcgf6	129.408	-0.61651	0.280221	-2.20008	0.0278009	0.103314		164.659	120.112	164.026	87.5204	140.465	99.6667													156.383	102.433
Zbtb45	206.752	-0.616297	0.22676	-2.71784	0.006571	0.0351259		247.864	167.524	239.648	145.867	262.651	176.959													250.054	163.45
Tarsl2	188.567	-0.616285	0.239508	-2.57313	0.0100784	0.0491136		227.719	162.256	228.997	129.772	227.053	155.602													227.923	149.21
Cys1	6.09785	-0.616	1.28614	-0.478953	0.631972	NA		2.62753	0	14.9114	10.0598	2.88627	6.10204													6.80841	5.38728
Smyd2	723.279	-0.615827	0.200018	-3.07886	0.00207792	0.0146777		879.347	663.776	854.211	406.416	868.767	667.157													867.442	579.116
Prmt1	1419.5	-0.615783	0.171376	-3.59316	0.000326686	0.00356438		1951.38	1285.41	1628.54	858.102	1552.81	1240.75													1710.91	1128.09
Gm26666	1.49603	-0.615658	2.16503	-0.284365	0.776131	NA		0.875844	0	2.1302	2.01196	1.92418	2.03401													1.64341	1.34866
Bex2	1821.72	-0.615424	0.2417	-2.54623	0.0108894	0.0519157		2585.49	2477.04	2134.46	806.797	1664.42	1262.11													2128.12	1515.32
Nin	436.328	-0.615141	0.195612	-3.14471	0.00166254	0.0123726		530.762	417.231	479.296	302.8	569.557	318.323													526.538	346.118
Thop1	861.073	-0.615021	0.211632	-2.90608	0.00365986	0.0224224		1048.39	781.78	1129.01	503.997	930.341	772.925													1035.91	686.234
Mfsd7b	228.195	-0.614993	0.217864	-2.82282	0.00476027	0.0275727		268.884	171.739	272.666	185.101	286.703	184.078													276.084	180.306
Nop9	845.397	-0.614773	0.191656	-3.20769	0.00133804	0.010575		1000.21	735.422	992.675	483.877	1049.64	810.555													1014.18	676.618
Bzw2	1623.17	-0.614236	0.140705	-4.36541	1.26886e-05	0.000253353		1951.38	1222.19	2057.78	1306.77	1881.85	1319.06													1963.67	1282.67
Ube2cbp	39.4613	-0.614129	0.499025	-1.23066	0.218451	0.434029		56.054	37.9301	42.6041	16.0957	41.3699	42.7143													46.676	32.2467
Dhcr7	1998.26	-0.614072	0.158647	-3.8707	0.000108525	0.00144958		2909.55	1693.16	2501.92	1504.95	1879.92	1500.09													2430.47	1566.06
4931428F04Rik	204.167	-0.613919	0.265399	-2.31319	0.0207122	0.0833448		301.29	152.774	242.843	144.861	199.153	184.078													247.762	160.571
Foxd2os	85.2079	-0.613883	0.338924	-1.81127	0.070099	0.2		84.9569	60.0559	100.12	49.2931	121.223	95.5987													102.1	68.3159
Hnrnpa3	674.898	-0.613786	0.174795	-3.51145	0.000445667	0.00451639		1001.97	619.524	715.748	417.482	730.226	564.439													815.98	533.815
Cdk4	5653.77	-0.613583	0.161126	-3.8081	0.000140041	0.00178368		7592.69	5276.49	6517.36	3360.98	6285.33	4889.77													6798.46	4509.08
Ubap2	1481.77	-0.612711	0.167644	-3.65483	0.000257357	0.00294052		1659.72	1211.65	1811.74	944.616	1882.81	1380.08													1784.76	1178.78
Msh6	1511.2	-0.612589	0.190886	-3.20918	0.00133112	0.0105287		1551.12	1214.82	1936.35	907.395	1965.55	1491.95													1817.67	1204.72
Epb41l4a	573.465	-0.612364	0.178268	-3.43508	0.000592373	0.00561293		709.434	534.182	732.79	419.494	634.017	410.871													692.08	454.849
D630045J12Rik	204.427	-0.612274	0.241815	-2.532	0.0113414	0.0534181		267.132	202.294	244.973	169.005	224.167	118.99													245.424	163.429
Tmem177	156.685	-0.611961	0.273671	-2.23611	0.0253443	0.0965269		202.32	111.683	166.156	144.861	199.153	115.939													189.209	124.161
Srfbp1	172.702	-0.6118	0.243608	-2.51141	0.0120251	0.0558768		218.961	133.809	234.322	149.891	174.138	125.092													209.141	136.264
Cep97	150.247	-0.611721	0.265049	-2.30796	0.0210015	0.0842377		205.823	161.203	152.31	91.5443	182.797	107.803													180.31	120.183
Snord87	1.79313	-0.611483	1.88153	-0.324993	0.745186	NA		1.75169	1.05361	1.0651	1.00598	3.84836	2.03401													2.22172	1.36454
H2afy3	2.16341	-0.61142	1.71555	-0.3564	0.721541	NA		1.75169	2.10723	3.1953	1.00598	2.88627	2.03401													2.61109	1.71574
Slc35g1	153.283	-0.610649	0.363185	-1.68137	0.0926909	0.243447		193.562	114.844	217.281	79.4725	137.579	176.959													182.807	123.759
Ticam2	21.2695	-0.610495	0.66464	-0.918534	0.358339	0.581142		30.6545	20.0186	23.4322	28.1675	19.2418	6.10204													24.4429	18.0961
Rangrf	215.678	-0.60986	0.221705	-2.75078	0.00594537	0.0326106		244.361	161.203	254.559	164.981	282.854	186.112													260.591	170.765
Enpp3	21.1169	-0.608472	0.633168	-0.960996	0.336554	0.560615		23.6478	22.1259	37.2786	15.0897	16.3555	12.2041													25.7606	16.4732
Snord49a	5.41125	-0.608265	1.15602	-0.526171	0.59877	NA		5.25506	2.10723	5.32551	6.03589	8.65881	5.08504													6.41313	4.40938
Srsf10	1243.84	-0.608236	0.170823	-3.56063	0.000369971	0.00391163		1438.14	1133.69	1494.34	795.731	1556.66	1044.47													1496.38	991.295
Mettl9	1101.48	-0.60811	0.155757	-3.90421	9.45319e-05	0.00129981		1413.61	935.608	1269.6	739.396	1299.78	950.902													1327.67	875.302
Gabpb1	391.084	-0.607734	0.190356	-3.19261	0.00140993	0.0109466		464.197	340.317	430.301	254.513	519.529	337.646													471.342	310.825
Rab33a	17.2253	-0.60711	0.748595	-0.811	0.417366	0.632531		14.8893	13.697	33.0181	8.04785	15.3934	18.3061													21.1003	13.3503
[truncated: 12,199 more rows]

## Sheet: 1ng DEGs
Supplementary Table 2: DEGs from 1ng RNAseq of H2O2 and vehicle treated NSCs in vitro
[truncated: 791 more rows]

[truncated: 3 more sheets: 1ng GO terms, Tx group avg 100pg RNAseq, Tx group avg 10pg RNASeq]
