# Supplementary material for: Robust Transcriptional Profiling and Identification of Differentially Expressed Genes With Low Input RNA Sequencing of Adult Hippocampal Neural Stem and Progenitor Populations
Source: Front Mol Neurosci. 2022 Jan 31;15:810722. doi: 10.3389/fnmol.2022.810722 (PMC8842474; doi:10.3389/fnmol.2022.810722)
Supplement: Supplementary file 8 [file Table_4.XLSX]

## Sheet: Norm gene counts
Supplementary Table 4: CLEAR passing trancripts for NSCs, IPCs, and whole DG after LFPI
normalized counts shown for each sample for all CLEAR passing genes
Normalized transcript counts for all CLEAR-passed genes shown	TBI IPC 1	TBI NSC 1	TBI IPC 2	TBI NSC 2	TBI IPC 3	TBI NSC 3	Sham IPC 1	Sham NSC 1	Sham IPC 2	Sham IPC 3	Sham NSC 3	TBI DG 1	TBI DG 2	TBI DG 3	Sham DG 1	Sham DG 2	Sham DG 3
0610007P14Rik	1166.4	1547.54	1551.9	1134.12	1236.82	1584.05	1230.89	1229.97	1144.11	879.623	1196.89	557.051	772.703	666.007	693.923	670.307	680.21
0610009B22Rik	675.2	608.828	807.133	592.617	965.002	846.723	597.759	607.282	669.726	585.251	623.9	236.747	271.666	215.216	271.169	287.742	290.159
0610009L18Rik	99.8688	59.8317	152.622	138.83	65.6774	80.2682	257.024	57.2077	126.18	134.52	87.0127	27.8525	11.3872	42.1708	43.7912	57.2214	60.2517
0610010F05Rik	367.452	363.033	505.559	459.313	590.446	338.121	179.21	235.432	303.318	440.248	196.242	636.629	759.69	903.036	596.235	840.337	583.49
0610010K14Rik	687.141	911.22	922.333	1148.63	1008.57	1183.42	879.542	1105.65	1307.91	1142.55	915.485	417.788	343.243	315.554	417.701	364.582	371.024
0610012G03Rik	1101.27	978.329	1489.53	1054.69	1108.71	1657.93	1148.36	1233.27	1104.08	808.869	1189.48	638.619	530.319	559.853	597.919	523.167	623.129
0610037L13Rik	1362.34	1236.25	1470.45	1647.31	819.341	1585.47	1283.94	1145.25	1758.03	1226.41	988.613	702.282	603.522	583.12	820.244	662.133	751.561
0610039K10Rik	201.909	211.837	212.056	181.653	150.213	234.411	182.747	232.131	186.844	213.136	318.43	139.263	138.273	123.604	117.899	134.061	139.53
0610040J01Rik	129.721	892.624	187.108	290.783	110.546	389.975	548.24	407.055	287.545	257.685	280.477	57.6945	52.0558	50.8957	79.1611	62.126	82.4497
1110002L01Rik	49.3916	498.867	142.349	203.065	691.888	100.158	221.654	372.95	402.806	490.912	234.194	887.302	841.027	919.032	840.455	977.668	922.802
1110004E09Rik	630.693	419.63	789.523	321.864	470.146	441.83	527.018	656.789	465.896	550.31	705.359	523.23	536.826	562.762	522.126	503.548	451.888
1110004F10Rik	2644.35	2592.17	3167.63	3206.9	2729.19	2783.1	2110.43	2398.32	2820.85	3280.03	2243.82	1597.54	1888.65	1862.78	1955.45	1652.88	1916.96
1110008F13Rik	2213.94	2121.6	2774.34	3119.87	4376.97	3286.73	3390.84	2278.41	2221.5	2327.9	1943.9	1068.34	1044.37	937.936	1013.94	873.034	843.524
1110008P14Rik	327.83	650.063	664.784	413.036	340.742	801.971	430.339	625.984	697.631	532.84	363.787	1102.16	1288.38	1031	1367.63	1002.19	1187.59
1110012L19Rik	510.742	734.959	518.033	426.85	654.823	496.526	669.678	387.252	486.522	975.709	1045.08	133.294	126.886	109.062	197.061	186.378	202.953
1110032A03Rik	586.187	548.996	824.743	655.471	841.451	630.78	258.203	809.709	906.313	887.485	495.232	362.083	331.856	298.104	343.593	384.201	383.708
1110034G24Rik	485.775	532.825	553.987	281.804	392.764	288.397	199.253	232.131	453.763	343.289	415.625	157.168	126.886	98.8832	131.374	143.871	123.675
1110037F02Rik	248.044	637.935	360.275	774.961	405.769	519.967	347.808	298.14	383.394	524.979	693.325	994.734	1332.3	1359.64	1034.15	967.858	921.217
1110038F14Rik	449.952	531.208	934.073	465.529	742.609	397.789	178.031	403.754	410.086	703.175	549.847	461.556	419.7	394.078	410.964	320.44	364.681
1110051M20Rik	1933.33	1911.38	3065.64	2503.08	1426.04	1711.91	2018.47	2751.47	2136.57	1987.23	1786.54	2305.79	2292.08	2355.75	2416.94	2370.6	2405.31
1110059E24Rik	472.749	573.252	952.417	442.046	412.272	681.214	465.709	398.254	429.498	661.246	676.663	322.294	317.215	301.012	304.854	369.486	366.267
1110059G10Rik	207.879	194.049	326.522	189.251	433.08	201.026	198.074	106.714	334.863	207.022	155.512	338.209	291.187	239.937	237.483	243.6	304.43
1110065P20Rik	308.291	374.352	157.024	343.276	310.179	547.67	323.049	357.548	429.498	155.485	382.301	608.777	658.831	603.478	680.448	971.128	859.379
1190007I07Rik	108.553	129.366	143.083	67.6882	122.901	159.826	188.642	99.0133	97.0617	142.382	109.229	85.5471	69.95	47.9874	94.3196	106.268	149.044
1500004A13Rik	821.204	1195.83	2110.29	1259.14	1230.31	1297.79	1719	1080.35	1855.09	1117.22	1489.4	1581.63	1732.48	1715.91	1717.96	1759.15	1729.86
1500009C09Rik	106.382	170.601	39.6229	81.5021	172.322	225.887	43.6234	138.619	66.7299	208.769	116.634	1157.87	850.787	692.182	1010.57	1517.18	1395.3
1500009L16Rik	198.109	118.855	41.0904	158.169	21.4589	146.33	229.907	70.4095	74.0095	97.833	102.749	135.284	112.245	125.058	149.901	212.536	193.44
1500011B03Rik	671.943	572.444	1309.76	696.222	1040.43	756.51	1062.29	513.769	668.512	1317.25	677.589	1297.13	1194.03	975.744	1317.11	1505.74	1439.7
1500011K16Rik	104.211	411.545	316.983	402.676	276.365	492.974	285.321	289.339	401.593	272.535	391.557	370.041	325.349	308.283	335.171	402.184	423.347
1600012H06Rik	452.666	290.265	396.229	334.297	452.589	477.347	145.018	609.482	652.74	588.745	513.745	433.704	518.931	558.399	501.915	490.469	462.987
1600014C10Rik	200.823	362.224	523.903	402.676	434.381	74.5855	397.327	760.202	940.285	360.759	545.218	489.409	471.756	459.516	518.758	534.611	515.311
1600020E01Rik	360.939	204.56	364.677	237.599	278.966	148.461	419.728	474.164	377.327	689.198	298.991	99.4734	108.992	93.0665	134.742	112.808	144.287
1700003D09Rik	99.326	212.645	124.005	156.788	178.174	308.997	242.876	344.346	114.047	43.6754	191.613	141.252	117.126	123.604	136.427	86.6495	112.576
1700007J10Rik	11.3981	32.3415	16.1427	45.5859	25.3606	28.4135	16.5062	38.5052	16.9858	21.8377	21.2904	214.862	422.953	375.174	293.064	227.251	206.124
1700016A09Rik	0	0	0	4.14418	1.30054	0	1.17901	4.40059	2.42654	12.2291	0	45.7577	45.5488	69.7999	37.0541	32.6979	31.7114
1700018L02Rik	180.198	157.665	85.1159	102.914	128.754	167.64	163.883	183.725	291.185	112.683	289.734	65.6524	65.0698	58.1666	80.8454	88.2844	85.6208
1700020D05Rik	0	0	0	0	0	0	0	0	0	0	0	0	11.3872	5.81666	10.1057	16.349	25.3691
1700020I14Rik	750.644	833.601	433.651	997.365	782.926	815.468	501.08	506.068	869.915	755.585	1123.76	6143.47	8838.1	8057.52	6046.56	9289.48	5539.98
1700021F05Rik	983.491	235.284	388.158	483.487	613.206	458.878	477.5	482.965	638.18	410.549	334.166	306.378	247.265	219.579	304.854	322.075	285.403
1700028K03Rik	111.81	73.5768	19.8114	37.2976	9.75406	14.2068	45.9814	20.9028	23.0521	77.7423	23.1417	51.7261	53.6826	61.0749	92.6353	67.0307	93.5487
1700037H04Rik	485.775	303.201	384.489	602.978	251.655	497.947	173.315	486.266	320.304	686.578	248.079	409.83	359.51	440.612	400.858	366.217	301.258
1700039M10Rik	0	0	0	0	0	0	0	0	0	0	0	0	6.50698	2.90833	1.68428	0	0
1700047A11Rik	51.5627	12.9366	10.2726	34.5348	23.4098	23.4411	47.1604	18.7025	50.9574	52.4105	58.3171	7.95787	13.014	17.45	1.68428	4.90469	6.34228
1700047I17Rik2	755.529	688.064	697.07	948.326	1210.15	740.172	629.592	847.114	672.152	1031.61	980.282	399.883	515.678	351.908	469.914	541.151	526.41
1700048M11Rik	0	0	0	0	0	0	0	0	0	0	0	9.94734	16.2674	10.1791	13.4742	3.26979	1.58557
1700066M21Rik	360.396	296.733	160.693	176.128	196.382	458.168	377.284	216.729	184.417	286.511	252.707	489.409	434.341	453.699	389.068	477.39	359.925
1700071M16Rik	2085.3	3029.59	2024.44	2704.08	2642.7	4183.18	4856.35	4582.12	2966.45	1590.66	2229.93	415.799	234.251	258.841	345.277	251.774	272.718
1700086O06Rik	67.8457	125.323	62.3694	145.046	103.393	102.289	61.3086	82.5111	157.725	98.7065	74.0534	91.5155	102.485	84.3415	90.951	107.903	149.044
1700113A16Rik	96.6122	129.366	43.2917	91.1719	195.081	170.481	163.883	63.8086	69.1564	67.2602	140.701	622.703	538.452	433.341	579.392	429.978	472.5
1700120C14Rik	26.0527	34.7671	15.4089	24.8651	20.1584	71.0338	25.9382	45.1061	132.247	29.6993	85.1614	51.7261	47.1756	31.9916	53.8969	78.475	52.3238
1700123O20Rik	1495.86	1259.7	1012.59	940.037	1087.9	1348.93	1485.55	1039.64	1098.01	982.697	1226.51	292.452	284.68	324.279	343.593	322.075	313.943
1810009A15Rik	792.437	760.833	1136.59	896.524	1001.42	733.779	806.444	755.802	939.072	840.315	649.819	141.252	175.688	205.037	225.693	184.743	231.493
1810022K09Rik	729.477	544.953	1306.82	814.331	641.167	597.394	933.777	546.774	798.332	521.485	458.205	280.515	310.708	303.92	271.169	277.932	423.347
1810026B05Rik	400.561	146.345	372.749	295.618	377.807	353.038	314.796	388.352	467.109	374.735	268.444	278.525	213.103	245.754	222.325	277.932	363.096
1810030O07Rik	244.787	756.79	774.848	69.0696	197.682	696.131	1087.05	1019.84	346.995	616.697	855.317	320.304	354.63	362.087	390.753	382.566	377.366
1810037I17Rik	1374.82	1298.51	1674.43	1876.62	1721.92	1997.47	1170.76	1284.97	1497.18	1305.02	1455.15	708.25	514.051	520.591	596.235	632.705	543.851
1810041H14Rik	0	16.1707	0	0	0	0	48.3395	16.5022	21.8389	0	0	9.94734	3.25349	2.90833	8.42139	16.349	9.51343
1810043G02Rik	404.903	544.145	570.863	382.646	494.206	609.47	649.635	313.542	417.365	496.153	523.928	519.251	663.712	504.595	693.923	474.12	518.482
1810055G02Rik	961.78	979.137	213.523	578.803	591.096	1363.85	451.561	958.229	939.072	784.411	663.704	342.188	413.193	396.987	377.278	341.693	342.483
1810058I24Rik	819.033	659.766	1198.96	1011.87	777.074	1042.07	828.845	906.522	987.603	759.079	633.157	242.715	234.251	205.037	239.168	243.6	264.79
2010107E04Rik	1277.67	852.197	1766.15	1362.74	1658.19	1871.03	1250.93	1457.7	1390.41	1017.64	1196.89	1402.57	1049.25	985.923	981.934	1186.93	1277.97
2010107G23Rik	48.3061	206.985	295.704	176.128	105.994	166.219	108.469	162.822	251.147	240.215	228.64	228.789	211.477	186.133	289.696	405.454	339.312
2010204K13Rik	23.3389	105.11	150.42	235.527	45.519	101.578	45.9814	108.915	54.5972	82.9833	47.209	445.641	286.307	261.75	304.854	343.328	467.743
2010315B03Rik	189.968	88.1305	49.8955	158.86	85.1855	160.536	76.6357	108.915	69.1564	96.086	49.986	75.5997	68.3233	59.6207	79.1611	116.078	106.233
2010320M18Rik	140.576	63.0658	100.525	146.428	83.2347	152.012	130.87	145.22	208.683	104.821	149.032	19.8947	24.4012	30.5374	30.317	34.3328	41.2248
2210013O21Rik	655.118	343.628	1067.62	470.364	593.047	401.341	433.876	399.354	652.74	409.676	490.604	314.336	268.413	209.4	276.222	286.107	326.628
2210016F16Rik	1133.29	737.385	214.991	1004.96	1072.3	510.022	1078.8	664.49	662.446	1256.11	869.202	147.221	167.555	148.325	198.745	179.839	136.359
2210016L21Rik	650.776	788.323	640.57	780.487	700.342	999.445	825.308	852.615	935.432	1366.17	1245.02	1533.88	1649.52	1599.58	1876.29	1778.77	2075.51
2210408F21Rik	76.5299	88.939	209.855	226.548	156.715	162.667	5.89506	132.018	20.6256	107.442	164.769	83.5576	66.6965	81.4332	75.7925	70.3005	68.1796
2300009A05Rik	189.425	164.133	138.68	131.232	320.584	186.108	297.111	218.93	276.626	248.95	249.005	153.189	146.407	136.691	143.164	152.045	171.242
2310009A05Rik	197.567	249.838	267.088	186.488	261.409	221.625	244.055	79.2107	188.057	187.804	112.006	105.442	76.457	46.5333	92.6353	102.998	77.693
2310009B15Rik	215.478	83.2792	243.607	158.86	89.7374	260.694	81.3518	160.622	262.067	174.702	133.296	131.305	117.126	133.783	122.952	181.473	207.71
2310011J03Rik	703.967	950.839	1066.15	918.626	343.343	895.026	806.444	667.79	649.1	595.733	861.796	630.661	577.494	583.12	628.236	565.674	608.859
2310036O22Rik	1115.93	1350.26	928.937	816.403	1126.27	1145.06	1056.39	814.11	1208.42	1015.89	1005.27	1804.45	1521.01	1529.78	1569.75	1239.25	1458.73
2310039H08Rik	260.527	215.879	308.912	259.702	176.874	245.067	278.247	305.841	260.853	287.384	234.194	37.7999	42.2953	43.6249	45.4755	58.8563	45.9816
2310061I04Rik	390.248	436.61	677.258	348.802	590.446	654.221	466.888	776.705	697.631	366	573.914	529.198	481.516	519.137	579.392	539.516	608.859
2310069G16Rik	64.5891	168.176	165.095	58.0185	109.246	130.702	187.463	95.7129	12.1327	185.184	19.439	87.5365	82.964	59.6207	69.0554	78.475	93.5487
2410002F23Rik	772.898	1191.78	964.891	1279.86	788.128	1179.16	1443.11	1527.01	1022.79	1821.27	1408.87	1370.74	1752	2086.73	1766.81	1191.84	1322.37
2410004B18Rik	408.159	400.225	236.27	418.562	462.993	315.39	354.882	570.977	575.09	226.239	348.977	483.44	478.263	526.407	384.015	413.629	485.185
2410006H16Rik	268.669	115.621	159.959	186.488	218.491	210.26	100.216	192.526	139.526	141.508	113.857	266.589	247.265	306.829	282.959	310.63	312.357
2410015M20Rik	1080.65	887.773	1670.03	1844.85	1602.27	1616.02	1298.09	1445.59	1253.31	1064.81	1120.06	620.714	478.263	526.407	518.758	678.482	670.697
2410131K14Rik	662.716	666.234	186.374	531.145	489.654	291.238	373.747	353.148	605.422	734.621	622.049	576.945	699.5	744.532	663.606	459.406	502.626
2510002D24Rik	289.294	147.962	93.9209	296.999	442.835	445.382	350.166	522.57	484.095	310.096	370.267	228.789	170.808	177.408	183.586	230.52	266.376
2510009E07Rik	308.291	212.645	276.627	363.997	428.529	420.52	574.178	547.874	322.73	674.349	257.336	923.113	915.857	987.377	901.089	1065.95	911.703
2610001J05Rik	1170.2	1390.68	1493.2	1374.49	1092.46	1416.41	801.728	915.323	1387.98	1342.58	1037.67	332.241	330.229	322.824	335.171	389.105	399.564
2610005L07Rik	535.709	464.1	785.12	403.367	427.228	454.616	591.864	424.657	447.697	539.828	524.853	445.641	531.945	565.67	550.759	595.102	529.581
2610008E11Rik	404.36	519.08	126.206	246.579	259.458	167.64	943.209	570.977	843.223	187.804	322.132	551.082	603.522	652.92	525.495	719.354	512.139
2610027K06Rik	48.8489	52.5549	8.07133	15.1953	10.4043	25.5722	31.8333	49.5067	61.8768	44.5489	72.2021	55.7051	37.4151	23.2666	33.6856	49.0469	44.396
2610035D17Rik	995.974	765.684	1843.93	859.226	358.95	958.956	962.073	915.323	786.2	684.831	537.813	320.304	287.934	258.841	306.539	353.138	342.483
2610044O15Rik8	172.057	127.749	158.492	357.09	82.5844	76.0061	319.512	225.53	621.195	518.864	136.073	242.715	253.772	260.295	256.01	358.042	306.015
2610203C22Rik	223.619	278.945	193.712	288.711	342.043	250.749	451.561	408.155	285.119	72.5012	260.113	135.284	146.407	139.6	154.954	192.918	134.774
2610301B20Rik	923.244	802.877	357.34	1629.35	1070.35	880.108	822.95	749.201	619.981	547.69	512.82	883.323	1036.24	1084.81	879.193	730.799	702.408
2610306M01Rik	238.817	193.24	202.517	252.104	416.173	102.999	229.907	200.227	271.773	104.821	158.289	95.4944	94.3512	72.7082	104.425	101.364	107.819
2610507B11Rik	1395.45	1325.19	883.444	1194.21	557.933	1159.27	723.913	1573.21	571.451	397.446	1112.65	5254.18	6274.35	6047.87	5606.96	5996.8	5682.69
2610524H06Rik	733.819	415.588	489.416	684.48	418.124	582.477	482.216	432.358	664.872	959.113	410.071	216.852	221.237	165.775	232.43	264.853	258.448
2700049A03Rik	405.446	402.651	395.495	415.799	739.358	254.301	321.87	563.276	866.275	516.244	514.671	139.263	143.153	90.1582	153.269	171.664	179.17
2700060E02Rik	1737.93	962.158	1410.28	1577.55	1403.94	1017.91	1023.38	1030.84	1111.36	1877.17	1048.78	1114.1	985.807	891.403	1071.2	1059.41	1144.78
2700062C07Rik	282.238	336.351	592.876	480.034	329.037	156.985	305.364	209.028	416.152	490.912	240.674	206.905	187.076	184.679	168.428	181.473	158.557
2700097O09Rik	426.071	315.329	364.677	247.269	580.042	306.866	407.938	217.829	184.417	150.243	321.207	109.421	86.2174	68.3457	89.2667	140.601	95.1343
2810001G20Rik	199.738	215.879	306.711	114.656	250.354	206.708	269.994	69.3093	165.005	272.535	57.3914	103.452	100.858	81.4332	129.689	127.522	145.873
2810004N23Rik	385.363	626.616	929.671	288.02	648.32	544.829	367.851	529.171	600.569	146.749	556.326	344.178	460.369	453.699	384.015	346.598	334.555
2810006K23Rik	390.791	175.452	175.368	536.671	584.594	370.086	323.049	248.634	491.375	738.115	125.891	181.041	172.435	196.312	249.273	163.49	221.98
2810013P06Rik	419.558	385.672	539.312	309.432	330.338	614.442	423.265	487.366	376.114	123.165	402.665	272.557	296.067	254.479	272.853	384.201	331.384
2810025M15Rik	693.111	550.613	739.627	653.399	484.452	420.52	285.321	695.294	559.318	929.413	848.837	561.03	400.179	331.549	522.126	433.247	631.057
2810403A07Rik	734.361	1101.23	622.96	719.705	481.851	645.697	677.931	724.998	655.166	813.237	900.675	1016.62	1018.34	1250.58	1008.88	848.511	990.982
2810428I15Rik	797.865	719.597	777.783	1281.93	786.828	768.585	535.271	557.775	587.223	631.547	893.269	503.335	408.313	356.27	439.597	546.055	562.878
2810468N07Rik	663.802	369.501	621.493	801.208	440.884	657.062	129.691	372.95	186.844	167.714	976.579	145.231	148.034	114.879	178.533	194.553	241.007
2900011O08Rik	562.848	764.067	890.781	1170.73	811.538	870.874	1279.23	722.797	624.835	770.435	846.986	2970.27	3512.14	3021.75	3629.62	4005.5	4293.73
2900060B14Rik	5.97042	1.61707	60.9019	0	0	2.84135	0	22.003	0	0	36.101	0	1.62674	0	1.68428	6.53958	0
2900097C17Rik	30.3949	80.0451	2.20127	7.59766	24.7103	25.5722	120.259	75.9102	26.692	14.8496	37.0267	4345	5496.77	5666.88	4313.44	5627.31	3892.58
3110001I22Rik	157.402	84.8963	358.807	296.309	19.5081	44.0409	115.543	195.826	30.3318	126.659	289.734	65.6524	60.1895	56.7124	74.1082	50.6818	60.2517
3110002H16Rik	404.36	1093.95	1345.71	1335.12	467.545	716.02	847.709	861.416	469.536	2078.08	835.878	527.209	567.734	485.691	572.655	572.214	550.193
3110040N11Rik	460.808	329.074	247.276	163.695	129.404	138.516	178.031	56.1076	292.398	464.707	199.944	157.168	157.794	132.329	144.848	214.171	174.413
3110043O21Rik	509.114	725.257	251.679	383.336	664.577	218.074	179.21	835.013	715.83	395.699	286.031	473.493	556.346	568.578	508.652	526.437	551.779
3110056K07Rik	181.826	234.476	330.191	253.485	110.546	151.302	435.055	306.941	99.4882	157.232	103.675	107.431	86.2174	91.6123	94.3196	65.3958	109.404
4430402I18Rik	547.65	699.384	1021.39	513.187	564.435	320.362	280.605	359.748	447.697	319.704	661.852	1307.08	1421.77	1441.08	1184.05	1178.76	1230.4
4632427E13Rik	772.355	460.057	506.293	592.617	535.823	395.658	1135.39	740.4	737.669	942.516	419.327	35.8104	42.2953	49.4416	40.4227	31.063	52.3238
4732471J01Rik	166.629	244.178	92.4534	62.8534	77.3822	217.363	63.6666	251.934	146.806	186.057	171.248	95.4944	95.9779	94.5207	84.2139	107.903	172.827
4833420G17Rik	1513.23	1631.63	1605.46	1292.98	2193.36	1016.49	2066.81	1226.67	2069.84	1445.66	2242.89	598.83	562.853	549.674	547.39	613.086	637.4
4833439L19Rik	4328.55	5700.99	3396.56	4907.4	3881.47	3619.17	4202	5982.61	3671.36	4617.37	5743.77	2158.57	2207.49	2396.46	2347.88	2117.19	2115.15
4921507P07Rik	20.6251	63.0658	0	156.788	6.50271	26.9928	0	0	43.6778	0	20.3647	1.98947	4.88023	5.81666	10.1057	6.53958	6.34228
4921524J17Rik	170.428	141.494	325.055	35.2255	297.174	248.618	226.37	222.23	155.299	161.599	262.89	300.41	281.427	273.383	301.486	287.742	247.349
4930402H24Rik	491.745	1888.74	635.434	1852.45	989.062	1298.5	1839.26	1577.61	1168.38	1024.63	756.27	1430.43	1602.34	1650.48	1637.12	1656.15	1645.82
4930447A16Rik	5.42765	0.808536	0	0	0	0	0	7.70104	0	0	0	0	0	0	3.36856	0	1.58557
4930451E10Rik	63.5035	34.7671	41.8242	44.2046	66.9779	45.4616	36.5493	63.8086	81.2892	47.1695	48.1347	33.8209	13.014	14.5416	5.05283	34.3328	28.5403
4930453N24Rik	742.503	458.44	528.305	673.429	561.834	257.142	759.283	332.245	446.484	365.127	352.679	393.914	427.834	399.895	362.12	322.075	271.133
4930455H04Rik	120.494	77.6195	51.363	50.4208	60.4752	67.4821	49.5185	70.4095	118.901	43.6754	135.147	31.8315	35.7884	21.8125	32.0013	49.0469	34.8826
4930467E23Rik	7.59871	0.808536	11.0064	2.76278	2.60108	0	0	16.5022	0	16.5967	1.85134	0	3.25349	4.36249	5.05283	4.90469	7.92785
4930469G21Rik	0	12.9366	0	0	0	6.39304	0	0	1.21327	0	0	11.9368	6.50698	11.6333	18.5271	6.53958	11.099
4930473A02Rik	127.007	194.857	77.7783	104.986	95.5898	125.019	84.8888	115.516	208.683	14.8496	195.316	946.986	1063.89	924.848	976.881	1239.25	1116.24
4930488L21Rik	94.9839	35.5756	14.6751	36.6069	22.7595	39.7789	63.6666	119.916	90.9953	9.6086	37.0267	364.072	424.58	468.241	405.911	475.755	518.482
4930506C21Rik	1328.15	1283.15	1704.52	1285.39	1687.45	1645.14	1617.6	1331.18	1469.27	1009.78	1318.15	342.188	383.912	395.533	397.49	500.278	534.337
4930538E20Rik	50.4772	46.0866	50.6293	24.8651	89.7374	66.0614	76.6357	55.0074	52.1706	99.58	22.216	105.442	123.633	81.4332	99.3724	166.759	149.044
4930545L23Rik	0	0	0	13.1232	0	0	0	0	0	0	0	0	0	1.45416	0	0	0
4930565N06Rik	0	0	0	0	0	0	0	6.60089	0	0	0	3.97893	3.25349	2.90833	0	1.6349	0
4930577N17Rik	8.14148	27.4902	8.80509	0	22.1092	11.3654	18.8642	0	14.5593	0	15.7363	11.9368	14.6407	23.2666	11.7899	27.7932	12.6846
4930578M01Rik	13.0264	69.5341	43.2917	78.0487	14.306	93.7646	12.9691	117.716	41.2512	92.5919	0	29.842	43.9221	15.9958	42.107	29.4281	45.9816
4930581F22Rik	196.481	257.923	140.148	53.8743	230.846	218.784	261.74	236.532	220.815	129.279	299.916	93.5049	87.8442	69.7999	111.162	140.601	136.359
4931403E22Rik	21.1678	31.5329	30.8178	17.9581	39.6665	35.5169	51.8765	30.8042	49.7441	29.6993	24.0674	99.4734	35.7884	58.1666	52.2126	86.6495	77.693
4931413K12Rik	0	0	0	0	0	0	0	0	0	13.9761	0	3.97893	0	2.90833	6.73711	1.6349	0
4932413F04Rik	0	0	0	0	0	0	0	0	0	0	3.70267	0	0	2.90833	5.05283	1.6349	0
4932438A13Rik	203.537	681.596	479.877	336.369	353.097	659.904	1018.67	798.708	588.436	688.325	436.915	2033.24	2524.71	2809.45	1685.96	2537.36	1672.78
4933408B17Rik	0	0	0	8.97905	0	0	0	0	12.1327	1.74702	2.777	3.97893	13.014	1.45416	8.42139	3.26979	9.51343
4933408J17Rik	113.438	62.2573	107.129	69.7603	131.355	107.971	113.185	89.112	140.739	97.833	101.823	55.7051	102.485	85.7957	87.5825	62.126	125.26
4933431E20Rik	1343.89	2330.2	1468.98	1484.31	2359.83	2850.59	2524.26	2907.69	2203.3	1770.6	1833.75	1760.68	1787.79	1457.07	2130.61	2627.28	2838.17
4933431G14Rik	0	0	0	0.690696	0	0	0	0	0	23.5847	0	0	6.50698	0	6.73711	1.6349	0
4933434E20Rik	2097.25	1722.18	2370.77	2226.8	2148.5	1634.49	2169.38	2031.97	2153.56	1996.84	1942.98	917.144	782.464	879.769	820.244	789.655	761.074
4933439C10Rik	532.996	437.418	209.121	257.63	182.726	504.34	427.981	666.69	498.654	164.22	217.532	276.536	182.195	175.954	357.067	291.011	456.644
4933440N22Rik	59.1614	63.0658	46.2267	69.0696	44.8687	88.7922	74.2777	66.0089	80.0759	82.9833	136.999	63.6629	130.14	141.054	94.3196	86.6495	95.1343
5430405H02Rik	277.353	209.411	164.362	111.893	483.151	513.574	423.265	258.535	330.01	396.573	489.678	471.504	406.686	251.57	389.068	158.585	126.846
5730455P16Rik	574.246	410.736	784.387	460.694	860.959	657.773	521.123	749.201	538.692	386.964	415.625	943.007	1229.82	1135.7	1072.89	1574.4	1393.72
5830417I10Rik	299.606	547.379	387.424	444.118	403.818	542.698	558.851	298.14	569.024	518.864	479.496	1241.43	1236.33	1400.36	1256.47	1198.38	1212.96
6230400D17Rik	128.635	152.005	63.8369	128.469	24.7103	29.8342	73.0987	29.704	88.5688	88.2244	65.7224	73.6103	91.0977	125.058	148.216	85.0146	120.503
6330403K07Rik	1173.46	819.047	948.015	763.219	975.406	524.94	1137.75	1237.67	1280	709.289	722.946	2556.47	2067.59	2408.1	2246.83	3058.89	2641.56
6330415B21Rik	1.08553	9.70244	0	55.2557	0	0	15.3271	0	0	0	0	3.97893	0	0	1.68428	1.6349	0
6330418K02Rik	100.412	205.368	366.879	139.521	290.671	309.707	265.278	387.252	535.052	186.057	166.62	83.5576	61.8163	68.3457	89.2667	70.3005	87.2064
6430562O15Rik	256.185	144.728	314.782	146.428	143.06	214.522	136.765	111.115	150.446	83.8568	191.613	113.4	130.14	129.421	153.269	160.22	107.819
6820431F20Rik	458.094	389.714	607.551	457.241	457.791	465.982	690.901	386.152	598.143	503.141	550.772	622.703	608.402	632.561	564.233	657.228	661.183
8430408G22Rik	41.2502	237.71	527.572	471.055	634.664	480.188	323.049	1229.97	0	312.716	394.334	9.94734	4.88023	15.9958	20.2113	1.6349	30.1258
9030624J02Rik	2032.11	1206.34	1507.14	1706.02	1316.8	1610.34	2313.22	2173.89	2239.7	2604.8	1200.59	974.839	1091.55	942.298	1086.36	1088.84	1117.83
9130401M01Rik	825.003	288.647	556.922	344.657	474.048	315.39	312.438	519.27	771.64	475.189	667.406	626.682	538.452	522.045	613.077	580.388	670.697
9330151L19Rik	407.074	442.269	271.49	207.9	297.174	79.5578	81.3518	556.675	90.9953	0	147.181	306.378	265.159	245.754	303.17	344.963	442.374
9330159F19Rik	1165.86	923.348	412.372	872.349	1082.05	735.2	769.894	995.634	924.512	809.743	438.766	1251.37	1246.09	952.477	1209.31	1366.77	1328.71
9330179D12Rik	109.639	23.4476	0	37.2976	21.4589	56.1167	36.5493	74.8101	61.8768	4.36754	0	29.842	22.7744	23.2666	26.9485	26.1583	25.3691
9430020K01Rik	3883.49	6641.32	2140.37	2351.82	1167.24	2387.45	1424.25	2894.49	4196.7	3106.2	8772.55	453.598	696.246	737.261	724.24	510.088	886.334
9430041J12Rik	118.866	206.177	71.9082	205.827	137.857	223.046	576.536	475.264	140.739	191.298	245.302	535.167	575.867	538.041	648.447	429.978	482.014
9530068E07Rik	2217.74	2697.28	1458.71	1824.82	1019.62	2112.54	1681.27	1565.51	1191.43	1721.69	1815.23	1581.63	1877.26	1954.4	1647.22	1687.21	1439.7
9630013K17Rik	11.9408	59.0231	11.7401	17.9581	33.1638	20.5998	23.5802	49.5067	38.8247	5.24105	33.324	25.8631	22.7744	11.6333	16.8428	27.7932	14.2701
A030001D20Rik	176.399	392.949	535.643	230.693	537.124	233.701	176.852	292.639	613.915	196.539	192.539	115.389	92.7244	135.237	178.533	107.903	164.899
A230009B12Rik	0	0	0	0	0	0	0	0	0	0	0	7.95787	1.62674	2.90833	6.73711	1.6349	1.58557
A230056P14Rik	371.794	120.472	341.931	107.749	360.25	238.673	196.895	289.339	66.7299	476.936	38.878	419.778	530.319	511.866	485.072	619.626	455.059
A230072C01Rik	276.268	281.371	333.86	197.539	141.109	125.73	202.79	152.921	232.948	62.0191	173.1	139.263	117.126	135.237	124.637	188.013	136.359
A230083G16Rik	0	0.808536	2.20127	0	0	0	0	0	0	0	0	35.8104	40.6686	42.1708	52.2126	26.1583	33.297
A430005L14Rik	1113.75	618.53	656.713	474.508	911.03	905.681	700.333	701.895	693.991	416.664	683.143	312.346	284.68	306.829	274.537	259.948	241.007
A430057M04Rik	109.096	233.667	373.483	87.7184	184.677	196.764	286.5	196.927	177.138	91.7184	49.0604	123.347	79.7105	114.879	128.005	161.855	179.17
A730017C20Rik	581.844	621.764	339.73	826.073	950.046	529.202	358.419	528.071	291.185	766.941	485.05	871.387	774.33	732.899	773.084	871.4	941.829
A830052D11Rik	0	16.1707	0	0	10.4043	0	0	0	38.8247	0	0	21.8841	8.13372	14.5416	18.5271	13.0792	31.7114
A930005H10Rik	92.2701	328.266	128.408	336.369	267.912	502.919	182.747	432.358	234.161	176.449	104.6	61.6735	71.5767	62.5291	84.2139	83.3797	96.7198
A930015D03Rik	1.08553	2.42561	120.336	126.397	3.25135	9.94473	73.0987	64.9087	21.8389	125.785	0.925668	65.6524	53.6826	45.0791	48.8441	26.1583	53.9094
A930041C12Rik	0	0	0	0	0	0	0	0	0	0	0	0	1.62674	0	1.68428	0	1.58557
AF357399	0	0	0	22.1023	0	0	0	0	0	0	0	1.98947	3.25349	2.90833	1.68428	6.53958	14.2701
AI314180	291.465	140.685	197.381	240.362	679.533	465.982	387.895	695.294	264.493	718.024	554.475	1933.76	2376.67	2527.34	1869.55	2068.14	1786.94
AI413582	970.464	578.912	1290.68	887.545	843.401	1104.58	828.845	844.914	765.574	480.43	773.858	256.641	302.574	248.662	257.695	469.215	464.572
AI837181	120.494	311.286	251.679	200.302	171.672	100.158	386.716	154.021	399.166	564.287	226.789	917.144	875.188	789.611	928.037	1010.37	1025.86
AI846148	151.974	239.327	282.497	194.776	89.7374	152.723	367.851	349.847	43.6778	138.014	26.8444	634.64	590.508	658.736	616.446	526.437	516.896
AI987944	153.06	498.867	253.88	806.733	664.577	304.735	384.358	435.659	306.958	176.449	138.85	179.052	128.513	132.329	114.531	132.427	166.485
AU019823	401.104	446.312	562.792	177.509	201.584	286.266	317.154	180.424	376.114	340.668	398.037	513.282	496.157	511.866	427.807	436.517	483.599
AW209491	1144.69	772.961	355.872	768.745	362.851	578.925	1400.67	702.995	858.996	999.294	914.56	288.473	339.99	428.978	357.067	353.138	372.609
AW549877	591.614	728.491	694.868	853.01	894.123	867.322	650.814	720.597	678.218	1411.59	871.979	805.734	813.372	757.619	606.34	1092.11	903.775
AY074887	42.3357	56.5975	60.1681	33.8441	44.2184	53.2753	69.5617	29.704	75.2228	68.1337	47.209	57.6945	63.443	61.0749	37.0541	65.3958	45.9816
Aaas	961.78	502.101	321.386	204.446	542.326	524.94	567.104	511.569	537.479	283.89	511.894	226.799	211.477	173.046	267.8	233.79	274.304
Aamdc	582.93	801.259	1411.75	664.45	769.921	739.462	674.394	720.597	1105.29	741.609	971.951	350.146	248.892	273.383	360.436	472.485	382.123
Aamp	4650.41	4722.66	4783.36	4863.19	3707.19	5735.98	4896.43	4650.33	3947.98	4594.66	4805.14	3226.92	2972.06	2889.42	3250.66	2852.89	2961.85
Aar2	534.624	1045.44	937.742	736.973	846.653	562.587	830.024	585.279	1282.43	1165.26	961.769	901.229	834.52	937.936	855.613	851.781	830.839
Aars	1729.25	2225.09	1535.75	1426.98	1243.32	759.351	2353.31	1864.75	757.081	1961.9	1459.78	3616.85	3642.28	3830.27	3808.15	3300.86	3358.24
Aarsd1	718.621	1144.89	1387.54	1096.83	1079.45	1309.86	1222.63	1017.64	1452.29	1355.69	1040.45	887.302	709.26	722.72	833.718	941.7	925.973
Aasdhppt	588.358	663.808	508.494	557.392	743.91	576.084	861.857	653.488	611.489	614.95	473.942	616.735	517.305	615.111	468.229	457.771	442.374
Aatf	782.668	619.339	431.449	527.692	379.108	702.524	221.654	271.737	515.64	520.611	673.886	401.872	333.483	306.829	378.963	256.679	277.475
Abat	1203.31	2174.96	638.369	1341.33	1352.56	1714.04	1770.87	1366.38	843.223	1018.51	1619.92	2749.44	3173.78	3359.12	3280.97	3600.04	3348.73
Abca2	195.396	369.501	222.328	488.322	483.151	153.433	369.03	124.317	565.384	218.377	326.761	2898.65	3404.78	2861.79	3493.19	4000.59	4060.65
Abcb9	1168.57	1438.39	202.517	355.018	394.714	819.73	1428.96	995.634	805.612	1508.55	1094.14	423.756	559.6	436.249	503.599	482.294	467.743
Abcc5	597.042	1278.3	935.541	908.956	721.151	644.987	720.376	935.126	979.11	882.244	895.121	2118.78	1978.12	1637.39	2268.72	2344.44	2614.61
Abcd2	1144.69	1096.38	1538.69	672.738	1323.95	1000.16	1578.7	1653.52	826.237	717.151	631.305	513.282	585.628	392.624	581.076	645.784	670.697
Abcd3	946.583	2258.24	1067.62	982.861	1681.6	1062.67	1427.78	1860.35	875.982	1256.11	1355.18	1225.51	1182.64	1180.78	1157.1	1629.99	1301.75
Abcd4	707.223	561.124	123.271	607.813	265.311	232.28	339.555	674.391	328.796	460.339	559.103	177.063	135.02	158.504	198.745	223.981	209.295
Abce1	949.296	1618.69	1219.5	1200.43	798.533	1083.27	667.32	1093.55	1055.55	805.375	928.445	1987.48	2610.92	2765.82	1928.5	2009.29	1739.37
Abcf1	965.579	1098.8	1044.14	757.694	748.462	1404.34	835.919	1071.54	1352.8	1010.65	1490.32	1702.98	1652.77	1729	1635.43	1603.83	1530.08
Abcf2	1963.18	891.007	399.898	1382.08	1294.04	667.717	1678.91	1379.59	2120.8	1967.14	2112.37	1882.04	1909.8	2053.28	2017.77	1651.24	1576.06
Abcf3	2384.91	1895.21	1426.42	1242.56	1304.44	1711.91	1082.33	1896.66	2248.19	2209.98	1433.86	1627.38	1473.83	1608.31	1561.33	1455.06	1270.04
Abcg1	193.224	802.877	209.855	512.497	90.3877	167.64	260.561	248.634	414.939	201.781	331.389	1245.41	1455.94	1316.02	1308.68	1173.86	1163.81
Abcg2	3252.25	2579.23	4083.36	3501.83	1595.11	1868.19	1063.47	1802.04	2578.2	2631.88	5143.93	194.968	216.357	191.95	247.589	222.346	353.582
Abhd10	651.861	562.741	920.866	334.988	625.561	1050.59	734.524	636.986	530.199	1150.41	480.421	338.209	286.307	367.904	272.853	266.488	306.015
Abhd11	1220.68	1074.54	1055.88	1113.4	1276.48	1330.46	1566.91	1114.45	1118.64	1208.94	710.913	238.736	266.786	247.208	286.327	304.091	342.483
Abhd12	2424.53	3483.17	1470.45	1511.24	1950.81	2866.21	3089.01	3121.12	1423.17	1398.49	2099.41	4697.13	5207.21	6372.15	4795.14	5230.03	5081.75
Abhd14a	1477.41	1286.38	726.42	1129.29	908.429	1074.03	1028.1	1107.85	877.195	973.962	873.83	292.452	263.533	210.854	372.225	395.645	386.879
Abhd14b	462.979	730.108	361.742	645.11	645.719	924.86	1253.29	1769.04	1440.15	797.513	1053.41	151.199	152.914	114.879	149.901	204.362	256.862
Abhd16a	2217.2	2736.09	1573.18	1418.69	1599.67	2092.65	1944.19	2808.68	1021.57	1652.68	2009.62	1430.43	1685.31	1474.52	1792.07	1551.52	1631.55
Abhd17a	633.407	1250.81	384.489	495.229	508.512	507.891	762.82	990.133	1130.77	1348.7	1309.82	2027.27	1901.66	1820.61	2056.5	2100.84	2135.76
Abhd18	53.7338	143.111	118.869	428.922	80.6336	142.068	258.203	282.738	363.981	156.358	160.14	177.063	146.407	197.766	180.218	250.139	174.413
Abhd3	3006.38	3657.01	2723.71	3505.97	4231.31	5250.11	6212.21	6060.72	3411.72	1656.17	2865.87	662.493	605.149	612.203	714.134	665.403	629.472
Abhd4	4356.78	4849.6	1956.2	5500.7	3926.99	4105.75	5168.78	4906.66	2228.78	1906	3502.73	849.502	842.653	850.686	992.04	894.288	975.126
Abhd6	1240.22	1748.06	1476.32	1569.95	2461.28	2897.47	2382.78	2456.63	1085.88	1088.39	1858.74	1082.27	1062.26	1112.44	1084.68	944.97	971.955
Abhd8	226.333	723.64	350.736	194.086	982.559	404.182	887.795	1402.69	662.446	614.077	623.9	2976.24	2926.51	2467.72	3376.98	4208.22	4380.93
Abi1	1032.34	982.372	968.56	1100.97	1074.9	752.248	1017.49	965.93	475.602	1241.26	966.397	3736.22	4572.78	4198.17	3629.62	4028.38	3707.06
Abi2	255.642	724.449	723.485	698.294	914.931	519.257	578.894	539.073	572.664	338.921	920.114	4484.26	4675.26	4577.71	3759.31	4455.09	3410.56
Ablim1	1092.04	1682.56	891.515	1109.95	388.862	509.312	580.073	940.627	718.256	2223.95	2936.22	1126.04	1314.41	1356.74	1595.01	1602.2	1729.86
Abr	480.89	881.305	385.956	508.352	498.758	625.097	529.376	1732.73	542.332	854.292	434.138	35239.4	38923.1	49585.5	26300	15229.1	16239.4
Abt1	382.107	386.48	1010.38	726.612	728.954	458.878	505.796	350.947	334.863	258.559	533.184	294.441	338.363	315.554	289.696	258.314	252.106
Acaa1a	2699.17	3037.67	2168.25	1923.59	1393.53	2824.3	2742.38	2719.57	1455.93	1479.72	1909.65	1291.16	969.54	919.032	1328.9	1093.75	1477.75
Acaa2	2228.59	2845.24	2728.84	2726.87	2062.66	3241.27	2859.1	3420.36	2987.07	1730.42	2428.95	252.662	278.173	279.2	274.537	302.456	252.106
Acad8	410.331	1283.96	817.406	953.161	1046.29	951.142	837.098	518.17	1221.76	757.332	1326.48	397.893	405.059	396.987	395.805	547.69	542.265
Acad9	930.842	1335.7	602.415	643.729	677.582	680.504	923.166	971.431	418.578	1127.7	229.566	726.155	758.063	683.457	789.927	804.369	814.983
Acadl	2140.67	2959.24	2443.41	2480.29	2566.62	2373.95	2218.9	2292.71	1665.82	1107.61	2439.13	616.735	570.987	572.941	562.549	523.167	548.608
Acadm	1623.95	2147.47	2222.55	1999.57	1989.83	2162.98	1834.54	1901.06	1782.29	1802.92	2219.75	481.451	466.876	415.891	522.126	591.832	613.616
Acadsb	890.135	1306.59	1304.62	1074.03	2069.81	1030.7	1378.26	1073.74	816.531	1102.37	1771.73	889.292	977.673	939.39	747.82	944.97	829.254
Acadvl	3520.92	2947.11	1793.3	3007.98	2882	3118.38	3785.8	4360.99	1933.95	1764.49	2528	933.06	792.224	881.223	862.35	920.446	921.217
Acap2	656.203	460.057	661.849	705.201	378.458	856.667	274.71	577.578	632.114	745.103	465.611	2878.76	3170.52	3071.19	2273.78	2051.79	1755.23
Acap3	193.224	326.649	422.644	666.522	583.943	287.687	448.024	534.672	287.545	469.948	799.777	2681.8	2741.06	2794.9	3048.54	2519.37	2893.67
Acat1	3814.55	3195.34	2866.06	3671.74	3319.63	2535.91	4764.38	2963.8	3260.06	2214.34	2273.44	1766.65	1787.79	1955.85	1707.86	1827.81	1677.53
Acat2	3631.64	2385.99	2692.16	2451.28	2968.49	3377.66	3005.3	2499.54	2741.99	2404.77	2388.22	640.608	719.021	868.136	670.343	701.37	629.472
Acat3	1945.27	1334.89	1768.36	1142.41	1539.19	2071.34	1274.51	1678.83	1453.5	1346.95	1178.37	925.102	896.336	955.386	725.924	662.133	646.913
Acbd3	106.382	167.367	251.679	80.1208	117.049	421.23	278.247	46.2062	92.2086	166.84	329.538	632.651	762.943	798.336	685.501	680.117	619.958
Acbd4	335.972	688.873	224.53	198.23	152.814	288.397	93.1419	477.464	272.986	373.862	323.984	463.546	427.834	341.729	461.492	570.579	531.166
Acbd5	417.929	842.495	553.253	696.912	608.654	850.985	555.314	508.269	765.574	209.642	835.878	1120.07	1161.5	1218.59	1130.15	1379.85	1138.44
Acbd6	502.058	434.184	241.406	584.329	412.272	619.414	654.351	555.575	475.602	896.22	617.42	998.712	966.286	999.011	902.773	895.923	913.289
Acd	1310.78	619.339	1094.03	978.716	1154.23	1273.64	932.598	913.123	1192.65	1459.63	1124.69	1147.92	1003.7	942.298	1300.26	1182.03	1181.25
Acer3	275.182	90.5561	300.107	227.93	149.562	320.362	252.308	304.741	197.763	276.029	197.167	332.241	367.644	391.17	254.326	387.47	293.331
Acin1	752.815	697.767	826.945	317.03	679.533	257.853	582.432	623.784	691.564	760.826	700.73	3240.84	2697.14	2632.04	3661.62	2301.93	3313.84
Acly	2319.78	3308.53	1749.28	1170.04	677.582	1503.07	2346.23	2517.14	1476.55	2917.52	1783.76	3159.27	3227.46	3603.42	3188.34	3212.57	2868.3
Aco1	1092.59	1360.77	628.096	743.88	914.931	737.331	1730.79	1095.75	447.697	1054.33	1654.17	616.735	666.965	663.099	719.187	642.514	742.047
Aco2	5690.35	5767.29	4095.83	5278.3	4555.8	4800.46	8495.95	6703.2	4040.19	4840.99	5193.92	9101.81	9958.93	9815.61	9965.87	9931.99	9594.29
Acot1	610.611	1203.1	542.98	1044.33	860.959	1283.58	1158.97	1141.95	862.636	436.754	746.088	469.514	507.544	414.437	461.492	361.312	404.321
Acot13	1136.55	971.052	1318.56	1022.92	799.833	1261.56	1258	1103.45	937.858	577.389	928.445	710.24	531.945	479.874	715.818	866.495	1065.5
Acot7	814.148	1059.18	573.798	450.334	705.544	1156.43	767.536	638.086	632.114	1220.29	315.653	3847.63	3268.13	3058.11	3471.3	4227.84	3699.14
Acot8	154.145	360.607	149.687	285.258	324.485	367.955	56.5925	299.24	66.7299	90.8449	259.187	256.641	247.265	231.212	293.064	241.965	234.665
Acot9	550.364	251.455	601.681	719.705	652.222	780.661	254.666	566.576	285.119	446.363	1270.94	256.641	286.307	325.733	244.22	238.695	241.007
Acox1	3094.3	1971.21	1553.36	1525.75	715.298	2032.28	2247.2	1672.23	1537.21	985.318	1583.82	3463.66	3974.14	4237.43	3931.11	3634.37	3505.7
Acp1	1043.74	790.749	1298.75	1214.24	1157.48	898.577	813.518	972.531	1174.45	899.714	824.77	1241.43	1197.28	1118.25	1212.68	1275.22	1186.01
Acp2	1786.78	1499.03	1069.82	703.129	813.489	686.186	1158.97	1375.19	1187.79	733.747	637.785	1249.39	1384.36	1316.02	1387.85	1633.26	1482.51
Acpt	40.1646	54.9805	45.493	51.8022	49.4206	61.089	60.1296	58.3079	54.5972	86.4774	62.9454	91.5155	91.0977	103.246	82.5296	70.3005	80.8641
Acsbg1	9514.68	11914.6	6419.64	8652.35	8865.79	12637.6	16589.9	12846.4	5500.97	4639.2	6317.68	2453.01	2352.27	2489.53	2615.68	2411.47	2616.19
Acsl3	5897.14	8719.26	4128.12	4722.29	5537.71	8711.58	11179.4	10241.3	5675.68	3445.12	5229.1	2785.25	2581.64	2905.42	2128.93	3204.4	2706.57
Acsl5	281.152	274.094	233.335	360.543	240.6	232.991	109.648	169.423	412.512	164.22	440.618	1364.77	1462.44	1585.04	1281.74	1097.02	1002.08
Acsl6	3361.35	6118.19	4708.52	3932.13	4828.26	4858	8794.24	9437.07	3150.86	2934.99	3335.18	4549.91	5477.25	6633.9	4699.14	3784.78	3343.97
Acss2	1546.34	1769.89	898.853	798.445	403.168	861.64	1266.26	2113.38	1208.42	719.771	1288.53	807.724	800.358	777.978	855.613	953.144	957.685
Acss2os	95.5267	92.9817	53.5643	36.6069	19.5081	44.0409	97.8579	178.224	81.2892	50.6635	75.9047	25.8631	24.4012	40.7166	47.1598	45.7771	58.6661
Actb	6450.77	7471.68	5756.33	8465.17	7968.42	6999.67	5977.59	6018.91	6538.32	6990.69	8587.42	22166.6	25487.8	23864.3	25471.3	18353.3	23127.1
Actg1	23120.2	19783.3	21867.4	24502.4	22858.3	19299.2	20389.8	19449.5	24828.4	24712.4	24097	19202.3	18935.3	18930.3	19492.2	17818.7	17431.8
Actl6a	880.365	980.755	744.764	728.684	1510.58	739.462	672.036	738.199	935.432	1125.08	880.31	379.988	377.405	418.799	321.697	228.885	231.493
Actl6b	286.037	413.971	297.906	439.973	377.157	549.801	621.339	341.046	325.157	484.797	637.785	1523.93	1420.15	1256.4	1904.92	1719.91	2115.15
Actn4	2686.69	3488.03	3178.64	3171.68	2208.97	3104.89	2979.36	4003.44	729.176	3919.43	4508	2488.82	2963.93	3013.03	3082.23	2037.08	2592.41
Actr10	1968.61	2073.09	1645.08	2650.89	3172.67	2035.12	2662.21	1919.76	2282.16	2340.13	2366.93	2506.73	2583.27	2525.88	2182.82	2617.47	2145.28
Actr1a	3092.13	3078.91	2351.69	2512.75	1524.24	2846.32	3717.42	3322.45	2904.57	3447.74	3839.67	3236.86	3705.72	3902.98	3742.47	3701.4	3718.16
Actr1b	1291.24	1562.9	1959.13	1138.96	1512.53	1255.88	1120.06	1553.41	1584.53	1462.25	1308.89	5385.49	5805.85	5810.84	5958.98	5279.08	5731.84
Actr2	680.085	792.366	570.863	875.112	650.271	719.572	399.685	706.295	629.688	911.07	725.723	6360.33	6534.63	7417.69	6004.45	7293.27	5454.36
Actr3	1621.24	1065.65	1513.01	766.673	1879.93	1000.87	1298.09	1232.17	763.147	1477.1	1625.47	7852.43	7338.24	6872.38	6380.05	5772.82	5579.62
Actr3b	876.566	480.271	462.267	490.394	165.819	356.59	167.42	260.735	668.512	375.609	628.528	1444.35	1468.95	1269.49	1349.11	1822.91	1866.22
Actr6	347.37	329.074	79.9796	582.948	524.118	294.08	538.808	300.34	547.185	460.339	343.423	372.03	380.658	449.337	448.018	464.31	399.564
Actr8	788.638	433.375	737.426	809.496	1669.25	724.544	2228.33	748.101	1146.54	1938.32	965.471	917.144	823.133	846.324	778.137	765.131	849.866
Acy1	293.636	543.336	363.21	354.327	196.382	443.251	624.876	772.304	127.393	270.788	462.834	103.452	108.992	98.8832	99.3724	125.887	101.477
Acyp1	242.616	146.345	112.265	180.962	159.316	149.171	187.463	224.43	332.436	191.298	130.519	262.61	191.956	141.054	200.429	261.583	267.961
Acyp2	89.5563	86.5134	170.965	105.677	136.557	259.984	137.944	80.3108	166.218	46.296	173.1	177.063	196.836	155.596	183.586	258.314	250.52
Adal	268.126	364.65	209.121	435.139	462.993	227.308	403.222	455.461	397.953	959.113	286.031	246.694	281.427	254.479	363.804	344.963	339.312
Adam10	360.939	638.744	1095.5	522.166	436.982	729.517	452.74	689.793	490.161	713.657	947.884	1110.12	1498.23	1483.25	1313.74	1464.87	1181.25
Adam22	905.332	1274.25	226.731	928.296	796.582	328.886	593.043	410.355	636.967	1035.11	295.288	1874.08	2453.13	2057.64	1965.55	3029.46	2376.77
Adam4	0	0.808536	0	0	0	9.23439	0	0	0	0	0	0	4.88023	5.81666	6.73711	1.6349	4.75671
Adap2	604.098	240.944	502.624	388.171	295.223	294.79	233.444	360.849	1027.64	851.671	821.067	39.7893	37.4151	45.0791	74.1082	35.9677	57.0806
Adat3	1463.84	1466.68	1237.11	1511.93	1295.99	468.823	1957.16	813.01	1322.47	1372.28	1478.29	793.797	831.266	841.961	816.875	755.322	838.767
Adck1	318.06	523.123	182.706	800.517	277.666	358.721	440.95	249.734	349.422	497.026	363.787	543.124	566.107	446.428	673.711	583.658	637.4
Adck2	219.82	641.169	779.25	524.238	1020.28	109.392	386.716	875.718	185.63	742.482	291.585	354.125	380.658	312.645	372.225	501.913	543.851
Adck5	630.15	347.671	349.269	455.859	329.037	485.871	193.358	425.757	236.588	453.351	561.88	302.399	276.547	299.558	375.594	294.281	431.275
Adcyap1r1	1224.48	1912.19	878.308	1039.5	1314.2	1022.89	697.975	903.222	606.635	581.757	1284.83	3706.38	3861.89	3008.67	4559.34	5112.32	4945.4
Add1	2453.3	2920.43	436.586	2730.32	1425.39	2555.8	2991.15	2762.47	1548.13	2988.27	2230.86	7042.71	7178.82	7013.43	7496.72	9013.18	8730.15
Add2	428.242	534.442	567.928	261.083	658.725	276.321	910.197	410.355	594.503	849.05	518.374	10235.8	12119.2	11845.6	11126.3	11184.3	11604.8
Add3	1275.5	2396.5	3232.94	1603.8	1472.21	2432.91	2288.46	3296.04	1727.7	1259.6	1912.43	2399.3	2599.54	2272.86	2427.04	2910.11	3098.21
Adgrg1	4311.18	6355.1	3219.73	3434.83	2760.4	4208.04	7921.78	8441.44	2564.85	3150.75	5263.35	1772.62	1776.4	1992.2	1837.55	1636.53	1921.71
Adgrl1	689.312	754.364	694.868	631.296	547.528	877.977	1021.02	987.933	766.787	421.905	647.042	10486.5	10216	10068.6	12738.2	9336.89	10326.8
Adh5	4640.1	3551.09	2941.63	3624.77	4144.18	3306.62	4319.9	3880.22	3474.81	3391.83	3373.13	976.828	1015.09	1041.18	1018.99	1111.73	1225.65
Adhfe1	1880.14	1684.99	1018.46	2369.09	2558.82	1561.32	3472.19	2853.78	1992.19	608.836	1743.03	284.494	250.519	239.937	291.38	269.758	283.817
Adi1	630.15	822.281	1143.19	1224.6	1246.57	765.034	969.147	937.326	1065.25	407.929	747.014	286.483	237.505	248.662	271.169	331.884	344.069
Adipor1	2596.05	2420.76	2855.78	2037.55	1772.64	1097.47	2407.54	2136.49	1338.24	2271.12	2220.68	1064.36	1242.83	1201.14	1217.73	1128.08	1130.51
Adk	5098.19	4483.33	6964.83	5572.54	4607.82	5951.92	4349.37	5193.8	4447.85	3478.31	4367.3	817.671	771.077	712.54	768.031	967.858	935.487
Adnp	504.229	190.815	140.148	254.867	335.54	406.313	239.339	381.751	314.237	374.735	198.093	2908.6	3001.34	2866.16	2760.53	2970.61	2790.6
Ado	1193	1332.47	1755.15	1276.41	1139.27	825.412	1228.53	698.594	1364.93	1422.95	1087.66	873.376	828.013	1001.92	670.343	773.306	689.723
Adpgk	827.717	457.632	352.937	971.81	544.927	562.587	781.684	644.687	601.782	730.253	238.822	495.377	473.383	708.178	412.648	351.503	339.312
Adprh	1874.17	2373.05	2835.97	3417.56	2792.26	2913.81	3425.03	3148.62	2550.3	2771.64	2370.63	1448.33	1582.82	1457.07	1637.12	1850.7	1966.11
Adprhl2	826.632	954.881	961.956	662.378	425.277	659.904	960.894	981.332	855.356	222.745	901.6	503.335	465.249	463.878	416.017	477.39	531.166
Adprm	327.83	595.083	430.716	341.204	95.5898	223.756	215.759	345.447	508.361	168.587	260.113	190.989	187.076	171.591	205.482	227.251	225.151
Adrm1	1976.75	1324.38	1783.76	1643.17	1967.07	2059.27	2141.08	1185.96	1896.34	1899.01	2414.14	1128.03	1211.92	1224.41	1307	985.842	1238.33
Adsl	1534.4	1898.44	1213.63	2072.09	1327.2	996.604	1081.15	1062.74	1717.99	1595.9	1520.87	427.735	450.608	443.52	407.595	421.803	412.248
Adss	508.028	688.064	479.877	656.161	236.048	172.612	504.617	628.185	294.825	897.093	629.454	1141.95	1338.81	1198.23	1243	1432.17	1300.17
Aen	998.145	347.671	683.862	1061.6	353.747	749.406	545.882	440.059	604.209	669.108	496.158	314.336	439.221	513.32	353.698	335.154	366.267
Aes	344.656	477.845	362.476	489.013	913.631	645.697	563.567	519.27	743.735	853.418	654.447	4983.61	5299.93	4750.75	5394.74	6799.53	7011.39
Afg3l1	405.446	713.129	239.939	426.85	460.392	517.836	231.086	639.186	296.038	585.251	235.12	557.051	627.923	622.382	641.71	518.262	534.337
Aftph	448.324	544.953	804.932	466.22	180.125	267.087	307.722	245.333	283.905	536.334	516.522	1609.48	1961.85	1868.6	1670.8	1693.75	1393.72
Aga	550.364	937.902	1142.46	616.792	918.833	994.473	944.388	355.348	924.512	613.203	288.808	47.7472	45.5488	47.9874	52.2126	65.3958	77.693
Agap3	194.853	112.387	41.0904	237.599	93.639	205.998	64.8456	147.42	185.63	123.165	85.1614	5548.62	5521.17	5128.84	6304.25	6117.78	6109.2
Agbl5	1063.82	703.427	974.43	1069.2	1126.27	911.363	748.672	1046.24	1317.61	847.303	1033.04	308.367	338.363	303.92	341.908	398.915	496.284
Agfg2	198.652	308.861	92.4534	116.037	284.819	251.46	130.87	346.547	269.346	179.943	327.686	1237.45	1220.06	1423.63	1269.95	1180.39	1344.56
Agk	1023.66	1104.46	946.547	623.699	418.775	890.053	1015.13	667.79	1510.52	584.377	918.262	481.451	522.185	530.77	473.282	691.561	573.977
Agpat3	702.881	813.388	306.711	848.175	885.019	1165.66	1419.53	1450	774.067	760.826	709.987	4128.14	4676.89	4721.67	4424.6	4677.44	4322.27
Agpat4	391.877	937.902	1648.02	1415.24	359.6	457.457	382	875.718	502.294	588.745	1094.14	1311.06	1250.97	1241.86	1253.1	1203.28	1043.31
Agpat5	2016.37	2313.22	1581.25	1359.98	3231.2	3346.4	2959.32	2167.29	1748.32	1945.3	1318.15	1153.89	1413.64	1320.38	1172.26	1234.35	860.965
Agrn	436.383	1137.61	611.954	1111.33	361.551	506.471	403.222	932.926	958.484	236.721	525.779	3600.94	3421.04	2915.6	4926.51	3547.72	4801.11
Agt	6966.94	5803.67	3906.52	2568.7	2117.93	4661.95	8126.92	7643.83	5359.02	3211.89	4233.08	485.43	569.36	447.883	466.545	544.42	543.851
Ahcyl1	1363.43	2241.26	2440.48	2148.76	2474.93	3245.53	2820.19	2690.96	1790.79	2184.65	1623.62	6326.51	6607.83	7548.57	6287.41	6253.48	5974.43
Ahi1	1108.87	1144.08	545.915	571.896	1095.06	983.818	855.962	774.504	960.911	428.019	904.377	4253.48	4358.05	3907.34	3836.79	4564.63	4255.67
Ahsa1	2472.3	2538	2248.23	1953.29	2886.55	2577.11	1616.42	1932.96	2949.46	1912.11	2401.18	2033.24	1940.71	2022.74	2236.72	2241.44	2222.97
Ahsa2	1050.79	785.897	907.658	1199.05	846.003	708.207	905.481	700.794	1064.04	1460.51	1079.33	875.365	862.174	882.678	823.612	1082.3	994.153
Aifm3	611.696	706.661	10.2726	320.483	518.916	939.777	530.555	754.702	256	136.267	102.749	1384.67	946.765	825.965	1293.53	1177.13	1924.88
Aig1	288.208	130.174	436.586	446.19	273.114	465.982	328.944	63.8086	407.659	340.668	121.262	397.893	463.622	444.974	503.599	640.879	496.284
Aimp1	661.088	629.85	799.796	457.241	608.003	785.634	572.999	404.855	428.285	426.272	713.69	797.776	839.4	844.869	825.296	943.335	868.893
Aimp2	1222.31	879.687	716.147	911.028	1169.84	999.445	951.462	899.921	742.522	752.091	717.392	381.978	359.51	378.083	389.068	382.566	393.222
Aip	469.492	634.701	1339.84	755.622	560.534	179.005	728.629	577.578	1204.78	487.418	800.702	586.893	533.572	511.866	596.235	725.894	734.119
Ak1	869.51	952.456	343.398	607.122	1022.23	824.702	755.746	1207.96	572.664	727.633	446.172	1525.92	1475.46	1305.84	1431.64	2064.87	1988.31
Ak2	896.648	903.135	1049.27	636.822	851.205	910.653	926.703	1205.76	1022.79	1160.89	573.914	356.115	372.524	322.824	370.541	297.551	318.7
Ak3	3661.49	2605.1	2592.36	3062.55	3236.4	2921.62	2997.05	2974.8	3416.57	3731.63	5325.37	1159.86	1281.87	1179.33	1217.73	1340.61	1227.23
Ak6	1866.03	1441.62	1642.88	2206.08	3134.31	1715.47	1555.12	1776.74	2142.64	2598.69	2011.48	1760.68	1895.16	1990.75	1894.81	1605.47	1831.33
Akap7	721.335	265.2	542.98	600.906	183.376	203.867	393.79	335.545	627.261	700.554	309.173	580.924	481.516	660.191	490.125	766.766	783.272
Akap8	473.834	785.089	468.137	911.719	516.965	129.281	680.289	518.17	809.252	414.043	692.399	1082.27	974.42	1055.72	1371	1047.97	1268.46
Akap8l	693.111	1554.01	879.041	612.648	719.2	347.355	1039.89	1167.26	1167.17	1113.72	1007.13	1402.57	1111.07	1013.55	1677.54	1031.62	1928.05
Akap9	1170.2	1364	2116.89	1193.52	1171.14	1018.62	973.863	1433.49	2254.26	1098.87	1471.81	1213.57	1501.48	1384.36	1313.74	1517.18	1355.66
Akirin1	892.306	764.875	610.486	734.21	1311.6	709.627	609.549	429.058	744.948	935.528	883.087	1293.15	1421.77	1557.41	1310.37	1244.16	1239.92
Akr1a1	4834.95	5979.13	6714.61	6196.24	4834.76	5248.69	6820.58	4576.62	6310.22	7409.97	8867.89	4898.07	4499.57	4593.7	4593.03	5148.29	5026.26
Akr1b10	922.158	690.49	851.159	793.61	689.938	460.299	603.654	959.329	402.806	182.563	870.127	196.957	157.794	159.958	197.061	196.188	190.269
Akr1b3	832.059	1028.46	790.257	763.91	993.614	623.677	768.715	551.174	299.678	675.222	842.357	578.935	543.333	507.503	552.443	657.228	715.093
Akr1e1	921.615	1067.27	1402.21	1625.21	2221.98	1466.85	1542.15	788.806	1249.67	1098	1238.54	334.23	333.483	330.095	385.7	498.643	415.42
Akr7a5	948.754	989.648	214.991	578.113	1024.83	646.407	664.962	1001.13	621.195	954.745	646.116	427.735	318.842	290.833	346.961	379.296	390.05
Akt1s1	463.522	511.803	66.7719	467.601	297.824	353.748	642.561	591.88	351.849	847.303	485.05	972.849	1208.67	1087.71	1118.36	930.256	1086.12
Aktip	1637.52	1472.34	1167.41	1803.41	893.472	1417.12	1682.45	1223.36	930.579	1353.94	1468.11	1018.61	1010.21	891.403	978.566	1196.74	1122.58
Alad	1126.24	882.113	1305.35	1563.74	906.478	860.929	713.302	840.513	562.958	947.757	1066.37	320.304	235.878	223.941	282.959	330.249	318.7
Alas1	3655.52	2186.28	1477.05	2870.53	2062.66	3058.71	2211.82	1942.86	2413.2	2138.35	4924.55	1147.92	1198.91	1188.05	1195.84	1098.65	1117.83
Aldh18a1	851.056	687.256	873.171	1257.07	2272.7	115.785	951.462	1039.64	753.441	835.074	996.018	366.062	491.277	513.32	545.706	495.373	559.707
Aldh1l1	1801.98	2926.9	1786.7	1834.49	1293.39	1528.65	3480.44	3731.7	1538.43	615.824	1146.9	1143.94	1351.82	1489.06	1231.21	904.097	1022.69
Aldh2	2003.89	1761.8	1586.38	2019.6	1242.02	2349.09	2448.81	2408.22	1624.57	1159.15	2404.88	1062.38	977.673	994.648	1025.73	1335.71	1750.47
Aldh3a2	650.233	704.235	567.928	457.241	573.539	291.949	464.53	640.286	1030.07	726.759	1092.29	807.724	976.046	817.24	907.826	1168.95	892.676
Aldh6a1	3209.37	4845.56	3680.53	3115.04	3402.87	4190.99	5674.58	5544.75	2637.65	2293.83	2767.75	1032.53	1132.21	983.015	968.46	1160.78	1065.5
Aldh9a1	810.349	1108.5	1256.19	974.572	796.582	636.463	1364.12	727.198	723.109	975.709	1740.25	385.957	405.059	401.349	448.018	534.611	545.436
Aldoa	15221.3	17300.3	17393.7	17163.8	19080.3	23489.4	20017.3	18576	12696.9	10799.2	14857	40837.8	40572.6	38141.3	41626.9	37038.6	38039.4
Aldoc	148712	166588	158521	167769	197532	205836	184637	159352	109039	82523.9	123271	14765.8	14777.3	14570.7	15446.5	13752.7	17636.3
Alg1	513.999	621.764	1408.08	781.868	792.03	332.438	718.018	741.5	1193.86	980.077	1083.96	304.388	338.363	341.729	325.066	441.422	524.824
Alg11	813.062	771.344	746.231	649.945	647.02	811.916	873.647	628.185	781.346	471.695	658.15	598.83	688.113	658.736	537.285	711.18	532.752
Alg14	506.943	448.738	408.703	848.175	345.294	544.119	551.777	467.563	542.332	496.153	888.641	109.421	135.02	125.058	143.164	170.029	190.269
Alg2	2350.17	1832.95	561.324	1515.39	727.653	1347.51	2446.45	1332.28	1167.17	1629.09	1574.56	2735.52	2679.25	2703.29	2395.04	3093.22	2429.09
Alg3	1188.66	1108.5	1400.01	1148.63	1345.41	2066.37	1071.72	1427.99	980.323	1312.01	1130.24	145.231	141.527	189.041	193.692	147.141	139.53
Alg5	1393.82	1131.14	1022.86	1439.41	1905.94	2052.17	1565.73	1258.57	1611.22	1279.69	1199.67	274.546	273.293	277.745	245.905	292.646	329.799
Alg6	252.386	191.623	166.563	104.986	70.2293	117.916	313.617	227.731	158.938	138.014	125.891	119.368	125.259	127.966	136.427	192.918	158.557
Alg8	628.522	901.518	242.874	244.506	722.451	594.553	621.339	426.858	565.384	524.105	327.686	107.431	125.259	139.6	112.847	85.0146	120.503
Alkbh2	211.136	46.0866	170.232	129.16	85.8358	44.0409	100.216	72.6098	75.2228	265.547	170.323	47.7472	26.0279	21.8125	48.8441	35.9677	49.1527
Alkbh3	179.113	390.523	377.151	241.744	266.611	563.298	554.135	238.732	348.209	296.993	694.251	107.431	128.513	127.966	136.427	99.7287	136.359
Alkbh3os1	0	0	2.20127	0	0	0	54.2345	2.2003	0	0.873509	6.47967	7.95787	17.8942	1.45416	6.73711	11.4443	9.51343
Alkbh6	708.309	925.774	893.717	864.061	1204.3	872.295	791.116	1148.55	1130.77	729.38	1311.67	401.872	338.363	348.999	449.702	475.755	488.356
Alkbh7	747.388	498.867	752.835	745.261	661.326	749.406	820.592	449.961	775.28	442.869	655.373	143.242	125.259	125.058	185.271	199.457	187.097
Alyref2	77.6154	333.117	273.692	147.809	338.791	117.206	253.487	148.52	138.313	131.9	85.1614	65.6524	81.3372	50.8957	69.0554	75.2052	72.9363
Amacr	199.195	345.245	347.067	452.406	538.424	289.818	611.907	498.367	292.398	450.73	415.625	187.01	188.702	171.591	185.271	202.727	220.394
Amd1	533.538	604.785	628.83	343.276	200.934	502.209	455.098	570.977	465.896	350.277	336.017	2850.91	2724.8	2834.17	2373.15	1986.4	1996.23
Amd2	92.8129	130.174	145.284	62.1627	48.7703	89.5026	70.7407	128.717	86.1422	50.6635	77.7561	447.63	414.82	440.612	343.593	351.503	271.133
Amdhd2	613.325	564.358	318.451	519.404	219.792	71.0338	234.623	682.092	414.939	718.024	541.516	181.041	169.181	165.775	240.852	322.075	302.844
Amer2	1471.44	1621.92	766.043	893.07	1656.24	1248.77	2900.37	2066.08	1138.05	1503.31	1081.18	439.672	497.784	555.491	461.492	485.564	423.347
Amfr	626.351	1152.97	556.922	607.813	942.243	1066.93	1288.66	1126.55	872.342	718.898	614.643	3618.84	3765.91	4180.72	3440.98	3480.69	3223.47
Amn1	446.696	359.799	779.984	350.183	765.369	215.232	1069.36	471.964	304.531	593.112	306.396	264.599	188.702	189.041	208.851	219.076	258.448
Ampd2	467.864	1083.44	572.331	480.034	241.251	332.438	840.635	872.418	359.128	84.7303	594.279	1096.2	1050.88	788.157	1397.95	1466.5	1855.12
Amz2	631.236	586.189	506.293	593.308	1181.54	724.544	332.481	880.119	1000.95	825.466	1016.38	841.545	782.464	785.249	916.247	1008.73	987.811
Anapc1	809.263	912.029	484.28	694.15	712.047	431.885	420.907	667.79	598.143	609.709	590.576	1778.58	1942.33	1973.3	1657.33	1891.57	1465.07
Anapc10	490.66	273.285	516.565	431.685	594.348	252.88	261.74	476.364	410.086	408.802	407.294	226.799	175.688	194.858	183.586	192.918	237.836
Anapc11	1328.15	895.05	1035.33	1109.95	1026.13	1285.71	787.579	1026.44	1306.69	1134.69	1162.64	664.482	644.191	622.382	690.554	902.463	903.775
Anapc13	469.492	525.549	701.472	610.575	499.408	533.464	417.37	614.983	652.74	502.268	465.611	308.367	222.864	187.587	282.959	336.789	372.609
Anapc16	1724.91	1307.4	1527.68	1100.28	2119.23	1494.55	1280.41	913.123	1113.78	1222.91	1804.13	799.766	806.865	802.699	820.244	887.749	933.901
Anapc2	1852.46	2231.56	829.88	471.055	1991.78	1285.71	2158.77	1530.31	1321.25	1377.52	1607.88	1374.72	1342.06	1241.86	1441.74	1546.61	1563.37
Anapc4	624.723	653.297	937.742	797.754	708.795	443.251	960.894	1413.69	582.37	1091.89	809.033	994.734	919.11	956.84	823.612	953.144	886.334
Anapc5	3454.16	3924.64	3143.42	2282.75	3533.57	3495.57	2262.52	3821.92	2477.5	5137.1	3469.4	2341.6	2204.24	2313.58	2578.63	2707.39	2953.92
Anapc7	163.372	768.918	777.783	535.98	835.598	137.095	992.727	119.916	434.351	623.685	613.718	618.724	590.508	538.041	587.813	645.784	616.787
Ang	163.372	49.3207	57.9668	48.3487	1.95081	9.23439	29.4753	68.2092	122.54	49.79	51.8374	33.8209	14.6407	14.5416	15.1585	21.2536	38.0537
Angel2	1141.44	1030.08	267.088	653.399	739.358	694	413.833	745.901	573.877	1178.36	660.001	919.134	969.54	1201.14	1005.51	928.621	900.604
Angptl1	114.523	19.4049	57.2331	127.779	22.1092	114.364	17.6852	6.60089	86.1422	78.6158	180.505	31.8315	30.9081	23.2666	35.3698	29.4281	42.8104
Ank	366.909	499.675	281.763	76.6673	139.808	180.426	516.407	437.859	201.403	210.516	191.613	3368.17	3816.34	2890.88	3663.31	4360.27	4306.41
Ank2	1174.54	1948.57	1448.44	1654.22	2769.5	2042.93	2366.28	2758.07	1690.09	1073.54	1495.88	13058.9	15969.7	14692.9	11882.6	12583.8	10504.4
Ank3	396.219	262.774	224.53	311.504	358.299	382.872	532.913	583.079	360.341	379.976	469.313	12802.2	15958.4	16973	11862.4	7937.42	7418.89
Ankle2	862.997	689.681	378.619	437.211	412.922	630.78	788.758	442.26	567.811	687.451	541.516	927.092	946.765	1099.35	858.982	788.02	745.218
Ankmy2	455.38	651.68	361.009	467.601	407.07	794.868	946.746	709.596	571.451	695.313	710.913	915.155	912.603	847.778	857.298	801.099	849.866
Ankra2	656.746	939.519	530.507	863.37	731.555	522.098	483.395	529.171	479.242	667.361	731.277	568.988	549.84	479.874	602.972	703.005	664.354
Ankrd10	722.963	707.469	292.035	399.222	734.806	335.99	505.796	931.826	845.65	1290.17	910.857	994.734	1109.44	1366.91	825.296	825.622	791.2
Ankrd12	662.174	903.135	1094.03	1011.87	786.828	1006.55	718.018	655.688	953.631	1142.55	1113.58	1408.54	1534.02	1499.24	1315.42	1943.89	1344.56
Ankrd16	137.862	264.391	344.866	347.42	205.486	522.098	273.531	694.194	297.251	394.826	160.14	362.083	307.455	254.479	375.594	271.393	348.826
Ankrd17	522.683	194.049	396.963	613.338	356.999	443.251	951.462	387.252	561.744	105.695	383.226	3123.46	3619.51	3727.02	2934.01	3135.73	2879.4
Ankrd37	253.471	152.005	449.06	178.2	89.7374	146.33	16.5062	72.6098	137.1	96.9595	85.1614	59.684	39.0419	46.5333	65.6869	73.5703	79.2785
Ankrd40	519.426	328.266	141.615	82.1928	343.993	363.693	149.734	339.946	160.152	60.2721	219.383	2252.08	2531.21	2504.07	2413.57	2069.78	2284.81
Ankrd45	86.8424	382.438	131.343	3.45348	122.901	7.10338	87.2468	264.036	93.4219	200.033	141.627	873.376	938.631	718.357	847.192	1023.44	1092.46
Ankrd46	1868.74	2152.32	2816.89	2107.31	2610.19	1419.97	1833.36	1461	1927.89	1850.96	2044.8	3817.79	4275.08	3705.21	4121.43	5194.06	5103.95
Ankrd54	1287.98	1082.63	508.494	705.201	594.348	706.786	233.444	918.624	710.977	837.695	1316.3	342.188	418.073	443.52	380.647	266.488	344.069
Ankrd6	483.061	265.2	650.109	420.634	144.36	124.309	545.882	248.634	192.91	1024.63	108.303	1151.9	1075.28	898.673	1276.68	1198.38	1205.03
Anks3	400.561	749.513	687.531	332.225	97.5406	402.051	240.518	627.085	552.038	578.263	621.123	656.524	569.36	490.053	823.612	575.483	749.975
Ano10	555.249	745.47	361.009	585.02	639.216	1515.15	1701.31	1390.59	674.579	582.63	918.262	252.662	268.413	276.291	257.695	282.837	272.718
Anp32a	416.301	338.777	337.528	452.406	384.96	471.664	259.382	486.266	679.432	367.747	572.988	6575.19	6866.49	6220.91	6425.52	4693.79	5173.72
Anp32b	1282.55	467.334	434.384	551.866	1273.88	890.764	887.795	601.781	1045.84	1011.52	858.094	1380.69	1490.1	1327.65	1362.58	1242.52	1430.19
Anp32e	1355.83	1654.27	1512.27	1301.96	1605.52	1265.11	1051.68	1925.26	1466.84	1730.42	1977.23	2480.87	2794.75	2954.86	2243.46	1746.07	1568.13
Anxa3	2225.88	1425.45	2088.27	1591.36	1165.29	1134.41	755.746	1225.57	2277.31	1582.8	3209.29	137.273	185.449	157.05	197.061	117.713	207.71
Anxa4	605.726	845.729	859.23	873.04	355.048	366.534	404.401	614.983	897.82	317.084	725.723	41.7788	48.8023	45.0791	53.8969	39.2375	65.0084
Anxa5	5113.39	6542.68	5713.04	9039.14	4659.19	7005.35	5544.89	5980.41	4717.2	5018.31	5446.63	559.04	639.31	615.111	648.447	470.85	612.03
Anxa6	2795.78	2666.55	1702.32	2402.93	1454.01	1621.7	2800.15	2225.6	1301.84	1951.42	2481.71	2128.73	1843.1	1464.34	2625.79	2637.09	3252.01
Anxa7	1183.23	1272.64	1189.42	1199.74	473.397	1300.63	535.271	1170.56	784.986	911.07	1828.19	1018.61	1286.75	1089.17	998.777	1423.99	1230.4
Ap1ar	262.698	87.3219	203.985	75.9766	398.616	84.5302	107.29	150.72	90.9953	262.926	154.586	1203.63	1348.57	1366.91	1239.63	1512.28	1368.35
Ap1b1	253.471	824.707	561.324	304.597	175.573	517.126	758.104	1309.18	411.299	1376.65	542.441	2449.03	2908.62	2921.42	3035.07	3287.78	3099.79
Ap1m1	3289.7	2968.14	1603.99	2250.98	2711.63	2020.91	2031.44	2185.99	2175.39	3537.71	2247.52	1090.23	979.3	907.398	1266.58	1324.27	1452.38
Ap1s1	1207.11	930.625	1191.62	1723.29	1120.42	1766.61	1177.83	1475.3	1636.7	1699.85	1208.92	3976.94	3772.42	3830.27	3895.74	3595.14	3623.03
Ap1s2	326.745	270.051	432.917	713.489	466.244	467.402	537.629	243.133	650.313	874.382	485.05	990.755	1021.6	1154.61	934.774	825.622	932.316
Ap2a1	166.086	540.102	136.479	361.234	381.709	182.557	324.228	679.892	240.228	371.241	457.28	5498.89	5709.87	5636.34	6262.15	4935.75	5413.14
Ap2a2	695.825	499.675	319.184	547.031	309.529	150.592	1410.1	559.975	471.962	984.444	812.736	6427.97	7320.35	8271.29	6939.23	7036.59	5524.13
Ap2m1	8755.35	9510.81	10656.4	9784.4	9635.72	8818.13	8560.8	7585.52	8337.6	9004.13	8987.31	8115.04	8252.47	8547.58	9169.21	8900.37	8292.54
Ap2s1	833.687	418.013	1156.4	761.838	888.92	1135.83	1078.8	1061.64	1517.8	897.967	827.547	2405.27	1800.81	1768.26	1864.5	2350.98	2107.22
Ap3b1	845.628	906.369	623.694	454.478	466.895	573.243	634.308	374.05	356.702	856.039	302.693	1513.98	1571.43	1519.6	1709.54	1423.99	1558.62
Ap3d1	883.079	855.431	504.091	529.764	752.364	760.772	864.215	776.705	943.925	919.805	1248.73	3598.95	3538.17	3706.66	3658.25	3299.22	3478.74
Ap3m1	2175.95	1575.84	2587.96	1945	2062.01	1844.04	2308.5	2006.67	1950.94	1207.19	1781.91	901.229	1006.95	1057.18	933.09	954.779	906.947
Ap3m2	534.624	275.711	166.563	271.444	236.699	691.869	643.74	965.93	373.687	301.361	493.381	1710.94	2057.83	1810.43	2004.29	2761.34	2272.12
Ap3s1	1194.63	583.763	714.68	841.959	691.238	733.069	624.876	515.97	724.323	858.659	730.352	789.818	818.252	865.228	746.135	855.051	718.264
Ap3s2	502.601	843.303	146.018	958.686	276.365	821.861	655.53	633.685	550.825	609.709	725.723	1251.37	1522.63	1292.75	1421.53	1589.12	1411.16
Ap4m1	445.61	595.891	318.451	707.273	286.119	168.35	590.685	547.874	612.702	901.461	516.522	580.924	497.784	520.591	618.13	604.912	619.958
Ap4s1	694.197	447.121	314.782	509.734	379.758	708.207	176.852	633.685	816.531	859.533	652.596	515.272	512.424	568.578	448.018	595.102	499.455
Ap5s1	813.605	802.068	614.889	669.285	887.62	730.227	748.672	658.989	452.55	255.938	879.384	266.589	239.131	244.3	252.642	214.171	294.916
Apba2	1065.45	945.179	1183.55	815.712	835.598	1115.23	1635.29	1865.85	692.778	865.647	1020.09	6326.51	7089.35	9223.76	5953.92	5414.78	4469.72
Apbb1	2467.95	2415.1	1736.07	762.529	2299.36	1468.98	2980.54	1864.75	1857.52	2808.33	2204.01	5413.34	5760.3	5552	6351.41	6832.23	6635.61
Apbb2	684.427	506.144	307.444	712.798	344.644	279.873	635.487	403.754	404.019	469.074	925.668	379.988	520.558	575.849	523.811	578.753	515.311
Apex1	2339.86	1654.27	1910.7	1451.84	2292.21	1884.53	1922.97	1679.93	2532.1	2563.75	1648.61	1139.96	1089.92	1004.83	1022.36	987.477	992.567
Aph1a	635.578	478.653	865.1	433.066	172.322	167.64	653.172	407.055	319.09	336.301	413.773	879.344	797.105	799.79	899.405	905.732	948.171
Api5	1660.32	1675.29	2558.61	1027.76	1163.99	1275.06	1657.69	1924.16	1415.89	1380.14	2596.5	2184.43	2272.56	2427	1851.02	1903.02	1694.98
Apip	462.979	519.889	275.893	499.373	650.921	495.816	406.759	700.794	740.095	470.821	550.772	157.168	169.181	136.691	138.111	153.68	155.386
Aplp1	2924.96	5637.92	7427.83	4571.03	4085	5941.26	8756.52	8824.29	3770.85	3964.86	6147.36	25526.9	24659.8	22997.6	25429.2	24768.7	26869.1
Aplp2	5312.04	8166.22	4394.47	6627.23	4671.55	5832.58	8328.53	8494.24	5329.9	5282.98	9493.65	8590.52	8135.35	7410.42	7739.26	9521.63	8205.33
Apmap	1385.14	1723.8	826.945	1326.14	756.915	945.46	685.005	649.087	804.399	691.819	871.053	1012.64	1047.62	1144.43	958.354	1115	975.126
Apoa1bp	2479.89	2538.8	2473.5	2648.13	2999.7	3509.07	3532.32	2128.79	3091.41	1911.24	1736.55	541.135	611.656	504.595	596.235	742.243	816.569
Apoa2	0	0	0	0	0	0	0	0	0	0	0	1.98947	3.25349	11.6333	8.42139	4.90469	6.34228
Apobec1	144.918	447.929	308.912	164.386	92.3385	262.115	84.8888	174.924	355.488	62.0191	125.891	29.842	29.2814	18.9041	33.6856	21.2536	36.4681
Apobec3	483.061	306.435	770.445	676.882	677.582	655.642	485.753	499.467	473.176	359.886	739.608	97.4839	99.2314	106.154	77.4768	47.412	126.846
Apod	1605.5	2423.99	751.368	5564.94	257.507	652.09	4468.45	14245.8	5412.4	4246.13	3981.3	517.261	1021.6	830.328	1034.15	485.564	1263.7
Apoe	254014	332962	282811	275057	292504	402045	463211	436747	263950	161044	231432	32762.5	26406.9	25770.7	31499.4	29366	33463.5
Apoo	1130.04	821.473	1744.14	1057.46	1667.95	1289.97	1023.38	1172.76	1191.43	1139.06	660.927	505.325	484.77	516.228	488.441	549.325	651.67
Apoo-ps	81.4148	78.428	170.965	75.9766	136.557	106.551	94.3209	90.2122	93.4219	94.3389	54.6144	75.5997	84.5907	72.7082	80.8454	94.824	90.3775
Apopt1	512.37	724.449	668.453	866.133	231.496	796.999	657.888	471.964	577.517	462.086	625.751	266.589	253.772	190.495	266.116	348.233	315.529
App	2270.93	3610.92	1887.96	3042.52	1478.07	1743.88	2707.01	2814.18	1155.03	1680.63	4308.06	17236.7	19602.3	20449.9	17688.3	24144.1	19301.2
Appbp2	1495.86	798.834	1318.56	616.792	790.079	671.979	643.74	991.234	1105.29	840.315	1086.73	1496.08	1939.08	1955.85	1401.32	1651.24	1312.85
Appl1	813.062	740.619	529.773	961.449	464.293	437.568	610.728	700.794	1256.95	554.678	778.486	1939.73	2192.85	2300.49	1601.75	2024	1544.35
Appl2	2483.15	2504.85	1550.43	1683.92	1529.44	2962.11	3099.62	3417.06	2006.75	1368.79	2192.91	1060.39	1107.81	1126.98	1227.84	1301.38	1539.59
Aprt	855.398	342.819	989.105	1408.33	832.347	1124.46	1129.49	598.481	734.029	895.346	767.378	658.514	569.36	524.953	663.606	510.088	586.661
Aptx	217.649	350.096	724.952	261.083	475.998	588.87	647.277	518.17	414.939	1028.12	746.088	457.577	411.566	478.42	382.331	474.12	475.671
Aqp11	421.186	950.839	1000.85	846.794	679.533	298.342	575.357	606.182	799.546	423.652	1031.19	360.094	364.391	302.466	436.228	768.401	651.67
Aqp4	5410.28	7405.38	7374.26	7120.39	7313.6	10069.7	11564.9	9102.63	4111.78	3673.1	4256.22	2152.6	3708.98	3948.06	2654.42	2453.98	2433.85
Aqr	328.373	515.038	443.923	363.997	563.785	761.482	874.826	447.76	195.337	690.072	864.573	680.398	860.548	933.573	725.924	622.895	643.742
Araf	1213.08	2129.68	1932.72	1865.57	1870.18	1424.94	1630.57	1267.37	1408.61	1198.45	1063.59	2532.59	2557.24	2313.58	2401.78	2705.75	2724.01
Arcn1	1862.23	2667.36	1833.66	1993.35	2579.63	2277.34	2606.79	1881.25	1674.31	1648.31	2648.33	2343.59	2775.23	2915.6	2415.26	2287.22	2157.96
Arf1	4490.84	5110.76	5393.12	4240.18	4684.55	4625.72	4436.62	5267.51	4878.56	5075.09	6134.4	8244.35	8625	9164.14	8579.71	7770.66	7374.49
Arf2	1632.1	1258.89	1592.99	1318.54	2147.19	1341.83	595.401	1498.4	1637.92	2044.88	1382.02	815.681	849.16	1047	860.666	822.353	738.876
Arf3	501.515	854.623	340.463	549.103	574.189	359.431	821.771	1145.25	156.512	572.148	689.622	26221.2	27470.8	28366.4	26348.8	25466.8	24029.3
Arf4	5690.89	3853.48	6116.6	4579.32	5730.19	5280.65	5767.72	4382.99	4318.03	5552.89	6029.8	2848.92	2466.14	2746.92	2428.73	1976.59	2018.43
Arf5	766.385	1028.46	887.846	842.649	1450.1	1574.11	1039.89	796.507	1412.25	1445.66	1091.36	2769.34	2682.5	2502.62	2605.58	2990.22	3167.97
Arfgap1	552.535	892.624	256.081	509.043	434.381	671.269	627.234	478.565	300.891	1115.47	1295.93	2534.58	2523.08	2460.45	2342.83	1881.77	2005.75
Arfgap2	1071.42	1339.74	1609.13	2153.59	788.128	801.261	1224.99	2397.22	1526.29	1093.63	1729.15	1768.64	1904.92	2166.7	1630.38	1392.93	1468.24
Arfip2	646.433	405.077	122.537	189.941	1039.78	441.83	1085.87	865.817	1091.94	925.046	374.895	1679.11	2080.61	2258.32	2069.98	1883.4	2088.2
Arfrp1	744.131	1055.95	923.801	1033.97	934.439	559.746	1083.51	739.3	815.318	765.194	1518.09	433.704	458.742	440.612	545.706	495.373	527.995
Arglu1	381.564	542.528	345.6	604.359	584.594	365.824	524.66	518.17	817.745	390.458	275.849	1547.81	1493.35	1561.77	1746.6	1528.63	1660.09
Arhgap1	1857.89	1586.35	898.119	1322.68	713.998	1950.59	1901.74	1213.46	1966.71	2333.14	2231.78	1092.22	1133.84	1158.97	1173.94	1049.6	1036.96
Arhgap12	379.393	897.475	887.846	826.073	792.03	972.452	1062.29	840.513	503.507	685.704	801.628	600.819	605.149	706.724	577.707	822.353	800.713
Arhgap5	1167.49	1238.68	768.978	895.833	1625.68	1375.92	1674.2	1324.58	1250.88	781.79	794.223	2196.37	2588.15	2626.22	2005.98	2521.01	1652.16
Arhgdia	3831.92	4596.53	3520.57	4122.07	3506.91	4528.4	4611.11	4168.46	4826.39	5401.78	6674.99	3827.73	4112.41	3984.41	4224.17	3989.15	4293.73
Arhgdib	1163.69	634.701	1253.99	785.322	652.872	564.008	598.938	223.33	1017.93	1477.98	1356.1	65.6524	91.0977	117.787	67.3711	52.3167	130.017
Arhgef1	200.28	628.233	381.554	93.244	768.62	545.539	640.203	620.484	675.792	765.194	884.012	759.976	509.171	459.516	1253.1	683.387	1374.69
Arhgef2	1147.41	1558.05	1689.84	703.819	1582.11	1228.17	1006.88	1755.84	1766.52	1900.75	1897.62	3121.47	2578.39	2078	3590.88	2419.65	3091.86
Arhgef25	921.615	1239.49	838.685	1353.76	435.031	422.651	551.777	422.457	914.806	718.024	298.065	7082.5	5600.88	4426.48	6834.8	7558.12	9237.54
Arhgef4	305.034	756.79	544.448	192.014	409.671	370.796	203.969	271.737	288.758	113.556	271.221	5689.88	6025.46	4542.81	6593.95	6573.92	6963.83
Arhgef7	560.677	358.182	281.029	72.5231	589.146	682.635	257.024	323.444	328.796	118.797	410.996	4205.73	5472.37	6436.13	4193.85	2615.83	2563.87
Arid1a	603.012	352.522	310.379	568.443	515.665	584.608	521.123	612.783	374.901	708.416	563.732	3232.88	3674.82	3674.67	3538.67	2269.24	2752.55
Arid4a	747.388	712.32	1157.14	606.431	503.31	605.918	710.944	828.412	647.887	764.32	469.313	825.629	907.723	785.249	934.774	931.891	835.596
Arid4b	1380.25	1110.12	761.64	868.205	1055.39	1067.64	478.679	814.11	1208.42	1681.5	920.114	1350.85	1651.15	1737.73	1273.31	1312.82	1055.99
Arid5a	1452.44	1222.51	992.774	1738.48	595.648	2153.03	310.08	539.073	353.062	741.609	336.017	316.325	400.179	401.349	296.433	152.045	231.493
Arl1	1371.57	1021.99	1991.42	1086.47	1649.09	1536.46	1032.81	1591.91	1498.39	1153.03	1512.54	2460.97	3107.08	3175.89	2684.74	2687.77	2538.5
Arl14ep	473.834	447.121	656.713	592.617	533.872	497.947	385.537	588.579	399.166	819.351	634.082	865.418	775.957	850.686	811.822	944.97	918.046
Arl15	768.013	384.863	350.736	413.036	596.298	548.381	330.123	668.89	686.711	658.626	741.46	411.82	455.488	436.249	446.334	613.086	581.905
Arl16	433.669	451.972	330.191	344.657	245.152	335.99	162.704	413.656	376.114	412.296	526.705	276.536	348.123	283.562	358.751	354.772	366.267
Arl2	823.375	721.214	1405.88	1556.83	1313.55	1132.28	985.653	1332.28	1152.61	750.344	912.708	531.188	489.65	524.953	463.177	564.039	497.869
Arl2bp	1711.34	2858.18	2513.12	1576.17	2186.86	2205.6	1392.41	1545.71	1912.11	3291.38	3135.24	1977.53	1999.27	1951.49	2005.98	2213.65	1878.9
Arl3	1274.96	1167.53	738.894	1261.9	1111.31	1522.25	975.042	1150.76	1169.59	1095.38	1009.9	1094.21	982.553	1003.37	1145.31	1221.27	1162.22
Arl4d	214.392	46.8951	38.8891	389.553	70.8795	127.861	0	161.722	228.095	213.136	252.707	1307.08	1342.06	1660.66	926.353	145.506	225.151
Arl5c	87.3852	84.8963	61.6356	179.581	165.819	148.461	34.1913	40.7055	55.8105	96.9595	76.8304	31.8315	24.4012	31.9916	20.2113	19.6188	26.9547
Arl6	395.133	472.185	398.43	570.515	251.005	376.479	333.66	634.786	376.114	244.582	290.66	511.293	502.664	564.216	444.649	464.31	401.149
Arl6ip1	5839.61	7533.94	5312.4	4919.83	6609.35	6726.19	7032.8	10037.8	7358.49	7962.91	6734.23	3624.81	4009.92	3802.64	3974.9	5063.27	4658.41
Arl6ip4	507.486	472.994	609.019	982.861	681.484	332.438	847.709	668.89	822.598	492.659	738.683	531.188	502.664	543.857	480.019	562.404	523.238
Arl6ip5	937.898	987.223	836.483	904.121	954.598	974.583	779.326	909.823	806.825	788.778	1014.53	2775.31	2762.21	3335.85	2900.33	2624.01	2747.79
Arl8a	181.826	207.794	119.602	169.911	243.201	160.536	135.586	302.541	225.668	191.298	141.627	2614.16	3038.76	3097.37	3277.61	3189.68	3340.8
Arl8b	1133.29	1848.31	2535.13	2389.81	2356.58	1934.96	1694.24	1684.33	1697.37	1982.86	1875.4	4086.37	4345.03	4856.91	3823.31	3856.72	3396.29
Armc1	982.405	1514.39	1324.43	1121.69	1002.07	746.565	958.536	1280.57	582.37	766.941	1344.99	1545.82	1878.89	2008.2	1470.37	1674.13	1331.88
Armc10	300.149	323.415	544.448	431.685	377.807	703.945	677.931	526.971	917.233	1032.49	546.144	588.882	575.867	772.161	565.917	446.327	477.257
Armc8	864.082	483.505	923.801	920.007	758.216	572.532	451.561	1280.57	413.725	758.206	709.061	1601.52	1817.07	1811.89	1564.69	1455.06	1407.99
Armcx1	135.691	285.413	867.301	250.723	451.938	384.293	218.117	204.628	124.967	654.258	402.665	821.65	816.626	741.624	739.398	1020.18	834.01
Armcx3	695.282	528.783	195.179	612.648	724.402	546.25	1149.54	349.847	812.892	478.683	266.592	1704.97	1612.1	1934.04	1298.58	1495.93	1193.93
Arnt	321.86	181.921	63.1031	204.446	179.475	275.611	167.42	249.734	315.45	594.859	422.104	596.84	549.84	503.141	591.182	560.769	581.905
Arntl	245.33	999.351	927.469	433.757	502.009	467.402	562.388	474.164	239.014	306.602	494.306	744.061	813.372	741.624	660.237	446.327	532.752
Arpc1a	2561.85	1562.09	2348.76	1862.81	2189.46	2197.07	1557.47	1787.74	1480.19	1662.29	1653.24	3459.68	3728.5	3418.74	3629.62	3287.78	3627.79
Arpc1b	1019.31	1638.9	2093.41	1631.42	1159.43	707.496	733.345	925.225	1315.19	1957.53	1671.76	340.199	531.945	552.582	434.544	261.583	410.663
Arpc2	1943.64	2014.06	2343.62	2542.45	2515.25	2624.7	1591.67	2146.39	1789.57	2423.11	2657.59	8132.94	8712.84	8579.57	7894.21	5362.46	6695.87
Arpc3	1474.69	1499.03	1374.33	1366.89	1249.17	1898.73	924.345	1111.15	1121.06	1043.84	1505.14	2437.1	2379.93	2288.85	2295.67	2225.09	2532.16
Arpc4	1481.75	1563.71	1325.9	1365.51	1812.96	1446.96	2224.79	1770.14	2068.63	2095.55	2036.47	2998.13	2575.14	2502.62	2593.79	2530.82	2641.56
Arpc5	2234.56	1940.49	2185.86	2719.96	2538.01	1713.33	2620.94	2093.58	2415.62	3779.67	2527.07	2860.85	3082.68	3517.62	2923.91	2504.66	2321.28
Arpc5l	1049.71	1130.33	907.658	1413.86	1347.36	1115.23	984.474	1083.65	1521.44	1197.58	1279.27	1577.65	1385.99	1416.36	1485.53	1304.65	1323.95
Arpp19	1351.49	1279.91	2310.6	2134.94	1772.64	2008.12	1562.19	1169.46	962.124	1366.17	1687.49	1758.69	1921.18	3002.85	1682.59	1425.63	1331.88
Arpp21	104.754	264.391	216.458	216.188	119.65	390.686	216.938	367.45	236.588	35.8139	129.593	2850.91	3772.42	7490.4	2514.63	2346.08	2270.54
Arrdc1	353.883	553.847	711.011	580.185	254.906	220.915	694.438	234.332	229.308	84.7303	797.925	71.6208	52.0558	50.8957	69.0554	75.2052	103.062
Arrdc2	0	105.918	190.043	0.690696	78.6828	95.8956	76.6357	23.1031	55.8105	34.0668	51.8374	95.4944	94.3512	104.7	82.5296	71.9354	74.5218
Arsa	401.646	760.024	631.031	273.516	342.693	372.927	670.857	896.621	330.01	338.921	638.711	453.598	331.856	375.174	481.704	510.088	602.517
Arsb	56.9904	437.418	315.516	384.027	206.136	109.392	398.506	374.05	158.938	208.769	101.823	2049.15	2056.2	1621.39	2261.99	3295.95	3475.57
Arvcf	158.487	307.244	206.186	87.7184	187.928	12.0757	96.6789	101.214	197.763	301.361	112.006	362.083	331.856	364.995	410.964	385.835	321.871
Arxes1	689.855	1338.94	833.548	1239.8	1165.29	1467.56	1687.16	1787.74	845.65	793.146	482.273	791.808	785.717	1052.81	774.768	806.004	754.732
Arxes2	1823.69	2156.37	1579.05	2502.39	2125.09	2577.11	3064.25	2940.7	1762.88	1276.2	1208.92	797.776	753.183	937.936	663.606	990.747	803.884
As3mt	1284.73	846.538	771.913	1390.37	914.931	881.529	687.363	1166.16	998.522	1175.74	1132.09	107.431	91.0977	94.5207	104.425	88.2844	110.99
Asah1	3194.72	3579.39	2435.34	2041.7	2270.75	2951.45	2936.92	2794.38	2205.73	2568.99	1780.98	572.966	572.614	716.903	609.709	559.134	640.571
Asb13	806.549	1116.59	531.24	772.198	225.644	252.17	564.746	458.762	626.048	393.079	797.925	471.504	621.416	510.412	601.287	658.863	653.255
Asb3	1045.91	580.529	604.616	709.345	1237.47	427.623	484.574	804.208	746.162	509.256	1120.98	278.525	325.349	338.82	375.594	343.328	228.322
Asb8	526.482	1076.97	1236.38	803.28	1026.78	1480.34	2075.06	1776.74	1457.14	550.31	1313.52	692.335	679.979	587.482	688.87	662.133	602.517
Ascc1	413.587	473.802	327.256	619.554	330.338	246.487	8.25308	415.856	653.953	330.186	309.173	230.778	187.076	184.679	195.376	333.519	290.159
Ascc2	85.2141	208.602	385.223	170.602	352.447	88.0819	180.389	737.099	338.503	184.31	470.239	427.735	418.073	469.695	518.758	400.55	543.851
Ash2l	1141.98	1158.63	1043.4	1030.52	1238.12	847.433	1472.58	761.303	1102.86	1575.81	1355.18	879.344	914.23	930.665	892.667	874.669	862.551
Asl	922.158	600.742	840.152	573.278	168.42	556.905	232.265	221.13	707.337	384.344	298.065	202.926	204.97	162.866	200.429	318.805	294.916
Asna1	159.573	111.578	344.866	107.058	129.404	222.336	208.685	121.016	41.2512	117.924	121.262	1213.57	1356.7	1257.85	1290.16	1312.82	1295.41
Asns	220.905	538.485	451.261	659.615	425.927	310.418	318.333	849.314	122.54	817.604	250.856	1450.32	1368.09	1580.68	1487.22	1791.85	1444.46
Asnsd1	492.831	719.597	145.284	427.541	442.184	404.182	455.098	181.524	308.171	652.511	212.904	258.631	257.026	253.025	269.485	299.186	293.331
Asph	870.596	1262.93	1611.33	991.149	1018.32	1893.05	1452.54	1191.46	1078.6	932.034	1344.07	2468.93	2529.59	2826.9	2224.93	3307.39	2329.2
Asphd2	347.37	223.156	82.1808	113.965	230.196	248.618	172.136	341.046	100.701	182.563	459.131	3967	3552.81	2716.38	3981.63	2784.23	3477.16
Aspscr1	1197.88	1418.98	1626.74	1833.8	1561.3	813.337	1524.46	1808.64	2484.78	1464	1594.93	493.388	458.742	481.328	572.655	596.737	681.796
Asrgl1	3649.01	5016.97	3784.72	3722.16	3220.79	4997.23	5239.53	4423.7	3387.45	2619.65	3134.31	2429.14	2379.93	2451.72	2420.31	2818.56	2528.99
Ass1	458.637	511.803	272.224	344.657	695.79	934.804	496.364	530.271	280.266	347.656	860.871	318.315	312.335	271.929	304.854	318.805	309.186
Atad1	1810.66	1636.48	2364.9	2012	2101.03	2451.38	2170.56	2035.27	1856.3	1062.19	1798.57	2307.78	2280.7	2461.9	2071.66	2396.76	1888.42
Atat1	2315.98	2032.66	1733.13	3070.14	2511.35	1525.81	2862.64	1265.17	2641.29	3243.34	1786.54	598.83	496.157	468.241	582.76	635.975	608.859
Atcay	465.15	599.934	541.513	217.569	492.255	471.664	622.518	466.463	343.356	663.867	310.099	3630.78	3894.43	3232.61	4222.49	4043.1	4223.96
Atcayos	92.8129	86.5134	61.6356	87.0277	29.9125	27.7032	36.5493	59.408	55.8105	75.1217	67.5737	286.483	286.307	248.662	362.12	305.726	310.772
Ate1	822.832	850.58	962.69	888.235	731.555	934.094	872.468	1063.84	653.953	518.864	551.698	1547.81	1878.89	1890.41	1566.38	2001.11	1603.01
Atf2	546.565	760.024	860.697	895.142	1274.53	1066.93	885.437	1118.85	636.967	1084.02	1279.27	2236.16	2381.55	2395.01	1771.86	2071.41	1598.26
Atf4	654.575	339.585	443.189	477.271	806.336	662.745	437.413	695.294	596.929	683.084	1036.75	2077	1752	2156.53	1997.55	1471.41	1709.25
Atf6b	417.929	638.744	170.965	405.439	422.676	549.801	817.055	559.975	431.924	547.69	739.608	1826.33	1686.93	1512.33	2208.09	2207.11	2601.92
Atg10	200.823	114.812	359.541	315.648	159.316	138.516	206.327	166.122	251.147	49.79	204.573	81.5681	60.1895	45.0791	106.11	148.776	117.332
Atg101	933.556	1150.55	745.498	765.982	1574.96	1154.3	999.801	915.323	1115	1094.51	1398.68	851.492	670.219	719.811	682.133	606.546	654.841
Atg12	865.168	895.858	564.259	966.975	1020.28	443.961	931.419	875.718	903.887	797.513	1009.9	1052.43	1161.5	1222.95	1111.62	1152.6	1036.96
Atg13	583.473	660.574	1037.53	564.299	483.802	237.253	1084.69	780.005	718.256	881.37	1126.54	1601.52	1815.45	1302.93	1830.81	1549.88	1542.76
Atg14	335.429	337.16	277.36	462.766	505.911	258.563	154.45	577.578	213.536	646.396	362.862	415.799	536.826	444.974	409.28	385.835	375.78
Atg16l1	140.033	552.23	493.819	196.158	420.075	954.694	1142.46	444.46	718.256	781.79	387.855	1050.44	1115.95	1231.68	1018.99	915.542	1046.48
Atg3	1509.97	837.644	1234.18	1024.3	1154.88	1830.54	854.783	1411.49	442.844	1286.68	1399.61	875.365	1005.33	1042.64	916.247	833.797	954.514
Atg4a	700.71	230.433	620.025	645.11	443.485	149.171	423.265	265.136	152.872	188.678	668.332	57.6945	73.2035	34.8999	67.3711	70.3005	72.9363
Atg4b	472.749	974.286	1102.1	895.833	1465.06	769.296	780.505	1512.7	1765.31	859.533	1298.71	1169.81	1233.07	1174.96	1253.1	1106.82	1170.15
Atg4c	267.041	203.751	166.563	95.3161	71.5298	63.9304	87.2468	204.628	211.109	223.618	163.843	535.167	567.734	587.482	503.599	652.324	589.832
Atg5	1200.05	895.05	248.744	891.689	693.189	689.738	517.586	566.576	461.043	202.654	728.5	377.999	473.383	399.895	473.282	480.659	447.131
Atg9a	223.619	1081.01	197.381	189.941	278.966	473.085	760.462	715.096	361.555	289.131	448.949	1975.54	2378.3	1929.68	2568.52	2378.77	2403.73
Atl1	511.285	618.53	408.703	261.774	882.418	468.823	437.413	402.654	575.09	245.456	488.752	1814.39	1725.98	1506.51	1739.86	2280.68	1899.51
Atl2	1191.37	799.642	204.718	860.607	779.675	743.013	1358.22	1448.9	923.299	684.831	813.662	1048.45	1272.11	1304.39	1017.3	1005.46	791.2
Atox1	1141.44	1102.84	1445.5	1111.33	987.762	1365.98	890.153	1057.24	2151.13	1172.25	1497.73	332.241	234.251	263.204	289.696	349.868	353.582
Atp11b	62.9608	363.033	334.593	405.439	117.049	142.778	200.432	688.693	202.616	134.52	207.35	929.081	1094.8	1068.81	922.984	1152.6	1081.36
Atp13a1	829.888	1160.25	408.703	611.266	98.1909	90.9232	710.944	477.464	389.46	428.019	1200.59	1120.07	1072.02	999.011	1168.89	845.241	1092.46
Atp13a2	162.83	430.141	256.081	158.169	366.753	133.543	1129.49	429.058	738.882	980.95	61.0941	2421.18	2523.08	2248.14	3073.81	3248.54	3277.38
Atp1a1	1075.22	528.783	348.535	294.927	194.431	633.621	622.518	305.841	321.517	303.108	214.755	23617	26057.2	26790.1	23878	19581.1	21368.7
Atp1a2	11487.1	18165.4	13308.9	13086.6	12909.8	17861.4	22112.4	24149.4	10230.3	6838.7	12330.8	20531.3	20062.6	19448	20709.9	18090.1	22137.7
Atp1a3	204.623	380.012	1121.92	495.229	185.978	522.809	334.839	419.156	434.351	313.59	468.388	40720.4	38809.2	35971.7	39811.3	47407.1	45352.1
Atp1b1	1754.22	2290.58	1722.13	2706.15	4204	3927.46	3061.89	3265.24	1310.33	1349.57	1752.29	38910	38999.6	41122.3	33264.5	33826	30035.5
Atp1b2	19474.4	28808.1	21615	19638.6	22829.1	25649.6	35112.1	35093.6	16871.7	14357.9	20221.2	8071.27	8831.59	8232.02	9283.74	8485.11	10187.3
Atp1b3	3692.43	3460.54	3626.23	3744.95	3051.72	2937.25	2935.74	3738.3	2516.32	3404.06	2810.33	1147.92	1122.45	1169.15	1069.52	1182.03	1113.07
Atp2a2	961.78	805.302	414.573	1779.23	840.8	1172.06	649.635	730.498	636.967	414.917	813.662	15195.5	17962.5	18883.8	14402.3	15319	11994.8
Atp2b1	1359.08	959.733	1041.94	943.491	1167.89	1343.25	1081.15	1266.27	1448.65	1141.68	1200.59	15332.8	15751.8	17630.3	12433.3	14383.8	11233.8
Atp2b2	498.259	613.679	984.702	637.513	1536.59	807.654	944.388	1017.64	803.185	738.115	737.757	7741.02	8707.96	8082.24	8396.13	6652.39	6752.95
Atp2c1	1303.72	1645.37	1161.54	1015.32	1034.58	563.298	1885.24	1387.29	768	1115.47	1500.51	3242.83	3839.12	3804.09	3134.44	3756.99	2974.53
Atp5a1	12610.1	12949.5	13912.8	12915.3	12117.8	14829	13925.3	15659.5	10329.8	12154.9	13299.1	16417.1	16740.8	16677.8	15871	16976.8	15746.3
Atp5b	22414.6	21283.1	20541.5	22804	22370.6	22950.3	23194.7	25270.4	18411.4	20630.5	21741.2	21404.7	22440.9	23191	23510.8	22597.5	22412
Atp5c1	6046.41	5614.48	6694.07	6455.25	7290.84	6076.23	6732.15	4518.31	5538.58	4861.95	6050.16	3002.11	2890.72	2764.37	2966.01	3294.32	3066.49
Atp5d	3685.38	3105.59	3389.23	3981.17	4472.56	4615.77	4314	4197.07	3812.1	2987.4	3064.89	3714.33	3019.24	3021.75	3321.4	2833.27	2720.84
Atp5e	1051.34	872.411	1154.93	1373.79	1232.91	1464.72	964.431	1215.66	1687.66	1022.01	954.363	1513.98	972.793	945.207	1029.09	1329.17	1176.49
Atp5f1	5384.23	3909.27	5733.58	4986.83	6351.85	4718.06	4683.03	4032.04	4464.84	4758.88	3939.64	5081.1	4992.48	4944.16	4865.88	5063.27	5134.08
Atp5g1	1458.41	1575.03	1859.34	1607.94	2494.44	2528.09	1996.07	1533.61	1744.68	1544.36	1638.43	2031.25	1813.82	1855.51	2024.5	1790.21	1832.92
Atp5g2	1432.36	1052.71	1647.29	893.761	1113.91	1778.69	1032.81	1330.08	1844.17	1263.97	1310.75	825.629	945.138	805.607	919.616	1031.62	1176.49
Atp5g3	3427.02	3483.98	4920.58	4180.78	4642.28	5167.71	4837.48	3490.77	4908.89	3407.56	3491.62	4633.47	4096.14	4039.67	4242.7	3976.07	4252.5
Atp5h	3146.41	3251.93	3937.34	3616.49	3672.73	4335.19	3309.48	2789.98	4225.82	2582.97	3333.33	3127.44	2337.63	2114.35	2400.1	2624.01	2811.22
Atp5j	4137.5	3534.11	5587.56	4749.92	5371.24	5198.25	4481.42	4150.86	4311.96	4115.1	4367.3	1882.04	2098.5	2075.09	2160.93	2561.88	2963.43
Atp5j2	1519.74	1298.51	1774.23	1581.69	1924.15	1880.97	1520.92	1786.64	2236.06	1413.34	1489.4	2025.28	1706.45	1614.12	1593.33	1899.75	2072.34
Atp5k	625.266	608.019	876.84	781.177	823.893	1032.12	582.432	764.603	873.555	690.945	658.15	929.081	748.302	764.89	759.609	881.209	914.874
Atp5l	1339	1326.81	2113.96	1830.34	2021.69	1898.02	1522.1	1666.72	1596.66	1659.67	1417.2	2172.5	1755.26	1612.67	1719.65	1976.59	2066
Atp5o	4592.34	3868.85	5032.84	4613.85	4505.08	6156.5	4869.32	4088.15	5419.68	4172.75	4192.35	2846.93	2666.23	2495.35	2779.06	2749.9	2684.37
Atp5s	473.834	405.885	564.993	237.599	438.933	386.424	163.883	348.747	293.612	312.716	196.242	198.947	170.808	145.416	178.533	286.107	217.223
Atp5sl	289.837	313.712	890.048	349.492	313.431	237.253	608.37	566.576	510.787	283.017	574.84	455.588	496.157	431.887	498.546	575.483	680.21
Atp6ap1	4333.44	4585.21	3574.87	5492.42	3406.12	2751.85	3469.83	3904.43	2320.99	3133.28	3156.53	5178.58	4989.22	4868.54	5084.84	5506.33	5416.31
Atp6ap2	2367.54	2434.5	3058.3	1857.28	2753.25	1697.71	3242.28	2391.72	2312.49	2044.88	1572.71	3666.59	3406.4	3690.67	2982.86	3985.88	2930.14
Atp6v0a1	1426.93	2046.41	1288.48	1803.41	1727.77	1688.47	2228.33	2068.28	1307.91	1059.57	2032.77	8648.21	8159.75	7887.39	8522.45	9224.08	8225.94
Atp6v0b	3280.47	3521.18	4037.13	3944.57	3580.39	4040.4	4012.17	3838.42	2936.12	3772.68	4209.94	3425.86	3508.89	3180.26	3491.51	3562.44	3705.48
Atp6v0c	5040.66	4832.62	5928.03	5980.74	5524.7	7050.1	7155.42	6160.83	5457.29	5992.27	5493.84	12907.7	11509.2	11573.7	12197.5	11643.7	10826.3
Atp6v0d1	763.671	1078.59	1251.79	1044.33	1321.35	1220.36	1220.28	1094.65	794.692	1514.66	851.614	4004.8	3800.07	3955.33	4104.59	3928.66	3840.25
Atp6v0e	6134.88	4154.26	4757.68	4842.47	7989.23	6707.72	5102.76	4552.41	5548.29	4388.51	4024.8	350.146	348.123	317.008	311.591	292.646	388.465
Atp6v0e2	2007.15	2746.6	3675.39	1693.59	2797.47	2550.11	1808.6	2428.03	1948.51	2510.46	1702.3	6543.36	6066.13	5562.18	7156.5	7733.06	7813.69
Atp6v1a	590.529	1435.15	1244.45	1127.22	815.44	1350.35	864.215	1232.17	1032.49	1591.53	1392.2	13417	17690.8	16296.8	14759.3	16299.9	12744.8
Atp6v1b2	2391.97	3298.83	2174.12	2695.79	4280.08	3175.92	2256.63	4386.29	2279.74	2832.79	3222.25	13705.4	15177.5	16083.1	13977.8	13033.4	10907.1
Atp6v1c1	2136.87	2028.62	1761.02	1196.98	2670.66	2511.75	1637.65	1825.15	1938.81	1971.51	1821.71	4850.32	4880.23	5163.74	4508.81	5336.3	4460.21
Atp6v1d	1295.04	1364	1950.33	1447.7	2030.8	1853.98	1664.76	1367.48	1178.09	1487.59	1555.12	3789.93	3769.17	3629.59	3929.42	4069.26	4006.74
Atp6v1e1	2017.46	2417.52	3944.68	3644.11	3358	3980.02	3432.1	2794.38	4032.91	3192.67	2879.75	6599.06	5975.03	5736.68	5637.28	6484	6012.49
Atp6v1f	2095.07	1940.49	2331.88	2324.19	2359.83	2364.71	2376.89	1563.31	2158.41	2062.35	2199.39	1207.61	1307.9	1332.01	1384.48	1518.82	1377.86
Atp6v1g1	3293.5	2965.71	3991.64	3821.62	3982.91	4082.31	3531.14	2618.35	3671.36	3673.1	3216.69	1074.31	992.314	975.744	1071.2	1222.9	1108.31
Atp6v1g2	276.268	662.191	698.537	438.592	159.967	931.253	494.006	620.484	351.849	331.933	311.024	5992.27	6445.16	6265.99	6940.91	8272.57	7637.7
Atp6v1h	2216.65	2305.14	2474.23	1458.06	3221.44	1883.82	3170.36	2326.81	1784.72	2350.61	2122.56	3193.09	3043.64	3207.89	2812.74	3127.56	2487.76
Atp8a1	696.368	926.583	497.488	403.367	145.661	451.064	195.716	336.645	239.014	212.263	746.088	4048.57	4964.82	5175.37	3878.89	4450.19	3234.56
Atp9a	649.147	496.441	680.927	182.344	498.108	117.916	295.932	229.931	707.337	273.408	268.444	5791.34	5931.11	5682.87	5620.44	7778.84	6725.99
Atp9b	665.43	693.724	667.719	381.955	872.664	421.23	122.617	471.964	280.266	318.831	390.632	1396.61	1377.85	1675.2	1249.73	1209.82	1065.5
Atpaf1	493.374	368.693	217.926	342.585	255.556	152.012	238.16	99.0133	231.735	236.721	291.585	702.282	681.606	779.432	574.339	604.912	569.22
Atpaf2	506.4	799.642	614.889	781.868	448.687	413.417	653.172	737.099	640.607	468.201	531.333	352.136	351.377	357.724	318.329	315.535	371.024
Atpif1	2115.16	1336.51	3218.99	2237.86	2847.54	1940.64	2029.08	2085.88	3183.62	2977.79	2167.91	1265.3	1368.09	1215.68	1416.48	1773.86	1845.6
Atraid	4577.14	4196.3	3856.63	3798.83	4640.98	4779.86	5402.23	4286.18	4108.14	3474.82	3358.32	779.871	707.634	559.853	870.772	894.288	948.171
Atrn	261.07	146.345	253.88	249.341	192.48	259.984	141.481	161.722	116.474	131.9	259.187	4157.99	4875.35	4643.15	3828.36	4545.01	3878.31
Atrx	2021.26	1375.32	1736.07	1345.48	1208.85	1609.63	1204.95	1383.99	2578.2	1575.81	1653.24	3483.56	4292.98	3873.89	3355.08	4348.82	3164.8
Atxn10	4605.36	5392.94	4853.07	4990.97	5254.19	4429.67	5891.52	5190.5	3751.43	4945.81	5031.93	5449.15	5472.37	5464.75	5495.8	5383.71	4953.32
Atxn2l	452.123	609.636	260.484	465.529	424.627	392.106	1261.54	980.232	498.654	760.826	397.111	3008.07	2207.49	2213.24	4138.27	2208.74	3927.46
Atxn7l1	470.578	249.029	179.771	26.2465	189.879	257.853	267.636	391.653	251.147	53.284	298.991	407.841	434.341	395.533	501.915	464.31	437.618
Atxn7l3b	2620.47	3564.84	3662.92	2777.98	2872.9	2764.63	2869.71	2833.98	3364.4	2769.9	3470.33	4215.68	4294.6	4727.49	3985	4814.77	3848.18
Auh	623.095	288.647	721.284	721.087	742.609	821.861	544.703	709.596	581.157	850.797	944.181	859.45	927.244	821.603	971.829	1051.24	954.514
Aup1	1964.81	1928.36	1783.03	1695.66	1840.92	2832.12	1384.16	2004.47	1128.34	1329.48	1565.3	1052.43	989.06	889.948	1189.1	913.907	1298.58
Aurka	454.837	337.16	344.132	194.086	293.922	179.005	185.105	1829.55	686.711	896.22	783.115	53.7156	65.0698	82.8874	52.2126	44.1422	38.0537
Aurkaip1	1642.95	927.391	1688.38	1697.04	1604.22	1696.29	1366.47	1173.86	1380.7	1186.22	1097.84	859.45	865.428	801.244	852.245	987.477	922.802
Auts2	180.198	350.905	248.744	189.941	303.677	184.688	299.469	311.342	306.958	601.848	122.188	1563.72	1740.62	1906.41	1672.49	1554.79	1685.46
Avpi1	242.073	367.884	760.906	335.678	528.02	568.27	353.703	235.432	357.915	275.155	260.113	206.905	219.61	218.125	192.008	263.218	252.106
Azi2	586.187	381.629	39.6229	442.736	340.742	491.554	279.426	350.947	721.896	516.244	720.169	1169.81	1268.86	1317.47	1098.15	1201.65	925.973
Azin1	1610.38	918.497	1266.47	1020.85	1344.11	1260.85	818.234	1256.37	1061.61	1743.52	821.067	3855.59	4589.05	5381.86	3312.98	3778.24	2617.78
B230118H07Rik	715.365	435.801	953.151	513.878	355.698	588.87	729.808	510.469	844.437	533.714	565.583	322.294	229.371	287.924	274.537	411.994	356.753
B230217C12Rik	213.307	168.984	140.148	140.902	173.622	277.032	327.765	348.747	177.138	232.353	231.417	489.409	466.876	341.729	564.233	868.13	792.785
B230219D22Rik	605.183	574.061	487.215	395.769	699.041	511.443	597.759	572.077	532.626	704.922	387.855	2665.89	3164.02	3027.57	2287.25	2864.34	2249.93
B230307C23Rik	70.0167	66.3	41.0904	111.893	46.1692	31.2549	64.8456	57.2077	64.3034	35.8139	32.3984	35.8104	45.5488	47.9874	25.2642	58.8563	28.5403
B2m	1860.06	1639.71	2452.95	2392.57	1524.89	1559.9	1737.86	1361.98	2407.13	1735.66	2207.72	718.198	719.021	671.824	833.718	639.244	859.379
B3galnt1	486.86	217.496	140.881	609.194	500.709	244.356	285.321	143.019	197.763	226.239	273.998	742.071	814.999	636.924	727.608	897.558	892.676
B3galnt2	306.12	375.969	342.665	223.095	100.142	312.549	246.413	275.037	465.896	310.096	461.908	360.094	374.151	305.374	382.331	366.217	450.302
B3galt1	232.846	135.026	162.894	104.295	113.797	144.909	288.858	171.623	146.806	158.979	174.025	423.756	691.366	556.945	660.237	895.923	764.245
B3galt2	376.136	377.586	207.653	230.002	167.12	354.459	192.179	235.432	363.981	325.819	387.855	407.841	507.544	628.199	410.964	1509.01	1171.74
B3galt6	460.808	377.586	364.677	433.757	85.1855	492.264	627.234	583.079	367.621	703.175	121.262	370.041	343.243	414.437	282.959	343.328	340.898
B3gat3	369.623	340.394	183.439	458.622	422.676	329.597	537.629	630.385	429.498	354.645	498.009	1752.72	1743.87	1582.13	1616.91	2426.19	2089.78
B3gnt2	714.279	610.445	504.091	774.961	161.917	220.205	272.352	704.095	596.929	653.385	1335.74	519.251	421.327	428.978	429.491	578.753	583.49
B3gnt4	39.6219	21.8305	17.6102	53.1836	45.519	68.1924	62.4876	85.8116	78.8626	30.5728	70.3507	15.9157	17.8942	11.6333	15.1585	11.4443	7.92785
B3gntl1	21.1678	44.4695	38.1554	209.281	71.5298	27.7032	36.5493	29.704	6.06635	5.24105	114.783	119.368	117.126	119.241	124.637	168.394	171.242
B430010I23Rik	188.34	98.6414	76.3108	138.83	145.661	44.0409	68.3826	177.124	154.085	151.117	116.634	15.9157	11.3872	7.27082	8.42139	27.7932	22.198
B4galt3	722.963	993.691	780.718	384.718	531.922	623.677	432.697	824.011	783.773	397.446	722.946	748.04	683.233	635.47	894.352	828.892	846.695
B4galt4	602.469	1429.49	1556.3	404.057	854.456	405.603	581.252	1060.54	675.792	753.838	1173.75	702.282	727.155	638.378	771.399	570.579	732.534
B4galt7	346.284	281.371	230.4	356.399	185.978	318.231	854.783	374.05	240.228	438.501	386.929	254.652	260.279	266.112	289.696	374.391	390.05
B4gat1	1944.73	1266.17	3008.41	1773.71	1568.45	2294.39	2587.93	2360.92	1511.74	1785.45	1651.39	2023.29	1823.58	1669.38	2039.66	2373.87	2406.9
B9d1	377.222	489.973	746.231	669.975	327.737	336.7	400.864	416.956	513.214	352.024	347.125	226.799	178.942	158.504	188.639	188.013	183.926
B9d2	565.019	588.614	111.531	439.973	784.227	971.032	891.332	625.984	708.55	377.356	556.326	250.673	261.906	235.575	234.115	222.346	231.493
BC002163	187.797	165.75	220.861	274.206	289.371	289.107	180.389	209.028	237.801	216.63	176.802	59.684	48.8023	49.4416	70.7397	70.3005	84.0353
BC003331	444.525	608.019	406.502	226.548	577.441	515.705	440.95	319.043	462.256	396.573	637.785	744.061	902.843	865.228	789.927	1003.83	990.982
BC003965	601.927	553.039	318.451	721.087	821.292	644.276	554.135	699.694	382.18	405.308	485.05	574.956	479.89	442.066	545.706	477.39	527.995
BC004004	1152.29	1452.94	1614.27	1529.89	1040.43	1431.33	1571.62	1414.79	1335.81	1256.11	1246.87	933.06	715.767	815.786	720.871	822.353	786.443
BC005561	168.257	90.5561	121.804	207.209	509.162	110.102	188.642	184.825	239.014	280.396	113.857	248.683	263.533	442.066	272.853	250.139	180.755
BC005624	1538.74	1250.81	1255.46	1820.68	1269.33	1511.6	1089.41	1402.69	1542.07	2038.77	1822.64	1259.33	1241.21	1121.16	1170.57	1399.47	1331.88
BC017158	383.192	130.174	163.628	81.5021	275.065	199.605	356.061	587.479	154.085	498.773	486.901	374.02	346.497	357.724	473.282	434.882	475.671
BC017643	380.478	802.068	709.543	340.513	191.83	529.912	924.345	895.521	1065.25	367.747	902.526	330.252	307.455	315.554	314.96	330.249	355.168
BC024978	629.608	357.373	360.275	297.69	388.212	419.81	511.691	225.53	344.569	313.59	286.031	503.335	527.065	538.041	602.972	479.025	482.014
BC028528	887.964	841.686	937.742	897.214	544.927	480.188	510.512	458.762	430.711	847.303	1205.22	9.94734	16.2674	8.72498	40.4227	17.9839	31.7114
BC029214	664.345	566.784	672.856	834.361	1015.72	1233.86	860.678	717.297	980.323	511.003	984.91	419.778	375.778	302.466	416.017	382.566	429.69
BC029722	310.462	420.439	262.685	344.657	376.507	423.361	457.456	348.747	394.313	376.482	358.233	885.313	976.046	722.72	867.403	1101.92	957.685
BC031181	1868.2	2166.88	3083.98	2425.72	2564.02	2342.69	2550.2	1939.56	2339.19	2353.23	1681.94	1708.95	1477.08	1318.93	1431.64	1433.8	1480.92
BC037032	40.7074	74.3853	141.615	130.542	59.1747	163.378	70.7407	196.927	134.673	61.1456	82.3844	135.284	177.315	202.129	173.481	245.234	168.071
BC106179	28.2238	72.7683	48.428	79.4301	57.8741	109.392	27.1173	112.215	148.019	15.7232	68.4994	13.9263	16.2674	13.0875	11.7899	26.1583	9.51343
Babam1	679.542	1002.59	715.413	1000.82	784.877	750.827	890.153	866.917	1252.1	1843.98	816.439	1016.62	844.28	818.694	1003.83	984.207	1076.6
Bace1	325.659	945.987	1353.78	598.834	756.915	649.249	958.536	1079.25	854.143	1319	861.796	2524.63	3144.5	3047.93	2789.16	2820.2	2435.44
Bad	1193	1337.32	1464.58	656.852	831.046	922.729	1050.5	1123.25	1059.19	969.595	1237.62	300.41	465.249	322.824	419.385	524.802	566.049
Bag1	1443.76	810.962	1116.78	761.147	2300.01	1477.5	1289.84	577.578	1443.79	2017.81	768.304	1868.11	1582.82	1593.76	1554.59	1716.64	1955.01
Bag3	169.343	462.483	204.718	145.046	175.573	272.77	239.339	320.143	315.45	82.9833	410.996	266.589	393.672	715.449	279.59	129.157	174.413
Bag4	135.691	688.064	628.096	365.378	360.25	456.747	404.401	168.323	764.361	269.041	397.111	2480.87	2840.3	2850.16	1930.18	2635.45	2186.5
Bag5	849.97	461.674	845.289	1367.58	1093.11	1115.23	649.635	1394.99	1807.77	935.528	1843	1004.68	1003.7	1010.64	907.826	783.115	772.173
Baiap2	246.958	662.191	388.891	821.238	485.102	321.073	320.691	568.777	281.479	998.42	376.747	9447.98	8795.81	8754.07	9231.53	5643.66	6870.28
Bambi	151.974	409.119	869.503	224.476	266.611	442.54	380.821	455.461	354.275	515.37	182.357	298.42	266.786	232.666	281.274	212.536	280.646
Banf1	1813.92	1609.8	2408.19	2123.89	2487.94	1777.26	1476.12	1616.12	2547.87	2913.15	1868.92	565.009	710.887	590.391	698.975	608.181	719.849
Banp	655.66	338.777	159.959	361.234	437.632	275.611	504.617	321.243	461.043	438.501	647.042	919.134	974.42	808.515	992.04	668.672	640.571
Bap1	639.92	1718.95	857.029	1321.99	996.865	993.762	1102.38	1979.17	880.835	1224.66	1617.14	3330.37	3429.18	3801.18	3289.4	2892.13	3096.62
Bax	1810.66	1785.25	1999.49	1294.36	1273.23	1451.22	1937.12	1904.36	2308.85	1523.4	1745.81	917.144	662.085	642.741	879.193	696.466	930.73
Baz1b	352.255	380.012	307.444	281.113	503.96	389.975	284.142	420.257	634.541	807.996	808.108	2588.3	3100.57	2733.83	3572.35	3096.49	3096.62
Baz2b	434.755	426.907	501.89	454.478	995.565	903.55	357.24	702.995	919.659	1364.42	393.409	411.82	486.397	463.878	537.285	529.706	486.77
Bbip1	1033.43	684.83	752.835	1000.82	1001.42	1109.55	852.425	509.369	674.579	754.712	632.231	612.756	592.135	603.478	587.813	644.149	643.742
Bbof1	121.579	274.902	162.16	253.485	164.519	236.542	286.5	297.04	277.839	169.461	173.1	113.4	102.485	90.1582	122.952	145.506	131.602
Bbs4	666.516	818.239	369.814	645.11	674.331	680.504	422.086	509.369	581.157	914.564	484.124	813.692	845.907	879.769	864.035	799.464	805.47
Bbs7	745.217	59.0231	669.92	370.213	258.808	220.205	411.475	166.122	145.593	186.931	351.754	264.599	286.307	260.295	304.854	336.789	294.916
Bbx	817.947	869.177	783.653	472.436	599.55	269.928	402.043	590.78	567.811	414.043	949.735	565.009	735.288	679.095	613.077	505.183	401.149
Bcan	7116.2	14813.2	5496.58	6188.64	8506.85	9845.28	19230.9	20385.7	5782.45	5280.36	7603.43	4911.99	3873.28	3870.98	4985.46	4222.94	5478.15
Bcap29	630.15	742.236	898.119	754.24	1106.11	843.171	815.876	634.786	260.853	584.377	289.734	716.208	792.224	743.078	678.764	877.939	580.319
Bcap31	4548.37	3271.34	5060.72	3626.85	3348.9	3785.39	3313.02	3006.71	4332.59	3248.58	3318.52	706.261	671.845	782.34	788.242	753.687	761.074
Bcar1	864.625	774.578	1168.14	623.008	842.751	1136.54	680.289	936.226	826.237	1379.27	1259.83	2474.9	2867.95	2592.77	2571.89	1582.58	2086.61
Bcas2	1823.69	1812.74	1282.61	1960.2	1481.97	1552.8	2195.32	1474.2	2208.15	1736.54	1768.95	895.26	779.21	834.69	884.246	876.304	851.452
Bcas3	1020.94	1033.31	100.525	373.667	360.25	697.552	510.512	409.255	988.816	725.012	1004.35	654.535	720.648	620.928	655.184	925.351	940.244
Bcas3os1	0	4.04268	0	12.4325	0	0	11.7901	82.5111	2.42654	0	0.925668	1.98947	0	0	0	1.6349	0
Bcas3os2	2.17106	0	0	9.66975	19.5081	0	0	0	0	0	0	0	0	0	3.36856	0	0
Bccip	1238.05	1059.18	1380.2	1448.39	1898.14	1429.2	1091.76	1003.34	1273.93	1825.63	1212.62	960.913	971.166	971.382	906.142	897.558	929.145
Bcdin3d	369.08	242.561	300.107	168.53	419.425	322.493	174.494	14.3019	217.175	221.871	115.708	57.6945	79.7105	65.4374	50.5283	88.2844	98.3054
Bckdha	1929.53	924.966	1372.86	1178.33	861.609	1003	1578.7	1199.16	946.351	1803.8	1967.04	582.914	719.021	500.232	677.08	693.196	740.462
Bckdhb	783.21	380.821	410.904	296.999	365.452	514.995	608.37	246.433	499.868	416.664	245.302	280.515	255.399	206.491	341.908	420.168	412.248
Bckdk	2057.62	1727.84	1344.24	1474.64	1332.41	1608.2	1070.54	1926.36	2024.95	1951.42	1872.63	652.545	704.38	594.753	653.5	703.005	784.858
Bcl10	584.558	544.953	735.225	687.933	786.178	512.864	535.271	805.309	658.806	506.635	576.691	314.336	278.173	237.029	232.43	197.822	196.611
Bcl11a	429.87	348.479	320.652	182.344	552.08	409.155	420.907	334.445	251.147	787.905	339.72	1506.03	1623.49	1305.84	1414.79	1786.94	1566.54
Bcl2l1	1003.57	1895.21	777.783	1088.54	881.767	1435.59	1589.31	1419.19	1738.62	1834.37	2219.75	1933.76	1903.29	1670.83	1941.97	1937.35	2248.34
Bcl7a	339.228	238.518	195.179	283.876	332.288	172.612	398.506	365.249	451.337	277.776	542.441	1895.96	2283.95	1743.54	2356.31	2033.81	2176.99
Bcl7b	871.138	950.03	628.83	841.268	1199.75	540.567	1197.88	520.37	820.171	1350.44	1359.81	730.134	725.528	817.24	756.241	693.196	849.866
Bcl7c	257.271	261.157	265.62	139.521	158.666	181.136	365.493	155.121	286.332	150.243	363.787	222.82	263.533	293.741	249.273	325.344	296.502
Bclaf1	2199.83	1406.04	2632.72	1717.07	1177.64	2276.63	2170.56	2111.18	2646.14	2140.97	1382.02	2530.6	3020.86	2935.96	2475.89	2682.86	2332.37
Bco2	196.481	247.412	115.2	560.845	452.589	386.424	373.747	588.579	181.991	335.427	365.639	73.6103	48.8023	46.5333	35.3698	70.3005	65.0084
Bdh1	594.328	1032.5	1021.39	464.839	760.167	537.726	452.74	1158.46	419.792	573.895	481.347	1092.22	1210.3	1105.16	1096.47	1131.35	1025.86
Bdnf	119.408	316.138	312.581	203.755	436.332	527.781	182.747	86.9117	107.981	137.141	101.823	1870.1	1551.91	2751.28	1379.42	1347.15	1101.97
Becn1	1924.65	1809.5	2074.33	2035.48	1004.67	1135.12	1598.74	1446.69	2046.79	3054.66	2525.22	2478.88	2223.76	2290.31	2366.41	2159.7	2058.07
Bet1	728.391	671.894	692.667	888.926	609.304	1088.24	407.938	429.058	593.289	552.058	423.956	306.378	310.708	292.287	289.696	341.693	334.555
Bet1l	348.455	664.617	799.062	532.527	580.042	430.465	558.851	842.714	828.664	773.929	530.407	730.134	818.252	855.048	737.714	649.054	642.156
Bex1	501.515	169.793	431.449	355.018	224.343	192.502	155.629	224.43	214.749	427.146	33.324	889.292	400.179	379.537	500.231	792.925	686.552
Bex2	2041.34	1574.22	2080.94	2156.35	2935.97	2010.26	2297.89	2185.99	2652.21	2803.96	2049.43	5516.79	3695.96	3748.84	4552.6	4822.94	4896.24
Bex4	586.187	346.054	214.257	491.085	343.993	404.893	311.259	314.642	510.787	400.067	159.215	228.789	213.103	141.054	242.536	264.853	312.357
Bhlhb9	1257.04	1566.94	1372.13	913.1	1413.04	1249.48	1528	791.007	1186.58	1278.82	1760.62	1609.48	1641.38	1579.22	1756.7	2012.56	1929.64
Bhlhe40	1888.28	2688.38	2556.41	2704.77	1251.77	2577.82	1608.17	1067.14	1660.97	1106.74	2358.6	2154.59	1864.25	1510.88	1903.23	972.763	1552.27
Bin1	366.367	514.229	281.763	384.718	548.829	733.779	798.191	227.731	242.654	653.385	597.056	4858.28	4258.82	3724.11	5317.27	3969.53	4498.26
Bin3	576.417	316.946	189.309	322.555	146.311	512.864	189.821	563.276	280.266	361.633	510.968	234.757	213.103	270.475	242.536	220.711	250.52
Birc2	358.768	769.727	975.164	759.766	617.107	863.771	412.654	634.786	869.915	928.54	784.04	785.839	691.366	866.682	687.186	791.29	608.859
Birc6	542.765	478.653	526.838	435.829	587.845	286.976	716.839	309.142	331.223	498.773	421.179	2399.3	2936.27	3107.55	2019.45	2573.33	2145.28
Blcap	1000.32	1201.48	903.255	1278.48	861.609	978.135	1438.39	1468.7	1464.42	1106.74	1277.42	1605.5	1527.51	1790.08	1600.06	1522.09	1411.16
Blmh	1225.56	1076.16	975.164	1114.78	1091.8	978.135	1268.62	2080.38	998.522	1097.13	1805.98	2258.05	1732.48	2078	1564.69	1499.2	1327.12
Bloc1s1	1630.47	1406.85	2472.76	2008.54	1622.43	2220.52	1677.73	2104.58	2154.77	1631.71	1559.75	477.472	413.193	444.974	426.122	539.516	558.121
Bloc1s2	769.641	365.458	391.826	687.933	893.472	905.681	524.66	612.783	687.925	663.867	469.313	417.788	353.003	364.995	400.858	431.613	383.708
Bloc1s4	455.923	220.73	225.997	174.055	293.922	263.535	249.95	249.734	365.195	419.284	621.123	465.535	411.566	458.062	414.332	410.359	361.51
Bloc1s5	242.616	953.264	549.584	239.672	909.079	292.659	606.012	611.682	981.536	579.136	518.374	260.62	315.588	280.654	286.327	277.932	299.673
Blvra	409.245	277.328	1186.49	546.341	775.773	279.163	281.784	727.198	858.996	764.32	684.068	234.757	182.195	142.508	218.956	250.139	196.611
Blvrb	614.41	427.716	300.841	640.275	469.496	465.982	478.679	557.775	377.327	355.518	488.752	181.041	156.167	194.858	160.006	124.252	101.477
Blzf1	347.37	379.204	474.007	778.415	578.091	381.451	618.981	497.267	678.218	673.475	485.975	415.799	486.397	450.791	434.544	382.566	358.339
Bmi1	97.155	73.5768	93.1872	29.6999	167.77	82.3992	88.4258	135.318	257.213	276.902	77.7561	1209.6	1569.81	1497.79	1202.57	1182.03	1132.1
Bmyc	1565.34	1474.77	1945.19	1505.03	1652.99	2411.6	2042.05	2396.12	1572.4	1161.77	1818.94	716.208	597.015	442.066	687.186	881.209	838.767
Bnip2	1556.11	1263.74	1094.77	1124.45	658.725	392.817	634.308	869.117	552.038	621.065	1568.08	445.641	445.728	583.12	451.387	372.756	453.473
Bnip3	2236.19	1592.01	2475.7	2822.18	2441.12	1907.97	2062.09	1391.69	1872.08	1932.2	2318.8	1299.12	1239.58	1266.58	1320.47	2046.89	1740.96
Bnip3l	3366.23	2795.11	3244.68	2783.51	2255.79	2534.49	2082.13	3023.21	2728.65	3302.74	3365.73	1396.61	1703.2	1427.99	1495.64	2035.45	1668.02
Bnip3l-ps	624.723	433.375	600.947	446.19	407.07	416.258	384.358	600.681	433.138	577.389	654.447	93.5049	136.647	125.058	129.689	145.506	125.26
Bod1	111.267	117.238	352.204	71.8324	678.233	112.233	114.364	106.714	59.4503	295.246	152.735	1539.85	1677.17	1756.63	1455.22	1451.79	1583.99
Bok	905.332	858.666	256.815	599.524	422.676	568.27	306.543	1111.15	484.095	681.337	1269.09	2045.17	1595.84	1553.05	1852.71	2377.14	1815.48
Bola1	568.275	556.273	1222.44	442.736	557.282	655.642	708.586	597.381	1027.64	613.203	690.548	123.347	118.752	125.058	128.005	124.252	177.584
Bola2	422.814	337.16	518.766	479.343	557.933	744.434	372.568	449.961	858.996	667.361	422.104	644.587	442.474	418.799	466.545	506.818	513.725
Bola3	440.183	493.207	487.215	453.097	449.988	579.636	374.926	345.447	458.616	382.597	420.253	212.873	169.181	197.766	170.112	251.774	285.403
Bop1	535.709	608.019	212.79	538.743	558.583	563.298	828.845	1074.84	552.038	126.659	443.395	1464.25	1683.68	1718.82	1928.5	1409.28	1666.44
Borcs5	113.981	701.81	661.115	651.326	340.742	801.261	379.642	544.573	148.019	662.12	370.267	565.009	505.917	472.603	560.865	632.705	662.769
Borcs7	411.416	158.473	337.528	187.179	366.753	299.763	211.043	293.74	298.465	383.47	201.796	348.157	409.94	379.537	389.068	403.819	380.537
Borcs8	216.021	340.394	351.47	301.834	461.692	332.438	463.351	303.641	319.09	524.105	328.612	403.862	367.644	380.991	389.068	354.772	418.591
Bpgm	2106.47	1487.71	1548.23	2408.46	1792.15	1096.76	1272.15	1282.77	1362.5	934.654	1159.86	946.986	969.54	924.848	924.669	918.812	940.244
Bphl	636.121	921.731	928.937	777.724	1286.89	1038.51	548.24	925.225	769.214	379.103	763.676	326.273	325.349	242.845	348.646	498.643	593.004
Bpnt1	808.178	748.705	926.736	733.519	654.823	772.847	1393.59	821.811	457.403	623.685	877.533	759.976	772.703	686.365	737.714	640.879	680.21
Braf	267.041	604.785	1060.28	652.708	1150.98	651.38	887.795	437.859	925.726	687.451	533.184	2560.44	3186.79	3382.39	2229.98	2810.39	1921.71
Brca1	40.1646	4.85122	4.40254	1.38139	132.005	74.5855	101.395	291.539	76.4361	0	12.9593	33.8209	39.0419	17.45	15.1585	53.9516	17.4413
Brcc3	451.038	582.955	706.608	259.011	889.571	667.717	819.413	502.768	524.133	523.232	724.798	616.735	527.065	625.291	547.39	586.928	491.527
Brd2	408.159	1136.8	771.179	287.33	403.818	318.231	562.388	1465.4	76.4361	904.082	504.489	4078.41	4641.1	4694.04	4604.82	4589.15	4797.94
Brd3	1802.52	1152.97	1189.42	1154.84	1642.58	787.765	1465.51	1607.32	1207.2	1812.53	1813.38	1187.71	1190.78	1160.42	1219.42	1087.21	1013.18
Brd4	489.574	322.606	300.841	268.681	122.251	431.885	231.086	286.039	317.877	384.344	398.963	1840.26	1712.96	1840.97	1765.12	1636.53	1948.67
Brd7	509.657	232.05	865.1	401.294	436.982	522.098	460.993	108.915	446.484	1070.92	321.207	865.418	867.055	961.202	845.508	840.337	876.821
Brd8	1710.25	1889.55	2066.99	2630.86	1883.18	1365.98	1963.05	1871.35	1747.11	2576.85	2300.28	948.976	1031.36	952.477	1121.73	992.382	1057.58
Brd9	1075.76	1232.21	931.872	1113.4	879.166	536.305	789.937	1083.65	1218.12	703.175	890.492	1090.23	1036.24	926.303	1301.95	1124.81	1422.26
Bre	985.662	514.229	1290.68	1150.7	736.107	794.868	1513.85	1233.27	1024	1184.48	671.109	463.546	489.65	460.97	480.019	675.212	651.67
Brf1	454.295	462.483	203.251	363.306	1017.02	287.687	410.296	708.495	317.877	621.938	761.824	724.166	738.542	747.44	705.713	755.322	694.48
Brf2	269.212	139.068	285.432	187.179	232.147	82.3992	157.987	121.016	58.237	130.153	78.6817	280.515	323.722	287.924	314.96	349.868	275.889
Bri3	32.5659	51.7463	71.1745	17.9581	35.1146	30.5445	18.8642	18.7025	24.2654	73.3747	39.8037	626.682	678.352	538.041	661.921	644.149	691.309
Bri3bp	597.585	682.405	674.323	557.392	1005.32	159.826	390.253	927.425	326.37	849.05	731.277	1792.51	2350.65	1996.57	2152.51	2769.51	2238.83
Brix1	1339.54	586.189	1174.75	1381.39	1248.52	1142.93	424.444	1107.85	821.384	702.301	896.972	503.335	512.424	591.845	463.177	341.693	383.708
Brk1	2136.32	2147.47	2582.83	2927.86	2355.28	2957.85	2185.89	1991.27	2880.31	2301.7	2626.12	3099.59	2497.05	2787.63	2519.68	2349.35	2438.61
Brms1	578.045	882.922	699.271	350.874	620.359	1000.87	741.598	290.439	839.583	886.611	522.076	561.03	419.7	565.67	456.439	310.63	432.861
Brms1l	664.345	855.431	254.614	173.365	819.992	534.174	433.876	943.927	404.019	576.516	741.46	948.976	1244.46	1083.35	1099.83	1003.83	1124.17
Brox	1265.73	1196.63	1120.45	582.948	1155.53	620.835	1078.8	1056.14	1356.44	922.425	1651.39	1173.79	1286.75	1339.29	1212.68	1193.47	1044.89
Brwd1	992.718	912.837	1299.48	1014.63	1154.88	1110.26	1072.9	1019.84	1144.11	1248.24	959.917	2737.51	2882.59	2867.61	2176.09	2424.55	1975.62
Bscl2	1247.27	1795.76	1867.41	1772.33	1068.4	1149.33	1756.73	2026.47	1050.69	1644.82	1514.39	1084.26	823.133	777.978	1061.1	1157.51	1231.99
Bsdc1	573.703	406.694	170.965	542.887	466.895	735.91	446.845	587.479	629.688	590.492	569.286	1227.5	1283.5	1236.04	1236.26	1147.7	1138.44
Bsg	37792.2	34924.7	36298.2	33358.6	19993.9	24819.2	19768.5	20822.5	40501.4	29973.6	51356	5773.43	5729.39	5405.13	6048.24	5555.38	6044.2
Btbd1	117.78	274.902	138.68	66.9975	325.786	135.675	123.796	148.52	180.777	212.263	124.039	2210.3	2322.99	2374.65	2063.24	2151.52	1855.12
Btbd10	681.17	680.788	952.417	716.252	387.562	911.363	360.777	444.46	404.019	355.518	243.451	976.828	1168	1429.44	1138.57	1186.93	1008.42
Btbd17	2928.76	3949.7	1649.49	2799.39	4406.89	3895.49	6775.78	5719.67	2512.68	2129.61	2511.34	445.641	341.616	225.395	483.388	354.772	420.176
Btbd3	239.902	146.345	313.314	168.53	154.114	124.309	340.734	733.799	282.692	273.408	349.902	6780.1	6807.92	7392.97	5669.28	10205	10772.4
Btbd6	22.7961	165.75	309.646	195.467	0	254.301	206.327	157.321	593.289	213.136	246.228	598.83	592.135	559.853	710.765	823.988	703.994
Btbd9	370.166	616.105	267.821	702.438	1032.63	417.679	650.814	635.886	412.512	496.153	823.844	3640.72	4078.25	3065.38	3882.26	3580.42	3970.27
Btd	2089.1	2111.09	2181.46	1704.64	1269.98	1824.86	2353.31	1948.36	1480.19	1942.68	2226.23	77.5892	105.738	109.062	117.899	124.252	149.044
Btf3	1642.95	1656.69	2541.74	2411.91	2276.6	2182.16	2016.11	1598.52	2194.81	2203.86	1895.77	2498.77	2560.5	2573.87	2497.78	2212.01	2400.55
Btf3l4	1519.74	946.796	1535.75	1028.45	1258.27	1088.24	1450.18	1077.05	1452.29	1416.83	1157.08	1022.59	993.941	1055.72	951.617	1211.46	1076.6
Btg1	602.469	626.616	771.913	690.005	1179.59	1228.17	1489.09	769.004	1138.05	1481.47	761.824	614.745	811.745	789.611	650.131	753.687	867.307
Btg2	3549.14	2982.69	2443.41	971.119	829.746	1358.17	727.45	2498.44	1404.97	1520.78	3226.88	592.861	670.219	650.011	520.442	501.913	585.076
Btrc	895.563	536.06	641.304	781.177	856.407	628.649	936.135	965.93	1511.74	913.69	351.754	2534.58	2223.76	2650.94	2273.78	2316.65	2153.21
Bub3	2657.92	2721.53	3083.25	3226.93	2798.77	1697	3410.88	4665.73	3120.53	3673.1	3901.69	1285.2	1203.79	1332.01	1258.16	1206.55	1089.29
Bud31	1103.44	865.134	1316.36	989.768	1489.77	1254.46	622.518	668.89	1164.74	1409.84	1067.29	803.745	759.69	756.165	832.033	734.068	711.921
Bysl	615.496	615.296	351.47	441.355	578.741	806.944	510.512	332.245	619.981	580.01	809.959	809.713	961.406	1022.28	811.822	567.309	618.373
Bzw1	3984.44	3906.04	3239.54	4127.6	4602.62	3158.87	2978.18	2844.98	2794.16	4027.75	3493.47	3670.57	3713.86	4762.39	3528.56	3013.11	2452.88
Bzw2	1658.15	1534.6	2508.72	1121	2076.32	1093.21	1616.42	1233.27	1624.57	2444.95	1494.95	642.598	767.823	785.249	766.347	822.353	911.703
C030037D09Rik	407.074	170.601	138.68	319.792	379.758	558.325	670.857	438.959	376.114	261.179	366.564	65.6524	74.8302	47.9874	45.4755	78.475	87.2064
C1d	619.838	725.257	1200.43	853.01	736.757	899.998	600.117	590.78	834.73	935.528	564.657	885.313	901.216	876.861	791.611	926.986	775.344
C1galt1c1	630.693	773.769	645.707	535.29	559.883	583.898	369.03	592.98	612.702	411.423	484.124	445.641	356.257	412.983	400.858	416.898	385.294
C1qbp	1796.01	1590.39	2583.56	1519.53	1877.98	2052.17	1615.25	1412.59	1367.36	1604.64	1642.13	1076.3	1036.24	1174.96	960.039	1044.7	1078.19
C1qtnf5	774.526	719.597	504.091	920.698	1177.64	1232.44	1377.09	1490.7	858.996	549.437	798.851	159.157	135.02	127.966	144.848	117.713	136.359
C330006A16Rik	686.598	727.683	490.884	692.078	621.659	344.514	668.499	656.789	431.924	667.361	918.262	1191.69	1163.12	1142.97	1340.69	1095.38	1055.99
C330007P06Rik	135.691	485.93	388.158	328.081	591.096	779.24	451.561	220.03	231.735	222.745	487.827	754.008	1044.37	919.032	762.978	879.574	819.74
C630043F03Rik	379.393	375.969	243.607	441.355	498.108	334.569	636.666	284.938	402.806	194.792	397.111	179.052	100.858	143.962	117.899	129.157	179.17
C87436	777.24	578.912	552.519	687.933	740.659	456.037	833.561	819.61	674.579	842.936	647.967	264.599	274.92	258.841	301.486	374.391	310.772
C920021L13Rik	570.989	552.23	593.61	554.629	321.884	321.783	506.975	390.553	395.526	614.95	766.453	31.8315	22.7744	10.1791	38.7384	29.4281	33.297
Cab39l	102.04	675.936	368.346	371.595	112.497	147.75	269.994	433.458	559.318	557.299	709.061	308.367	313.962	325.733	333.487	403.819	334.555
Cabin1	266.498	427.716	466.67	396.46	198.983	583.187	530.555	515.97	124.967	546.816	575.765	1824.34	1856.12	1788.62	2005.98	1531.9	1810.72
Cacfd1	804.921	1048.67	308.178	375.048	267.912	1019.33	558.851	852.615	539.906	597.48	398.037	736.103	686.486	754.711	683.817	719.354	626.301
Cacnb1	53.7338	325.032	1.46751	81.5021	129.404	173.322	426.802	114.415	105.555	145.002	198.093	3700.41	3996.91	3715.39	4264.59	2326.46	2395.8
Cacnb4	49.9344	130.983	82.9146	81.5021	187.928	176.164	54.2345	188.125	97.0617	282.143	273.072	1537.86	2105.01	2210.33	1382.79	2383.68	1650.58
Cacybp	1853.54	1454.56	1313.43	2193.65	2303.26	1434.88	1133.03	1486.3	1402.54	1453.52	2021.66	1311.06	1368.09	1417.81	1285.1	1335.71	1146.37
Cadm1	6323.76	6947.75	4040.8	3985.32	5251.59	7209.22	7041.05	6264.24	4051.11	3445.99	4199.75	3008.07	3497.5	3549.61	3280.97	3407.12	2668.52
Calcoco1	829.888	844.112	1124.12	1136.89	742.609	1103.15	919.629	1253.07	839.583	814.11	1406.09	1366.76	1185.9	907.398	1559.64	1536.8	1839.26
Cald1	2122.76	2179.81	3803.06	2512.06	2342.28	1685.63	1766.16	1918.66	4021.99	3865.28	3708.22	793.797	873.562	757.619	956.67	703.005	935.487
Calm1	20129	18320.6	21790.4	23322	23596.4	23880.1	19802.7	17891.7	22341.2	20021.7	21009	51754	53892.4	56692	47343.4	48142.8	44259.6
Calm2	8844.36	7073.88	13347	9311.28	13945.1	10334.7	7682.44	8352.33	11226.4	12927.1	10531.3	27705.3	23968.4	24008.2	25035.1	25399.7	24776.1
Calm3	1461.67	1362.38	2163.85	2045.84	2105.58	2352.64	1507.96	1673.33	1838.11	2107.78	1375.54	28166.9	29403.4	25564.2	31295.6	36450	36143.1
Calr	2039.17	2533.14	1669.3	2239.93	2416.41	2171.5	2615.05	2519.34	2566.07	2703.51	2779.78	6314.57	6245.07	7522.39	7501.78	6070.37	6794.17
Calu	2780.04	4152.64	2575.49	3392.7	2125.74	2473.4	3047.74	4150.86	2824.49	3889.73	4250.67	1704.97	1701.57	1899.14	1564.69	1598.93	1538
Camk1	2505.4	2701.32	1915.84	2643.29	2073.71	2353.35	1478.48	1336.68	2796.59	2303.44	2204.94	511.293	463.622	469.695	471.598	580.388	602.517
Camk2b	299.064	636.318	278.094	418.562	738.058	822.571	627.234	445.56	463.469	731.127	730.352	35086.2	36549.7	30235	38162.4	35781.3	45800.8
Camk2g	274.639	443.886	394.761	223.786	505.911	336.7	761.641	491.766	351.849	147.623	309.173	2982.21	3523.53	2799.27	3451.09	4317.76	4615.6
Camk2n1	154.688	110.769	203.251	239.672	323.185	257.853	163.883	155.121	151.659	110.062	134.222	15903.8	14956.3	11748.2	13629.2	15224.2	16421.8
Camkk2	110.724	54.1719	330.925	157.479	137.857	81.6888	87.2468	41.8056	54.5972	84.7303	105.526	1583.62	1672.29	1654.84	1758.39	2359.15	2240.41
Camkmt	396.761	226.39	183.439	258.32	210.038	242.225	277.068	174.924	279.052	55.9046	331.389	61.6735	55.3093	77.0707	90.951	116.078	106.233
Caml	1573.48	1054.33	1149.8	1127.22	1422.79	1429.2	1552.76	1598.52	1318.83	1443.04	1101.54	608.777	574.241	578.757	597.919	497.008	577.148
Camta1	630.15	591.04	523.169	486.25	451.288	340.252	285.321	447.76	413.725	407.055	271.221	7818.61	9762.09	8048.8	7836.95	7899.82	6705.38
Camta2	431.498	392.14	502.624	140.902	267.261	343.093	344.271	297.04	596.929	96.9595	311.024	7908.13	7710.77	6994.53	8323.7	9125.99	10826.3
Canx	5944.37	6097.98	5732.85	6351.64	5292.56	6427.14	6095.49	6823.12	3963.76	3650.39	5742.84	5311.88	5903.45	6457.94	4993.89	5954.29	5116.64
Cap2	451.038	626.616	497.488	516.641	716.599	616.573	497.543	748.101	258.427	302.234	447.097	4973.67	5545.57	4865.63	4923.15	4033.29	4515.71
Capn2	2040.8	1801.42	526.104	1581.69	1504.08	1178.45	2354.49	2587.55	1004.59	1139.06	1804.13	1344.88	1667.41	1721.73	1507.43	1352.06	1482.51
Capn7	572.075	678.362	355.872	531.836	292.622	230.149	643.74	156.221	305.744	599.227	267.518	1040.49	1176.14	1080.44	1010.57	1074.13	868.893
Capns1	172.057	466.525	464.468	588.473	565.736	402.761	432.697	211.228	362.768	427.146	438.766	2140.67	2113.14	1968.94	2270.41	2177.68	2069.17
Capns2	0	0	0	0	0	0	0	0	0	0	0	3.97893	1.62674	0	3.36856	1.6349	3.17114
Caprin1	1017.14	1589.58	1453.57	935.203	1139.93	1132.99	2065.63	2111.18	1355.22	3286.14	1868	4782.68	5831.88	6361.97	5423.38	5301.97	4818.55
Capza1	2000.09	1569.37	1160.07	1148.63	1092.46	1174.9	1149.54	1328.98	1521.44	1924.34	1852.26	545.114	637.684	729.99	542.338	580.388	513.725
Capza2	3040.57	3091.03	4572.78	4249.85	5486.99	4753.58	3667.9	3475.37	3975.89	3211.89	3521.24	5522.76	6207.66	5885	5836.02	6784.82	6526.21
Capzb	3554.03	4937.73	6016.08	5516.59	3979.01	4392.73	3574.76	4080.45	3907.95	4578.93	5038.41	3988.88	4273.46	4189.45	4598.08	4569.53	5286.29
Car11	85.7569	473.802	333.86	464.839	650.921	326.755	394.969	496.167	452.55	144.129	572.988	1354.83	1072.02	1009.19	1451.85	1672.5	2297.49
Car2	5951.42	8141.15	6901.72	7847.69	8297.46	9850.96	10717.2	7664.73	7006.64	4543.99	5913.16	1778.58	1680.43	1650.48	1839.23	1868.69	1880.49
Car4	7465.74	7322.1	11024	7523.75	4026.48	2648.85	5498.91	4242.17	11880.3	11336.4	14150.7	602.809	422.953	599.116	528.863	856.686	910.118
Card19	513.456	608.019	451.995	448.953	591.096	375.058	556.493	526.971	640.607	638.535	636.859	97.4839	128.513	191.95	116.215	67.0307	103.062
Cars	763.671	1321.15	590.675	985.623	1362.97	771.427	449.203	1242.07	868.702	1054.33	651.67	813.692	686.486	817.24	757.925	655.593	658.012
Casc3	512.37	566.784	256.081	420.634	163.868	391.396	358.419	410.355	222.029	414.917	558.178	1432.42	1540.53	1382.91	1433.32	1285.03	1333.47
Casc4	266.498	304.01	437.319	397.15	555.331	536.305	554.135	710.696	340.929	237.594	331.389	1808.43	1996.02	2006.75	1637.12	1947.16	1644.24
Casp8	452.123	339.585	352.204	371.595	234.748	338.831	229.907	168.323	192.91	437.628	650.744	39.7893	48.8023	58.1666	40.4227	19.6188	36.4681
Casp8ap2	307.748	422.056	544.448	454.478	355.048	551.222	241.697	601.781	408.872	583.504	475.793	308.367	400.179	450.791	426.122	271.393	236.25
Cat	2533.09	2069.85	2361.23	2478.91	886.319	2532.35	3045.39	2776.77	1892.7	2161.06	2774.23	831.597	808.492	759.074	904.457	784.75	873.65
Catsper2	211.136	40.4268	172.433	171.293	173.622	70.3234	0	61.6083	50.9574	89.0979	103.675	39.7893	52.0558	63.9832	38.7384	42.5073	93.5487
Cav2	1706.45	2446.63	2036.18	2840.14	1933.91	1983.26	1500.88	1451.1	1179.3	1215.05	1886.51	469.514	637.684	700.907	576.023	500.278	431.275
Cbfa2t2	1725.99	899.901	976.631	1014.63	1736.22	1137.25	2034.97	1496.2	2028.59	1960.15	1917.98	1470.22	1841.47	1979.12	1288.47	1306.28	1041.72
Cbll1	339.771	223.965	192.978	198.92	497.457	109.392	587.148	246.433	262.067	266.42	168.471	604.798	584.001	641.286	520.442	449.596	396.393
Cbr1	1838.35	1167.53	1160.8	1521.6	1375.97	1756.67	1392.41	1844.95	1498.39	1570.57	1120.06	752.019	714.141	599.116	715.818	933.526	949.757
Cbs	3466.1	3885.02	2791.95	3563.99	3916.58	4756.42	7889.94	6065.12	1551.77	3418.91	2511.34	839.555	920.737	754.711	823.612	792.925	1067.09
Cbwd1	200.28	129.366	188.576	235.527	210.038	119.337	68.3826	126.517	207.469	137.141	210.127	250.673	265.159	321.37	269.485	318.805	247.349
Cbx1	781.582	588.614	963.423	654.78	941.592	887.922	502.259	906.522	703.697	859.533	927.519	656.524	759.69	696.545	815.191	719.354	700.822
Cbx3	908.046	698.575	692.667	787.394	892.172	739.462	590.685	1125.45	658.806	1104.12	678.514	1490.11	1605.6	1439.62	1723.02	1669.23	1623.62
Cbx5	2957.53	1632.43	2142.57	2842.91	2246.69	2241.83	2293.18	2146.39	2677.69	3144.63	2466.9	3692.45	4881.86	4455.56	4367.33	4407.68	3429.59
Cby1	1005.74	916.88	830.613	917.245	728.304	1192.66	694.438	1533.61	869.915	1086.64	1140.42	572.966	588.881	475.512	559.18	755.322	667.525
Ccar1	1413.36	1790.1	1183.55	1594.82	1705.66	1255.88	1581.05	1962.66	2157.2	2259.77	1681.94	1340.9	1350.2	1577.77	1305.32	1106.82	1168.57
Ccdc107	920.53	1123.06	1301.69	709.345	653.522	782.792	1090.59	1150.76	805.612	973.962	793.297	417.788	292.814	392.624	299.802	380.931	409.077
Ccdc115	516.713	675.128	230.4	368.832	492.255	616.573	837.098	420.257	536.266	421.905	534.11	517.261	405.059	452.245	416.017	454.501	472.5
Ccdc117	305.034	261.157	372.015	171.293	237.999	481.609	287.679	85.8116	183.204	569.528	339.72	318.315	393.672	337.366	325.066	343.328	321.871
Ccdc12	1621.24	1211.19	2206.41	1437.34	1340.86	1512.31	1458.44	1591.91	2060.13	1530.39	1688.42	555.061	413.193	449.337	466.545	564.039	618.373
Ccdc124	1388.39	1942.91	1099.17	1544.4	1973.57	2466.29	1101.2	1356.48	1719.2	2024.79	988.613	1515.97	1106.19	1182.24	1229.52	1198.38	1273.21
Ccdc127	365.281	1144.89	1327.37	917.245	818.691	673.4	795.833	1136.45	764.361	700.554	709.061	1378.7	1537.27	1598.13	1360.9	1352.06	1165.39
Ccdc130	491.745	481.079	677.992	704.51	423.977	240.804	653.172	187.025	467.109	415.79	343.423	238.736	230.998	210.854	244.22	186.378	182.341
Ccdc136	620.381	392.949	173.901	397.15	746.511	630.78	729.808	987.933	649.1	513.623	772.932	736.103	676.726	657.282	680.448	964.589	818.155
Ccdc167	234.475	548.996	427.781	410.274	163.868	252.17	219.296	319.043	252.36	352.024	253.633	574.956	605.149	546.766	730.977	652.324	743.633
Ccdc17	355.511	337.968	187.108	0	77.3822	81.6888	107.29	190.326	70.3697	172.081	139.776	69.6313	82.964	62.5291	60.634	89.9193	103.062
Ccdc174	109.096	552.23	651.577	514.569	640.517	463.14	218.117	376.251	160.152	554.678	535.962	370.041	392.045	423.162	407.595	358.042	380.537
Ccdc181	286.58	429.333	122.537	451.715	565.736	403.472	202.79	323.444	701.271	339.795	144.404	294.441	300.948	276.291	417.701	444.692	410.663
Ccdc186	501.515	627.424	380.086	309.432	170.371	468.113	536.45	348.747	919.659	650.764	580.394	634.64	826.386	766.344	693.923	877.939	665.94
Ccdc189	1092.04	585.38	635.434	739.045	588.495	906.391	940.851	782.205	840.797	267.294	652.596	417.788	333.483	270.475	414.332	403.819	434.446
Ccdc25	685.513	761.641	203.251	677.573	218.491	726.675	348.987	235.432	587.223	471.695	535.036	865.418	826.386	791.065	798.348	725.894	604.103
Ccdc28b	1017.14	678.362	551.052	921.389	958.499	847.433	602.475	594.08	971.83	865.647	992.316	397.893	266.786	193.404	446.334	568.944	732.534
Ccdc32	844.543	416.396	458.598	390.934	509.162	488.002	857.141	268.436	542.332	637.661	667.406	939.028	1006.95	929.211	929.722	1015.27	875.235
Ccdc34	480.347	387.289	421.177	370.213	381.709	564.008	383.179	459.862	461.043	405.308	363.787	258.631	190.329	206.491	262.747	304.091	267.961
Ccdc34os	0	22.639	0	0	0	7.81372	0	0	0	0	0	0	0	0	0	0	0
Ccdc38	270.297	143.919	261.218	188.56	300.425	262.115	205.148	181.524	314.237	306.602	237.897	97.4839	130.14	119.241	96.0039	106.268	144.287
Ccdc43	625.266	316.138	568.662	433.757	606.053	285.556	455.098	542.373	289.972	539.828	832.175	612.756	629.55	700.907	572.655	532.976	572.391
Ccdc47	2056.54	2967.33	1791.84	2438.85	1326.55	1493.84	2691.68	2275.11	1822.33	1540.87	2231.78	2530.6	2703.65	2496.8	2470.84	2738.45	2448.12
Ccdc51	195.938	265.2	14.6751	179.581	51.3714	169.06	287.679	273.937	365.195	92.5919	521.151	99.4734	117.126	139.6	165.059	91.5542	123.675
Ccdc58	251.3	125.323	375.684	230.002	382.359	336.7	180.389	217.829	196.55	237.594	201.796	111.41	138.273	91.6123	114.531	138.966	110.99
Ccdc59	660.545	627.424	854.094	959.377	806.336	667.717	595.401	774.504	737.669	968.721	608.164	568.988	574.241	567.124	515.389	411.994	483.599
Ccdc6	1011.17	729.3	406.502	864.061	807.637	1074.03	850.067	567.677	675.792	808.869	899.749	1440.37	1743.87	1518.15	1371	1000.56	1075.02
Ccdc66	259.442	363.033	93.9209	90.4812	212.639	362.983	433.876	176.024	374.901	250.697	348.977	302.399	331.856	250.116	276.222	331.884	358.339
Ccdc71	453.752	487.547	394.761	643.729	771.221	497.947	321.87	562.176	357.915	425.399	755.345	545.114	575.867	523.499	613.077	634.34	589.832
Ccdc84	288.208	318.563	879.041	468.292	323.835	355.169	393.79	645.787	530.199	421.031	433.212	175.073	143.153	101.791	213.903	129.157	264.79
Ccdc85b	1181.6	889.39	1620.87	1273.64	506.561	620.835	1048.14	826.211	975.47	679.59	1689.34	1969.57	1446.18	1246.22	1463.64	1533.53	1463.48
Ccdc86	351.712	398.608	498.955	564.989	87.7866	675.531	556.493	488.466	560.531	141.508	208.275	224.81	219.61	303.92	203.798	199.457	191.854
Ccdc88a	1381.34	1109.31	563.526	761.838	1303.79	1247.35	1878.16	1560.01	778.92	1144.3	1444.04	1424.46	1961.85	1922.4	1445.11	1821.27	1487.27
Ccdc90b	716.45	569.21	511.429	761.147	1422.79	870.874	1166.04	818.51	931.792	1218.54	899.749	214.862	245.638	206.491	244.22	197.822	271.133
Ccdc91	432.041	606.402	581.87	132.614	410.321	358.721	71.9197	425.757	248.721	540.702	340.646	483.44	489.65	472.603	409.28	685.021	661.183
Ccdc92	300.149	262.774	97.5897	154.025	40.9671	195.343	567.104	177.124	235.375	162.473	65.7224	1436.4	1272.11	1209.86	1399.64	1384.76	1403.23
Ccdc97	372.88	602.36	121.804	316.339	305.627	452.485	440.95	572.077	411.299	319.704	432.287	1014.63	969.54	940.844	1074.57	938.43	1055.99
Ccl27a	442.354	358.182	492.351	427.541	407.72	410.575	407.938	360.849	514.427	527.599	347.125	616.735	445.728	449.337	655.184	580.388	721.435
Ccl27b	40.1646	23.4476	30.8178	11.0511	23.4098	34.8065	25.9382	28.6039	47.3176	15.7232	19.439	37.7999	16.2674	23.2666	62.3183	49.0469	84.0353
Ccm2	602.469	1131.14	1072.75	845.412	727.003	907.812	980.937	851.515	1186.58	1269.21	733.129	620.714	561.227	575.849	597.919	578.753	650.084
Ccna2	578.045	728.491	354.405	676.882	710.096	679.083	456.277	1511.6	1278.79	1142.55	903.452	236.747	217.984	184.679	215.588	183.108	156.972
Ccnc	182.912	364.65	169.498	430.994	516.965	166.219	394.969	422.457	418.578	445.489	206.424	594.851	587.255	683.457	505.283	707.91	612.03
Ccnd2	6451.31	4106.56	4646.15	5157.43	8674.61	8486.4	7918.24	8173	7574.45	11009.7	6438.94	1506.03	1704.83	1438.17	1881.34	2110.65	1766.33
Ccnd3	1982.18	1735.12	2116.89	1300.58	1477.42	1678.53	1041.07	1276.17	2063.77	1653.55	2039.25	491.398	377.405	421.708	527.179	356.407	364.681
Ccndbp1	596.499	670.277	1476.32	1006.34	874.614	1697.71	953.82	758.002	1118.64	1053.45	405.442	565.009	597.015	620.928	576.023	734.068	710.336
Ccng2	865.711	649.255	366.879	538.743	554.031	324.624	1572.8	730.498	594.503	1103.24	420.253	1022.59	1169.63	1052.81	889.299	980.938	783.272
Ccnh	874.395	1366.43	929.671	1777.16	990.363	1122.33	1150.71	902.122	1161.1	1053.45	1184.85	907.197	901.216	926.303	852.245	1168.95	1006.84
Ccnl1	778.325	512.612	773.38	789.466	645.069	473.085	1288.66	764.603	812.892	640.282	640.562	734.113	801.985	753.257	739.398	621.26	730.948
Ccnl2	1292.32	2410.25	1721.39	1357.91	1274.53	445.382	1979.56	1788.84	1927.89	1194.09	1404.24	1667.17	1729.23	1643.21	1867.86	1592.39	2021.6
Ccnt2	1195.17	1117.4	440.988	888.926	776.424	881.529	1407.74	1577.61	1292.13	1518.16	980.282	2025.28	2371.79	3351.85	1660.7	1370.04	1228.82
Ccpg1	938.441	1300.13	852.626	1377.94	549.479	1444.12	1154.25	961.53	1551.77	1462.25	1516.24	2045.17	2067.59	1526.87	2071.66	2355.89	2184.92
Ccpg1os	122.665	169.793	511.429	593.308	110.546	302.604	194.537	187.025	433.138	147.623	119.411	67.6419	73.2035	50.8957	42.107	45.7771	65.0084
Ccs	1005.74	952.456	903.989	1440.1	764.068	1238.83	1137.75	1256.37	1623.36	1074.42	1325.56	300.41	286.307	228.304	387.384	276.297	302.844
Ccser2	673.572	1247.57	1410.28	790.156	394.714	1485.32	1232.07	857.016	920.873	1303.28	1762.47	1406.55	1804.06	1944.22	1367.63	1932.45	1317.61
Cct2	1879.05	1297.7	2025.9	1443.55	1685.5	1208.28	1378.26	1316.88	1567.55	1766.23	1461.63	3636.75	3626.01	3952.42	3621.2	3421.84	3156.87
Cct3	4637.93	4209.24	4662.29	4010.18	4284.64	3840.09	4224.4	3836.22	3074.43	4689.87	3357.4	2984.2	3225.83	3533.62	2930.64	2509.57	2492.52
Cct4	2984.12	2400.54	3013.54	3221.41	3045.22	2898.89	2112.79	2534.74	3491.79	2998.76	2508.56	2146.63	2158.69	2524.43	2002.61	1899.75	1718.76
Cct5	8037.27	5623.37	6803.4	6845.49	7301.89	6537.24	4442.51	5606.36	5867.38	7534.89	7809.86	4860.27	4628.09	5070.67	4267.96	4204.95	4398.37
Cct6a	3159.98	2674.64	3549.92	3075.67	2948.33	3227.77	3125.56	2279.51	3292.82	3129.78	2669.63	3400	3364.11	4089.11	3141.18	2813.66	2579.72
Cct7	7544.98	5873.21	6496.69	7264.74	6199.68	6874.65	4903.51	5642.66	4618.92	6198.42	6737.01	4136.1	4162.84	4439.56	4345.44	3884.51	3830.74
Cct8	5586.68	4879.52	7267.13	6540.89	7200.45	4695.33	4604.04	3980.34	4137.25	5410.51	4557.99	3783.97	3510.51	3879.71	3402.24	3119.38	2827.07
Ccz1	614.41	324.223	760.173	522.857	481.201	549.091	604.833	793.207	692.778	621.065	386.003	521.24	570.987	588.936	527.179	541.151	512.139
Cd164	3345.61	2353.65	4089.23	3526	2595.23	2952.16	3511.1	3705.3	2113.52	3153.37	2743.68	1321.01	1732.48	1442.53	1377.74	1052.87	1051.23
Cd200	2468.5	1852.36	1750.01	2694.41	2306.51	2359.74	1266.26	1211.26	2699.53	2368.96	4379.33	1187.71	1120.83	1230.22	1199.21	1522.09	1231.99
Cd2bp2	737.075	587.806	179.037	272.825	399.266	508.602	1091.76	495.067	749.801	893.599	878.458	1951.67	2114.77	1973.3	2270.41	1659.42	1799.62
Cd302	1205.48	1358.34	1592.99	1512.62	967.603	1289.97	1241.5	1045.14	1198.71	979.203	1071	151.199	196.836	158.504	185.271	132.427	188.683
Cd320	1976.21	1296.89	1129.25	1185.23	1700.46	1596.84	2577.32	1910.96	1305.48	780.043	1481.99	220.831	204.97	207.945	166.744	246.869	212.467
Cd34	1957.21	2383.57	878.308	3086.03	1600.97	2572.13	391.432	1681.03	1840.53	1075.29	4635.74	268.578	232.624	255.933	314.96	274.663	312.357
Cd3eap	359.311	189.197	457.131	343.276	264.66	206.708	397.327	326.744	138.313	234.1	398.963	495.377	422.953	519.137	454.755	501.913	524.824
Cd47	2459.81	2415.91	1724.33	2273.77	2507.44	2480.5	1960.7	2156.29	1651.26	2214.34	2243.82	2138.68	2446.62	2280.13	1989.13	2664.88	2085.03
Cd59a	887.421	1138.42	958.287	1440.79	649.621	882.239	544.703	440.059	878.408	612.33	1742.11	47.7472	50.4291	53.8041	62.3183	45.7771	63.4228
Cd63	14456	18091.8	17985.9	18757.2	18627	17715.1	16652.4	15068.7	14272.9	11923.4	13200	1068.34	1553.54	1436.71	1251.42	876.304	1187.59
Cd81	33091.3	39525.3	38034.3	44904.2	37620.1	43301.5	46250.2	39543.7	27354.4	24767.5	31530.1	3413.93	3564.2	3556.89	3575.72	3639.28	3760.97
Cd82	401.104	673.511	252.413	667.903	355.698	307.576	291.216	462.062	69.1564	323.198	639.636	65.6524	128.513	161.412	163.375	137.331	137.945
Cd9	8388.44	10211.8	9119.14	13525.2	7792.2	9617.97	6001.17	7032.15	6467.95	7482.48	6622.23	763.955	1185.9	1061.54	894.352	722.624	783.272
Cd99l2	476.548	143.111	259.75	564.989	275.715	101.578	676.752	218.93	266.92	372.988	566.509	829.608	976.046	1078.99	1049.31	1105.19	1103.56
Cdadc1	826.089	688.064	554.721	598.143	567.036	807.654	650.814	537.973	918.446	1017.64	833.101	658.514	588.881	610.749	606.34	734.068	672.282
Cdc123	2254.1	1681.76	2422.87	1678.39	2414.46	2057.14	1695.42	1641.42	1738.62	1494.57	1444.97	998.712	1019.97	953.932	1042.57	1095.38	1174.91
Cdc16	2842.46	2284.92	3527.91	2378.76	2340.33	1897.31	1893.49	2064.98	2287.02	1796.81	1559.75	1052.43	1101.31	1150.24	901.089	1077.4	956.099
Cdc23	3053.6	3258.4	2172.66	1540.94	2001.53	2184.29	1964.23	2769.07	2189.95	2841.52	2555.77	1285.2	1399	1521.06	1305.32	1245.79	1168.57
Cdc26	785.924	515.038	836.483	489.704	1015.72	588.16	740.419	551.174	865.062	885.738	674.812	517.261	479.89	510.412	437.912	480.659	501.04
Cdc27	419.015	757.599	548.851	543.578	235.398	539.146	410.296	148.52	431.924	476.062	396.186	859.45	1141.97	1195.32	939.827	1097.02	800.713
Cdc34	283.866	179.495	414.573	91.1719	87.1363	534.174	514.049	140.819	93.4219	186.057	150.884	785.839	692.993	705.27	702.344	588.563	689.723
Cdc37	2429.42	2449.06	1865.21	1885.6	2110.78	2033.7	2109.25	2274.01	1970.35	2785.62	2876.05	3022	2606.04	2566.6	2755.48	2762.97	2733.52
Cdc37l1	428.242	536.868	633.966	587.782	456.49	361.562	548.24	470.863	495.015	603.595	635.008	692.335	860.548	898.673	678.764	814.178	799.128
Cdc40	992.175	485.122	840.152	300.453	430.479	615.863	1183.73	907.622	805.612	632.42	865.499	1098.19	1141.97	1272.39	1067.83	1321	1243.09
Cdc42	5943.28	6382.59	6192.18	6073.29	5998.75	6795.09	5302.01	5070.58	6617.18	5955.58	7525.68	5763.49	5688.72	5800.66	5377.9	5619.14	5343.37
Cdc42bpa	372.88	553.039	1038.27	803.97	639.216	1183.42	588.327	896.621	1044.63	688.325	904.377	4987.59	5887.19	5694.51	4678.93	5045.29	4247.74
Cdc42ep3	379.936	573.252	416.774	531.836	284.819	816.178	82.5308	128.717	186.844	138.888	676.663	43.7683	43.9221	87.2498	53.8969	50.6818	71.3507
Cdc42ep4	872.767	1203.1	2021.5	221.023	591.096	572.532	1589.31	1558.91	719.47	1408.97	1186.71	1100.18	997.194	785.249	1000.46	1036.52	1308.1
Cdc42se1	1595.73	1521.67	1146.13	1380.01	1171.79	2500.39	1904.1	1954.96	982.749	1363.55	1617.14	1414.51	1657.65	1798.8	1542.8	1170.59	1289.07
Cdc42se2	2184.09	1752.1	2115.42	1560.28	2370.24	1775.84	1170.76	879.018	1317.61	1878.04	3055.63	4802.57	5340.6	4909.26	5046.1	4661.09	4360.32
Cdc5l	626.894	422.056	872.438	1380.01	1115.21	647.118	812.339	927.425	991.242	1582.8	449.874	1114.1	1042.74	1169.15	1103.2	1093.75	954.514
Cdh10	683.884	1456.98	425.579	1128.6	1030.03	625.097	1958.34	1192.56	530.199	676.096	1004.35	326.273	471.756	388.262	454.755	719.354	466.158
Cdh13	1222.85	774.578	407.235	821.238	216.54	501.498	344.271	289.339	308.171	566.907	410.071	706.261	701.127	591.845	724.24	804.369	751.561
Cdh2	695.825	1654.27	678.726	607.813	1161.38	1073.32	1724.89	1443.39	615.128	1199.33	1164.49	3857.58	3705.72	4532.63	3088.97	2695.94	2486.18
Cdip1	2539.06	2825.03	2646.66	1607.25	2174.51	2147.35	2902.73	2599.65	1834.47	2362.84	2228.08	6418.02	7043.8	6532.11	6599	5473.63	5528.89
Cdipt	2425.62	2164.45	1530.62	1714.31	895.423	1597.55	1457.26	2293.81	1014.29	2095.55	1553.27	2395.32	2215.63	2150.71	2482.63	2282.31	2419.58
Cdk10	321.317	907.986	540.779	388.862	280.267	200.315	194.537	255.234	249.934	406.182	248.079	781.861	640.937	609.295	931.406	685.021	916.46
Cdk11b	523.768	1157.82	664.05	715.561	1117.17	424.782	661.425	1332.28	895.394	1118.09	1116.36	2039.2	1638.13	1947.13	1856.07	1299.74	1365.18
Cdk16	814.148	700.192	786.588	544.959	299.775	970.321	1147.18	608.382	1363.72	1420.33	705.359	4265.42	4143.32	4478.83	4625.03	4406.04	4560.1
Cdk17	321.86	343.628	359.541	512.497	337.491	579.636	167.42	372.95	311.811	400.067	309.173	4917.96	5612.27	5047.4	3947.95	3550.99	3125.16
Cdk20	433.127	540.102	260.484	308.05	279.617	268.508	224.012	112.215	334.863	272.535	252.707	107.431	125.259	74.1624	128.005	140.601	164.899
Cdk2ap2	748.473	721.214	599.48	459.313	487.053	442.54	683.826	413.656	922.086	445.489	639.636	99.4734	102.485	120.696	126.321	152.045	144.287
Cdk4	6581.03	5663.8	7245.85	6643.81	7116.57	4875.76	6437.4	7320.39	8001.52	7668.53	5826.15	1340.9	1281.87	1275.3	1389.53	1115	1347.74
Cdk5	990.004	428.524	953.885	1036.04	840.8	923.439	580.073	594.08	943.925	642.029	643.339	1197.66	1094.8	978.652	1349.11	1479.58	1572.89
Cdk5rap3	2005.52	2225.09	3511.76	1100.28	1811	1988.95	1643.54	2921.99	1199.92	2019.55	2181.8	421.767	419.7	331.549	463.177	572.214	653.255
Cdk9	1144.69	635.51	703.673	571.206	554.681	762.192	510.512	704.095	1169.59	856.039	1000.65	2039.2	1753.63	1727.55	2152.51	1706.83	2213.46
Cdkn1a	554.706	835.218	2183.66	2320.74	1667.95	1662.19	387.895	530.271	1969.14	961.733	1920.76	228.789	382.285	488.599	289.696	78.475	182.341
Cdkn2aipnl	583.473	581.338	644.239	759.766	565.085	481.609	822.95	838.313	404.019	590.492	686.845	489.409	601.895	546.766	527.179	632.705	651.67
Cdkn2d	931.928	999.351	1430.83	898.596	1695.91	1220.36	450.382	1689.83	956.057	780.043	1395.91	692.335	745.049	634.016	700.66	704.64	759.488
Cdpf1	182.912	363.841	217.192	195.467	293.272	199.605	324.228	265.136	256	234.1	396.186	141.252	125.259	82.8874	146.532	156.95	168.071
Cds2	441.811	641.978	373.483	263.155	635.965	182.557	834.74	706.295	404.019	835.948	778.486	7846.46	8613.61	8063.34	6609.11	11341.3	8108.61
Cdv3	1248.36	815.813	534.909	974.572	1075.55	854.536	587.148	630.385	855.356	1008.9	1020.09	1247.4	1563.3	1430.9	1327.21	1440.34	1170.15
Ceacam1	504.229	809.345	374.216	75.9766	333.589	180.426	415.012	297.04	279.052	711.036	546.144	17.9052	24.4012	21.8125	30.317	21.2536	44.396
Ceacam2	18.454	28.2988	289.834	0.690696	25.3606	23.4411	49.5185	8.80119	8.4929	66.3867	32.3984	3.97893	4.88023	8.72498	5.05283	4.90469	14.2701
Cebpd	907.504	663	1684.71	1387.61	1266.73	2214.83	643.74	1326.78	920.873	904.955	967.323	616.735	723.901	570.032	688.87	609.816	843.524
Cebpg	498.259	411.545	591.408	443.427	356.349	299.052	550.598	566.576	635.754	722.392	400.814	720.187	735.288	802.699	626.552	722.624	591.418
Cebpz	406.531	787.514	913.528	706.582	621.009	674.821	584.79	495.067	757.081	411.423	677.589	1100.18	1146.85	1234.59	976.881	931.891	987.811
Cebpzos	337.6	376.778	387.424	519.404	449.988	474.506	157.987	286.039	321.517	205.275	386.003	294.441	278.173	261.75	237.483	305.726	366.267
Celf1	542.223	621.764	540.779	652.708	513.714	277.032	696.796	665.59	254.787	312.716	510.043	2184.43	2553.99	2553.51	2172.72	2156.43	1767.91
Celf2	1682.03	2298.67	1507.87	977.335	1636.08	2003.15	1930.04	1807.54	1812.63	2337.51	1349.62	11946.7	11842.7	14262.4	8642.03	7744.5	7317.41
Celf3	610.611	899.092	515.831	510.424	648.32	512.864	486.932	502.768	566.598	552.931	439.692	4072.44	3624.39	3238.42	5467.17	3273.06	5365.57
Celf4	251.843	381.629	680.193	378.502	576.79	305.445	909.018	706.295	629.688	354.645	439.692	9891.63	9337.51	9404.08	10157.9	11686.2	10372.8
Cend1	326.745	693.724	611.954	482.106	463.643	719.572	883.079	680.992	203.83	423.652	277.7	3008.07	3216.07	2829.8	3146.23	3753.72	3440.69
Cenpc1	141.119	296.733	187.842	363.997	407.72	356.59	298.29	398.254	385.82	772.182	419.327	336.22	304.201	311.191	272.853	436.517	334.555
Cenpv	55.9048	92.1731	225.997	45.5859	108.595	150.592	45.9814	52.8071	77.6493	68.1337	141.627	362.083	343.243	250.116	400.858	380.931	461.401
Cep120	295.807	540.911	430.716	224.476	547.528	229.439	522.302	138.619	476.815	138.014	458.205	875.365	971.166	872.498	934.774	1093.75	891.091
Cep170	770.184	771.344	989.839	1475.33	750.413	718.862	842.993	709.596	821.384	1210.68	1344.99	1082.27	1628.37	1678.11	1328.9	1458.33	1200.28
Cep19	252.386	322.606	120.336	247.269	319.283	463.14	297.111	481.865	222.029	472.568	261.038	724.166	854.041	722.72	916.247	1044.7	937.072
Cep41	5.42765	5.65975	14.6751	19.3395	239.95	97.3163	155.629	138.619	177.138	110.936	16.662	125.336	125.259	98.8832	129.689	132.427	117.332
Cep57	413.044	466.525	455.663	300.453	381.059	418.389	544.703	804.208	527.773	959.113	776.635	272.557	370.898	279.2	313.276	394.01	348.826
Cep63	122.122	425.29	546.649	330.153	358.95	176.874	178.031	227.731	200.19	341.542	432.287	405.851	307.455	395.533	336.856	390.74	371.024
Cep70	482.518	404.268	403.567	234.837	327.086	549.801	123.796	849.314	673.365	423.652	598.907	238.736	203.343	159.958	230.746	325.344	344.069
Cept1	1793.3	1291.23	1389.74	1001.51	1356.47	1028.57	990.369	1247.57	678.218	903.208	1407.94	590.872	549.84	572.941	512.021	725.894	540.68
Cers1	443.439	1055.14	46.2267	241.744	477.299	770.006	1414.81	1655.72	512	713.657	604.461	2568.4	2290.46	1926.77	2856.54	2489.95	2494.1
Cers2	3217.51	2931.75	2678.21	3023.18	3057.57	1952.01	3446.25	2886.79	1590.6	3466.08	2883.45	529.198	618.163	634.016	714.134	586.928	738.876
Cers4	921.073	1058.37	1016.25	1076.1	680.834	809.785	402.043	602.881	445.27	1379.27	788.669	990.755	829.64	657.282	1069.52	1015.27	1119.41
Cers5	1121.35	1821.63	432.183	906.884	1903.99	1385.16	1265.08	1859.25	451.337	1327.73	1333.89	541.135	605.149	578.757	665.29	544.42	554.95
Cetn2	1404.13	763.258	978.099	1174.87	1325.25	1351.06	952.641	1292.67	1493.54	1154.78	580.394	656.524	527.065	472.603	542.338	550.96	564.463
Cetn3	2039.71	1203.1	1937.12	2331.79	1793.45	1373.79	1790.92	1172.76	1947.3	1819.52	1714.34	761.966	746.676	729.99	661.921	913.907	862.551
Cfap20	1704.28	1479.62	994.241	1307.49	924.685	1042.78	1222.63	1783.34	1646.41	1583.67	1546.79	602.809	491.277	532.224	570.97	645.784	648.499
Cfap36	418.472	817.43	1074.22	940.037	978.008	823.281	499.901	577.578	1030.07	965.227	1071	1595.55	1538.9	1553.05	1534.38	1711.74	1680.71
Cfap97	340.314	422.056	156.29	251.413	187.928	280.583	339.555	79.2107	333.649	323.198	254.559	539.146	618.163	607.841	557.496	665.403	467.743
Cfdp1	1704.83	1445.66	1240.78	1782.69	1934.56	1426.36	998.622	1209.06	1680.38	2195.13	1867.07	1326.97	1213.55	1244.76	1258.16	1214.73	1212.96
Cfh	1756.39	1154.59	391.093	1148.63	904.527	773.558	1235.6	2255.3	436.778	1595.03	2558.55	280.515	584.001	551.128	576.023	330.249	428.104
Cfl1	10561.1	9636.14	11876.6	12231.5	12651	14401.4	10592.2	9410.67	11847.6	11211.5	11671.7	11141	9903.62	10089	10579	10095.5	9553.07
Cfl2	1193.54	1150.55	1824.12	914.482	1091.8	1252.33	1082.33	1231.07	1333.38	1827.38	1346.85	752.019	829.64	980.107	840.455	840.337	843.524
Cggbp1	538.966	552.23	452.728	698.294	448.037	560.456	775.789	1096.85	527.773	878.75	720.169	1537.86	1800.81	1631.57	1291.84	1301.38	1032.21
Cgrrf1	935.185	434.184	1105.04	907.575	426.578	792.027	771.073	418.056	586.01	220.998	744.237	167.115	187.076	129.421	153.269	186.378	195.025
Chac2	105.296	88.1305	101.992	223.786	265.961	257.142	126.154	123.217	246.294	123.165	248.079	175.073	198.463	177.408	153.269	207.632	182.341
Chadl	503.686	94.5987	207.653	308.05	251.655	464.561	438.592	295.94	190.484	169.461	142.553	370.041	435.967	362.087	394.121	528.071	485.185
Chchd1	1208.2	637.935	1576.84	861.298	1087.9	1098.89	874.826	818.51	817.745	624.559	876.607	423.756	392.045	394.078	365.488	456.136	499.455
Chchd10	1603.33	1661.54	2731.78	3455.55	3240.3	4524.14	2923.95	2821.88	2591.55	1299.78	1764.32	1510.01	1659.28	1603.94	1628.7	1608.74	1652.16
Chchd2	3961.1	3687.73	5109.15	4651.84	4770.39	4909.14	3063.07	4485.3	5093.31	4535.26	4410.81	4116.21	3694.34	3671.76	3602.67	3330.28	3469.23
Chchd3	1356.37	1593.63	2047.18	2054.13	2001.53	2151.61	1635.29	2126.59	2291.87	1275.32	1340.37	805.734	780.837	859.411	879.193	943.335	925.973
Chchd4	351.712	550.613	179.771	806.733	1153.58	330.307	502.259	456.562	526.56	686.578	376.747	819.66	771.077	756.165	717.503	675.212	669.111
Chchd5	170.428	158.473	210.588	496.611	315.381	156.985	187.463	345.447	402.806	386.091	350.828	127.326	84.5907	122.15	116.215	80.1099	93.5487
Chchd6	1149.58	384.863	1461.64	797.754	851.205	573.243	607.191	752.501	928.152	837.695	535.036	606.787	561.227	485.691	601.287	694.831	726.192
Chchd7	118.866	380.012	648.642	314.267	430.479	353.748	397.327	495.067	776.493	387.838	513.745	202.926	193.583	167.229	195.376	271.393	220.394
Chd2	739.246	370.31	360.275	549.103	470.796	658.483	328.944	437.859	678.218	193.919	834.026	853.481	899.59	846.324	865.719	1041.43	1121
Chd3os	434.212	141.494	403.567	207.209	169.07	122.888	206.327	118.816	343.356	399.193	231.417	1352.84	1441.3	1314.56	1344.05	1544.98	1398.47
Chd4	859.74	802.068	1091.83	639.585	741.959	681.924	857.141	1574.31	835.944	997.547	306.396	5425.28	5903.45	4041.12	6284.04	5006.05	5494
Chfr	822.289	304.01	197.381	116.037	252.955	144.909	325.407	695.294	101.915	119.671	271.221	626.682	819.879	772.161	704.028	547.69	619.958
Chga	548.736	468.143	1112.38	45.5859	1218.61	249.329	683.826	290.439	619.981	706.669	430.435	4969.69	5290.17	7257.73	4843.98	2375.5	2116.74
Chgb	433.669	518.272	1019.19	314.267	1098.96	536.305	1531.54	457.662	394.313	800.134	590.576	18342.9	18161	16542.6	16841.1	11300.4	9901.89
Chid1	651.861	929.817	1157.87	1063.67	1193.9	647.118	870.11	914.223	783.773	709.289	772.932	1362.78	1151.73	1225.86	1290.16	1438.71	1507.88
Chka	963.951	1056.76	601.681	535.98	642.468	456.037	719.197	896.621	430.711	618.444	224.937	1106.14	919.11	830.328	1005.51	1012	1063.92
Chkb	685.513	550.613	702.206	598.834	844.052	578.215	503.438	813.01	818.958	1077.91	651.67	352.136	336.736	260.295	421.07	371.121	405.906
Chl1	821.747	982.372	799.062	768.054	991.663	562.587	878.363	234.332	374.901	456.845	588.725	2807.14	3240.47	3132.27	2710	3709.58	2551.18
Chm	440.183	265.2	232.601	430.994	461.042	238.673	616.623	155.121	328.796	255.065	171.248	873.376	1231.45	1256.4	805.085	1188.57	711.921
Chmp1a	1977.84	1638.09	2846.24	1918.06	1245.92	1635.2	2223.62	2344.42	1869.65	1760.12	2596.5	2063.08	2030.18	1920.95	1957.13	2040.35	2100.88
Chmp1b	427.699	532.017	732.29	210.662	994.915	606.628	431.518	444.46	552.038	727.633	429.51	447.63	484.77	517.682	365.488	364.582	388.465
Chmp2a	2442.44	2466.04	3631.37	2384.97	2350.08	2614.75	2286.1	2767.97	2822.07	3047.67	2194.76	1700.99	1340.44	1474.52	1504.06	1373.31	1436.53
Chmp2b	832.602	1036.54	993.508	1317.16	374.556	706.786	629.592	469.763	635.754	405.308	747.939	1112.11	1146.85	1268.03	1194.15	1294.84	1067.09
Chmp3	841.829	1829.72	653.778	1091.99	1728.42	1417.12	993.906	880.119	1511.74	1447.4	2375.26	1657.23	1701.57	1653.38	1600.06	1813.1	1916.96
Chmp5	1065.45	1173.99	1897.5	1085.08	1033.28	1731.09	969.147	991.234	1495.96	1691.11	1267.24	1171.8	1054.13	993.194	1194.15	1178.76	1152.71
Chmp6	1358.54	1085.06	1451.37	882.71	1156.83	1429.2	852.425	816.31	727.963	931.16	868.276	461.556	432.714	391.17	416.017	487.199	497.869
Chmp7	679.542	1776.35	2080.2	713.489	903.877	603.077	1818.04	1663.42	747.375	1858.83	1732.85	1796.49	2078.98	2051.83	1812.28	1983.13	1737.79
Chn1	1551.22	1614.65	2271.71	1178.33	2302.61	2668.74	2688.15	1742.63	1508.1	1910.36	1505.14	17584.9	18553	14243.5	18453	25478.2	25223.3
Chn1os3	245.873	272.477	303.776	170.602	344.644	395.658	398.506	337.746	294.825	279.523	186.059	2309.77	2451.5	1952.94	2440.52	3439.82	3302.74
Chordc1	707.766	742.236	341.197	536.671	629.462	495.105	626.055	291.539	566.598	780.043	524.853	1295.14	1239.58	1324.74	1066.15	1237.62	1002.08
Chp1	532.996	962.158	416.04	475.89	377.807	674.821	794.654	682.092	882.048	741.609	803.479	2385.37	2529.59	2490.98	2344.52	2131.9	2056.49
Chpf	598.127	603.977	1159.34	707.964	347.895	581.767	595.401	557.775	69.1564	781.79	351.754	2468.93	2046.44	2028.56	2275.46	1899.75	2085.03
Chpt1	485.775	660.574	461.533	359.162	632.063	358.01	693.259	443.36	275.412	299.613	466.536	620.714	771.077	799.79	614.762	729.164	610.445
Chrac1	731.105	465.717	830.613	683.789	490.304	739.462	588.327	510.469	941.498	597.48	799.777	240.726	222.864	229.758	262.747	255.044	261.619
Chst1	169.886	1174.8	96.856	125.707	401.867	1124.46	794.654	1710.73	416.152	153.738	983.985	10510.4	12760.2	11954.7	11284.7	5957.56	7699.53
Chst10	1152.83	2001.94	1218.77	1155.53	1430.6	1010.1	1917.07	2356.52	1844.17	960.86	1055.26	889.292	813.372	748.895	813.506	1247.43	1116.24
Chst12	402.732	798.834	88.0509	430.304	1040.43	672.69	413.833	614.983	771.64	517.991	419.327	151.199	161.048	77.0707	188.639	398.915	377.366
Chst2	2134.7	2563.06	1617.2	1998.87	1934.56	2452.09	1973.66	1507.2	1138.05	1102.37	1467.18	3664.6	3826.1	4167.63	3518.46	3627.83	4187.49
Chtop	1178.89	1213.61	1152	1055.38	1531.39	949.011	1095.3	1376.29	1351.58	704.048	612.792	3600.94	3076.17	3475.45	3055.28	3111.21	2814.39
Chuk	1149.03	679.979	730.822	578.803	899.325	239.384	721.555	990.133	902.674	650.764	804.405	503.335	502.664	533.678	481.704	416.898	402.735
Churc1	765.299	913.646	1078.62	1051.93	1136.67	856.667	1003.34	565.476	1003.38	774.802	1103.4	286.483	235.878	219.579	232.43	354.772	317.114
Ciao1	840.743	673.511	878.308	727.994	640.517	806.233	1127.13	925.225	463.469	353.771	928.445	1161.85	1384.36	1186.6	1158.78	1160.78	1097.22
Ciapin1	1787.33	1110.12	1914.37	1618.3	1521.63	1808.52	792.295	1125.45	1196.29	1347.82	1020.09	1016.62	1057.38	1113.89	929.722	1054.51	889.505
Cib1	1603.87	1239.49	1829.26	1397.97	1498.22	1233.86	894.869	1294.87	935.432	662.12	916.411	177.063	152.914	183.225	200.429	240.33	156.972
Cib2	144.918	447.121	562.058	103.604	564.435	474.506	89.6048	300.34	510.787	467.327	236.971	401.872	305.828	312.645	303.17	480.659	375.78
Cinp	414.13	689.681	901.054	1152.77	442.184	584.608	781.684	617.183	720.683	665.614	727.575	704.271	679.979	793.974	670.343	521.532	477.257
Cipc	371.251	1129.53	622.96	607.813	704.243	292.659	211.043	512.669	289.972	541.575	435.064	2075.01	2217.25	2159.43	2034.61	1294.84	1479.34
Cir1	312.09	244.986	416.04	198.23	276.365	171.902	281.784	179.324	251.147	270.788	275.849	638.619	722.274	533.678	609.709	745.513	689.723
Cirbp	1693.43	1499.03	2626.12	2361.49	2884.6	2597.71	1985.45	2604.05	2458.09	2639.74	2276.22	843.534	782.464	679.095	730.977	1087.21	1036.96
Cisd1	2958.61	1828.91	2927.69	2269.63	2710.33	3254.06	3381.4	2266.31	2267.6	1622.11	1633.8	1227.5	959.779	920.486	1205.94	1497.56	1415.91
Cisd2	699.082	574.869	876.106	845.412	598.9	581.056	551.777	631.485	997.309	726.759	528.556	863.429	784.091	786.703	715.818	850.146	648.499
Cisd3	381.021	335.543	542.247	666.522	359.6	308.997	568.283	255.234	327.583	334.554	231.417	157.168	131.766	116.333	166.744	258.314	226.737
Ckap5	2602.02	3493.69	1917.31	2742.75	3110.25	2879	2565.53	3569.98	2347.68	2850.26	2066.09	3413.93	3142.87	3319.86	3073.81	3475.79	2724.01
Ckb	48610.1	62585.6	42227	53491	56398	75293	78045.8	73003.6	49478.4	39538.5	49485.3	18122.1	15325.6	16978.8	15716	14099.3	15831.9
Cklf	320.774	419.63	540.045	442.736	403.818	603.787	654.351	719.497	417.365	636.788	411.922	45.7577	24.4012	36.3541	37.0541	35.9677	47.5671
Clasp1	673.572	605.594	706.608	326.699	392.764	553.353	953.82	776.705	735.242	792.272	1033.04	1549.79	1880.52	1685.38	1765.12	1824.54	1690.22
Clasp2	851.056	1728.65	780.718	782.559	637.916	1091.08	1749.65	1354.28	849.29	1046.46	972.877	3260.74	3398.27	2634.95	3060.33	4641.47	3489.84
Clasrp	363.653	369.501	485.014	211.353	444.135	348.065	600.117	890.02	454.977	617.571	697.953	1056.41	706.007	663.099	1222.79	727.529	1257.36
Clcc1	1874.17	1976.06	2080.2	3164.77	1840.27	1763.06	1821.57	3147.52	2166.9	1345.2	1429.23	393.914	468.502	414.437	429.491	389.105	410.663
Clcn3	1893.71	2241.26	1689.84	975.954	1509.28	1074.03	1664.76	2128.79	1135.62	1552.22	1282.98	2920.54	3398.27	3431.83	2497.78	3358.08	2562.28
Clcn4	1946.36	2797.54	2433.14	1467.73	1987.23	2369.69	2379.24	2830.68	1662.18	2039.64	2344.72	4082.39	4476.8	4509.36	3841.84	4384.79	3567.53
Cldn10	7803.88	8016.64	8885.8	7565.2	11606	15218.3	16191.4	13167.7	10522.7	5075.09	6451.9	395.904	279.8	351.908	405.911	331.884	350.411
Cldnd1	2737.71	3237.38	2813.23	3687.63	2717.48	3097.07	2320.29	2435.73	2828.13	2334.89	2313.24	765.945	969.54	1126.98	848.876	859.955	830.839
Clec16a	396.219	500.484	421.91	562.227	220.442	340.252	222.833	242.033	572.664	429.766	410.071	1762.67	1704.83	1785.71	1967.24	1806.56	1772.67
Clic1	1234.25	1534.6	2268.04	1676.32	1486.52	1481.76	1174.3	1800.94	1616.08	2278.98	2501.15	214.862	302.574	354.816	220.64	138.966	225.151
Clic4	1725.45	3246.27	2417	2241.31	2453.47	2371.11	1355.86	2859.29	1254.52	2296.45	4665.36	817.671	1333.93	1675.2	1030.78	655.593	802.299
Clip1	772.898	434.184	636.901	839.887	264.66	764.323	369.03	1033.04	698.844	718.024	1381.1	2496.78	2669.49	2807.99	2566.84	2910.11	2622.53
Clip3	1749.33	2639.87	3022.35	2033.41	1208.2	1802.84	1965.41	2693.16	1280	2534.05	2496.53	7211.82	8263.86	7598.01	8177.17	7975.02	8739.67
Clk1	1980.01	1806.27	2681.88	2176.38	1970.97	2559.35	2886.22	2764.67	2748.06	2582.97	2865.87	970.86	884.949	824.511	1111.62	1013.64	1190.76
Clk3	754.987	1770.69	1637.01	1941.55	1054.09	1130.86	1660.05	1783.34	2029.8	1407.22	1776.36	1030.54	967.913	900.128	1246.37	1044.7	1277.97
Clk4	1810.12	1437.58	1240.78	949.017	943.543	921.308	958.536	1154.06	1281.21	773.055	1310.75	837.566	719.021	647.103	872.456	689.926	891.091
Clmp	48.8489	46.8951	0.733757	7.59766	0	0	0	24.2033	2.42654	216.63	118.485	656.524	619.79	652.92	643.394	531.341	597.76
Cln3	218.734	487.547	719.082	643.729	169.07	1485.32	729.808	750.301	826.237	607.089	801.628	187.01	161.048	158.504	195.376	204.362	226.737
Cln5	404.36	331.5	284.698	372.285	729.604	271.349	185.105	332.245	162.578	96.9595	493.381	141.252	180.569	178.862	97.6881	124.252	180.755
Clns1a	1683.66	1986.57	1675.17	1929.11	2182.31	1987.52	1177.83	1710.73	2191.17	1893.77	2056.83	1450.32	1216.8	1156.06	1333.95	1476.31	1444.46
Clp1	229.59	237.71	404.3	414.418	1.95081	446.092	236.981	561.076	525.346	313.59	270.295	183.031	172.435	202.129	149.901	125.887	122.089
Clpp	2067.94	1931.59	1419.82	2490.65	2221.98	2903.86	2195.32	1539.11	1246.03	1949.67	2177.17	819.66	823.133	716.903	756.241	750.417	770.587
Clptm1	2257.36	3672.37	1005.25	1987.13	1428	1842.62	2271.95	3450.06	1668.25	2085.94	2400.26	3022	2889.1	2823.99	3006.44	2669.79	2567.04
Clptm1l	347.913	90.5561	325.055	254.176	427.228	127.861	58.9506	102.314	117.687	165.093	150.884	1903.92	2064.34	2160.89	1987.45	1834.35	1894.76
Clpx	1061.11	1287.19	910.593	1057.46	1087.25	1271.5	992.727	990.133	1275.15	740.735	1110.8	642.598	826.386	860.865	666.974	753.687	638.985
Clstn1	605.726	594.274	618.557	1147.25	1039.13	268.508	872.468	1085.85	643.034	568.654	576.691	12177.5	12443	12204.8	12241.3	16844.3	14171.8
Clta	1508.89	1955.04	1502.74	1624.52	2382.59	1715.47	1785.02	2069.38	1828.4	1498.94	1792.09	3575.07	3583.72	3876.8	3656.57	3371.16	3293.23
Cltb	1360.17	1290.42	2064.79	2160.5	1991.78	2706.39	1253.29	1096.85	1022.79	1022.88	2050.35	5035.34	5431.7	8067.7	4889.46	2800.58	2993.56
Cltc	1883.4	2021.34	1387.54	1294.36	1135.37	1446.96	1783.84	1566.61	1209.63	1361.8	1094.14	14483.3	16597.7	22626.8	12025.7	11030.6	8535.13
Clu	97608.2	119205	114661	105879	107949	148609	173903	152776	81320.7	53459.6	79326.9	15647.2	15483.4	13939.6	14937.9	13066.1	16543.8
Cluap1	1060.56	747.896	529.039	864.061	712.047	738.751	707.407	1183.76	559.318	405.308	574.84	519.251	468.502	442.066	538.969	598.372	580.319
Clvs1	187.254	434.184	675.791	247.96	116.399	464.561	636.666	348.747	698.844	276.029	527.63	1014.63	1154.99	1464.34	958.354	1031.62	865.722
Cmas	209.507	120.472	151.154	219.641	258.808	311.838	188.642	89.112	82.5024	586.124	118.485	1207.61	1275.37	1372.73	1259.84	1536.8	1363.59
Cmc1	251.843	114.812	389.625	204.446	358.299	233.701	194.537	258.535	190.484	387.838	290.66	163.136	112.245	184.679	143.164	158.585	150.629
Cmip	464.064	251.455	310.379	406.129	455.84	277.032	227.549	394.953	110.408	332.807	181.431	4102.28	4467.04	5140.47	4527.34	3624.56	3545.34
Cmpk1	587.815	891.007	314.048	551.866	266.611	343.803	531.734	694.194	670.939	618.444	671.109	1390.64	1296.52	1365.46	1165.52	1451.79	1070.26
Cmss1	174.77	197.283	138.68	374.357	224.343	230.149	165.062	25.3034	391.887	345.909	257.336	115.389	94.3512	78.5249	84.2139	155.315	98.3054
Cmtm3	719.707	1090.72	659.648	1156.92	1046.94	1222.49	1340.54	1538.01	1391.62	1085.77	1363.51	155.178	196.836	132.329	129.689	137.331	195.025
Cmtm5	4656.93	6722.17	5591.97	4459.83	5273.05	7092.72	9018.26	5992.51	4971.98	3155.99	4332.12	409.83	326.976	333.004	417.701	465.945	378.951
Cmtm6	665.43	1375.32	294.97	391.625	631.413	229.439	776.968	963.73	704.91	1038.6	1868	360.094	382.285	375.174	378.963	452.866	459.816
Cmtm7	174.228	152.005	52.0968	49.0394	57.8741	50.434	90.7839	16.5022	46.1043	40.1814	180.505	11.9368	14.6407	18.9041	18.5271	27.7932	44.396
Cmtr1	963.951	1499.03	850.425	1335.81	1018.32	1165.66	1606.99	1147.45	1077.38	1126.83	1279.27	1987.48	2368.54	2032.92	2299.04	2579.87	2535.33
Cnbd2	396.761	139.068	93.1872	194.086	169.721	163.378	168.599	159.522	344.569	179.069	133.296	260.62	274.92	274.837	250.957	282.837	309.186
Cnbp	10917.2	9353.96	10679.1	14056.4	10827.7	11860.5	8229.5	9253.35	9812.94	11114.5	11177.4	6607.02	5407.3	5864.64	5204.42	5110.68	4904.17
Cndp2	1473.61	1059.99	714.68	1690.13	1369.47	701.103	1054.04	1187.06	943.925	1042.1	1478.29	1143.94	1072.02	1097.89	1146.99	1144.43	1220.89
Cnga4	0	0	0	0	0	0	0	0	0	0	0	3.97893	19.5209	11.6333	11.7899	13.0792	9.51343
Cnih1	1128.41	1537.84	1249.59	1736.41	2046.4	2263.14	1545.68	1591.91	1521.44	1406.35	1337.59	1126.04	1052.5	1145.88	986.987	1074.13	903.775
Cnih2	751.187	544.953	1026.53	408.892	1087.25	922.729	1070.54	358.648	1033.71	1625.6	825.695	7287.42	6471.19	6724.05	7419.25	7353.76	8370.23
Cnih3	111.267	64.6829	147.485	125.016	206.136	277.742	167.42	300.34	345.782	273.408	174.951	2488.82	3238.85	3581.61	2960.96	1724.82	2227.73
Cnih4	886.336	769.727	1015.52	812.949	752.364	708.207	568.283	390.553	672.152	611.456	645.19	507.314	652.324	618.02	528.863	511.722	502.626
Cnn3	15825.4	18065.1	15059.6	21647.1	17495.5	18928.4	13434.8	13611	10121.1	9269.67	13183.4	2061.09	2690.63	2790.54	2199.67	1703.56	2023.19
Cnot1	614.41	600.742	647.908	322.555	361.551	468.113	477.5	442.26	681.858	835.074	466.536	2612.17	2947.66	2915.6	2433.78	2530.82	2107.22
Cnot10	1709.71	1151.36	647.174	796.373	436.982	640.725	1097.66	545.674	1042.2	723.265	659.075	933.06	852.414	831.782	975.197	876.304	1019.52
Cnot2	1727.62	1855.59	2784.61	1213.55	2031.45	657.773	1255.65	1448.9	1964.29	1518.16	1589.37	1054.42	1226.57	1236.04	1125.1	1105.19	1051.23
Cnot3	209.507	206.985	90.2522	165.767	68.9287	100.868	159.167	145.22	294.825	284.764	219.383	897.25	966.286	904.49	1114.99	871.4	1152.71
Cnot4	680.085	591.04	551.786	544.959	619.708	581.056	514.049	481.865	538.692	452.478	445.246	519.251	595.388	697.999	604.656	529.706	499.455
Cnot7	1896.96	1114.16	1131.45	484.869	1706.96	971.742	1153.07	1127.65	1054.33	1422.07	1036.75	1959.63	2106.63	2243.78	1800.49	1737.89	1541.17
Cnot8	2284.5	1995.47	1262.06	1938.78	1584.06	1742.46	1787.38	2082.58	2470.22	2715.74	2265.11	1163.84	1107.81	1106.62	1187.42	994.017	1057.58
Cnot9	926.5	1196.63	1323.7	870.968	1355.82	935.515	950.283	940.627	1354.01	1042.1	772.007	632.651	717.394	696.545	717.503	572.214	608.859
Cnp	3362.97	4814.83	2895.41	3277.35	1835.71	3479.94	4263.3	3891.22	2979.79	2448.44	3013.05	2176.48	2049.7	2130.35	2491.05	2968.97	2708.16
Cnppd1	915.102	743.045	480.611	502.827	272.464	664.166	676.752	1066.04	911.166	1028.12	868.276	722.177	701.127	618.02	796.664	457.771	607.274
Cnpy2	2343.66	2911.54	2314.27	2727.56	2868.35	2521.7	2991.15	2429.13	2421.69	2762.03	2066.09	656.524	522.185	472.603	587.813	693.196	678.624
Cnpy3	871.138	1625.97	1695.71	1587.22	1501.48	1745.3	1905.28	1672.23	851.716	1702.47	1945.75	871.387	904.47	788.157	943.196	1116.63	1105.14
Cnpy4	1210.37	977.52	609.752	658.924	1113.26	538.436	853.604	820.711	964.55	932.907	633.157	226.799	188.702	161.412	176.849	217.441	245.763
Cnr1	1633.18	696.15	1875.48	1277.1	3131.71	1237.41	1033.99	1293.77	2456.87	1760.12	1612.51	2833	3087.56	3335.85	2297.36	4254	2307.01
Cnrip1	843.457	569.21	1118.25	1649.38	1224.46	940.487	1437.21	1034.14	894.181	1639.58	1259.83	1476.18	1584.45	1473.07	1537.75	1574.4	1457.14
Cntd1	661.088	436.61	561.324	587.092	317.983	374.348	406.759	393.853	570.237	841.189	722.021	895.26	657.205	671.824	697.291	644.149	569.22
Cntn1	852.684	1359.15	945.08	2765.55	709.446	952.563	714.481	453.261	931.792	258.559	1498.66	6750.26	7980.81	6405.59	6366.57	9271.5	6759.29
Cntnap2	239.359	620.956	673.589	330.153	172.322	559.746	451.561	419.156	242.654	340.668	334.166	939.028	1039.49	1183.69	1057.73	1531.9	914.874
Coa3	1839.97	1392.3	2720.04	2176.38	2473.63	1647.98	1786.2	1436.79	2232.42	1701.59	1827.27	829.608	715.767	648.557	756.241	1033.25	962.442
Coa5	525.94	538.485	418.242	518.022	247.753	824.702	449.203	642.487	883.261	707.542	303.619	1213.57	1402.25	1409.09	1148.68	1618.55	1274.8
Coa6	248.044	91.3646	75.577	105.677	267.912	423.361	149.734	168.323	180.777	397.446	133.296	157.168	174.062	152.687	178.533	201.092	244.178
Coa7	93.8984	375.161	799.062	314.957	312.78	419.81	409.117	377.351	282.692	410.549	410.996	284.494	286.307	280.654	331.803	241.965	290.159
Coasy	479.262	528.783	449.06	383.336	102.743	696.131	366.672	1047.34	744.948	530.22	393.409	419.778	370.898	328.641	395.805	439.787	459.816
Cog1	504.772	764.875	449.06	788.084	290.021	412.706	739.24	925.225	744.948	626.306	424.881	1116.09	1153.36	1026.64	1184.05	1195.11	1228.82
Cog4	997.06	786.706	394.028	1396.59	1652.99	381.451	859.499	984.633	997.309	778.296	1191.33	1028.55	1093.17	1070.26	1022.36	1092.11	981.468
Cog5	1976.75	1386.64	1147.6	1205.96	1246.57	1696.29	1730.79	1887.85	1730.12	1315.5	2394.7	813.692	972.793	1038.27	852.245	1095.38	1054.4
Cog6	1040.48	1019.56	383.021	567.752	380.409	558.325	583.611	475.264	885.688	1142.55	831.249	626.682	761.316	735.807	741.082	758.592	651.67
Cog7	977.52	661.383	996.443	796.373	1108.06	938.356	558.851	1372.99	998.522	808.869	1236.69	867.408	850.787	809.969	865.719	1061.05	965.613
Cog8	1602.24	1225.74	1229.78	940.037	1297.94	1321.94	528.197	1284.97	1004.59	897.967	1236.69	893.271	954.899	991.74	931.406	987.477	935.487
Coil	379.393	376.778	212.056	384.718	311.48	517.836	83.7098	601.781	219.602	350.277	250.856	370.041	390.419	383.899	325.066	438.152	393.222
Colgalt1	347.37	412.354	316.249	325.318	343.343	209.55	886.616	265.136	143.166	1160.89	446.172	956.934	1085.04	907.398	1318.79	1396.2	1531.66
Commd1	1131.67	983.989	1601.06	1183.85	974.756	1070.48	806.444	1063.84	1435.3	1370.54	1033.04	779.871	717.394	625.291	646.763	768.401	788.029
Commd10	630.15	860.283	1162.27	742.498	1036.53	843.881	716.839	664.49	987.603	918.058	1058.04	322.294	278.173	237.029	318.329	333.519	418.591
Commd2	788.095	816.622	1252.52	576.041	520.217	920.598	600.117	429.058	1073.74	662.993	678.514	226.799	237.505	242.845	227.378	209.267	226.737
Commd3	2090.19	2030.23	2300.33	1974.7	2706.43	1873.16	1822.75	1492.9	2527.24	1798.55	1644.91	984.786	847.534	809.969	944.88	985.842	1097.22
Commd4	1521.37	1023.61	1266.47	1371.72	1355.16	1551.38	1954.8	1398.29	1464.42	1611.62	1390.35	742.071	692.993	498.778	803.401	773.306	908.532
Commd5	476.548	261.157	267.821	314.267	442.835	537.015	244.055	272.837	528.986	297.866	376.747	240.726	266.786	202.129	218.956	274.663	256.862
Commd6	1035.05	394.566	637.635	719.705	740.008	895.736	643.74	504.968	964.55	755.585	804.405	294.441	353.003	315.554	414.332	411.994	388.465
Commd7	584.015	956.498	650.109	936.584	927.286	942.618	857.141	783.306	691.564	398.32	1205.22	403.862	385.538	396.987	485.072	511.722	431.275
Commd8	719.707	844.92	547.383	942.8	1119.12	832.516	503.438	907.622	686.711	1058.69	817.364	779.871	880.069	763.436	727.608	886.114	813.398
Commd9	1086.62	829.558	994.975	468.983	864.86	837.488	512.87	1132.05	508.361	425.399	419.327	300.41	361.137	303.92	345.277	385.835	459.816
Comt	1455.7	1642.95	1703.05	1022.92	1394.83	1559.9	1524.46	1270.67	1688.87	1182.73	1862.44	746.05	1171.26	1031	960.039	663.768	703.994
Comtd1	160.659	328.266	496.02	127.779	251.655	256.432	370.21	271.737	209.896	110.062	58.3171	163.136	105.738	125.058	149.901	191.283	199.782
Copa	2498.35	4003.06	2460.29	3094.32	1667.95	2681.52	3290.62	3385.16	2699.53	2501.73	4352.49	4637.45	4868.85	4954.34	4603.13	4590.79	4223.96
Copb1	2000.09	2463.61	4038.6	2637.08	3244.85	2579.24	2749.45	2477.53	2701.95	1875.42	2463.2	1699	1828.46	2046.01	1557.96	1423.99	1355.66
Copb2	2112.44	2003.55	1071.29	1430.43	1957.32	1959.82	2228.33	1442.29	2142.64	1024.63	1796.72	2317.73	2454.76	2601.5	2081.77	2077.95	1677.53
Cope	4499.52	4128.39	4012.19	3715.95	3307.28	3126.91	3550	4562.31	4377.48	2862.49	3343.51	1303.1	1346.94	1140.06	1371	1383.12	1558.62
Copg1	2910.85	2762.77	2011.96	1433.89	1593.16	1361.72	2727.05	2635.96	871.129	2155.82	1875.4	4997.54	4847.7	5008.14	5000.62	5529.22	5276.78
Copg2	1294.5	177.878	256.815	672.738	1455.31	537.726	444.487	590.78	610.275	711.036	1322.78	1482.15	1563.3	1491.97	1431.64	1960.24	1485.68
Coprs	300.692	298.35	434.384	599.524	481.851	685.476	377.284	592.98	610.275	101.327	240.674	342.188	276.547	212.308	229.062	348.233	336.141
Cops2	1183.77	368.693	731.556	1000.82	749.112	591.001	818.234	453.261	1038.56	732.874	402.665	1844.24	1963.48	2203.06	1739.86	2027.27	1761.57
Cops3	1587.59	1691.46	1058.08	1822.75	1784.99	1325.49	1285.12	1809.74	1431.66	1889.4	1423.68	1231.48	1207.04	1201.14	1180.68	1309.55	1125.76
Cops4	3289.16	2701.32	2254.1	2644.68	3450.34	2564.32	2636.27	2630.45	2754.12	2793.48	2865.87	1243.42	1016.72	1106.62	1108.26	1124.81	1109.9
Cops5	1301.01	1346.21	2598.23	1230.82	2551.01	1996.05	1285.12	1315.78	1813.84	1318.12	1453.3	1257.34	1229.82	1305.84	1244.68	1278.49	1141.61
Cops6	2777.87	2376.29	3136.81	3668.29	3084.24	2706.39	2465.31	2219	2954.31	2563.75	2602.98	1408.54	1517.75	1397.45	1576.48	1657.78	1614.11
Cops7a	1618.53	1864.48	2177.79	2520.35	2130.29	1439.14	2824.91	1775.64	1694.94	1707.71	2006.85	1525.92	1730.86	1635.93	1709.54	2012.56	1926.47
Cops8	1162.06	1976.06	1487.33	1588.6	1626.98	954.694	1762.62	1705.23	1493.54	2221.33	1516.24	1730.84	1654.4	1938.4	1640.49	1448.52	1506.29
Copz1	3541	2769.24	2534.4	4126.91	5576.07	3483.5	3377.87	3195.93	3831.51	3364.76	4081.27	1687.07	1490.1	1605.4	1616.91	1358.6	1357.25
Copz2	722.421	641.978	807.867	574.659	368.704	725.965	483.395	544.573	751.015	600.974	935.85	95.4944	58.5628	66.8915	80.8454	96.4589	88.792
Coq10b	112.352	361.416	354.405	542.887	675.632	593.842	167.42	448.86	678.218	510.129	490.604	266.589	406.686	360.633	338.54	227.251	195.025
Coq2	144.918	285.413	230.4	237.599	208.087	230.149	201.611	151.82	304.531	221.871	45.3577	1321.01	1086.67	1007.74	1045.94	1267.04	1247.84
Coq3	130.806	212.645	376.418	202.374	112.497	269.928	530.555	401.554	195.337	161.599	211.978	238.736	276.547	237.029	267.8	276.297	242.592
Coq4	557.42	316.946	97.5897	89.7905	377.157	401.341	153.271	339.946	291.185	278.649	564.657	274.546	270.04	269.02	313.276	315.535	264.79
Coq5	1120.81	811.77	1157.87	758.384	1147.08	782.082	561.209	1045.14	1123.49	579.136	860.871	555.061	663.712	632.561	606.34	606.546	618.373
Coq6	461.893	407.502	883.444	200.302	223.043	675.531	288.858	644.687	531.413	426.272	556.326	300.41	271.666	319.916	358.751	268.123	302.844
Coq7	644.262	777.812	1285.54	1480.85	664.577	810.495	953.82	798.708	818.958	1063.06	458.205	457.577	375.778	389.716	419.385	395.645	332.97
Coq9	1266.27	1412.51	900.32	1913.23	1652.34	1473.24	1661.23	1389.49	1067.68	1143.42	1093.21	887.302	917.484	881.223	961.723	987.477	1040.13
Coro1b	1593.02	1335.7	1445.5	1322.68	981.909	1500.94	1742.58	1143.05	1698.58	1663.16	1948.53	541.135	618.163	498.778	611.393	544.42	789.614
Coro1c	1769.96	1401.19	994.975	2173.62	1814.26	1789.34	2229.51	3090.32	1579.68	3366.5	1855.04	2331.66	3136.36	3679.04	2622.42	1543.34	1870.97
Coro2b	383.735	556.273	291.302	308.741	540.375	605.918	692.08	842.714	627.261	807.122	467.462	5735.63	6033.59	6879.65	6285.73	4751.01	4853.43
Coro7	137.862	546.571	188.576	183.725	49.4206	370.086	363.135	466.463	235.375	242.835	1012.68	813.692	1026.48	745.986	1040.88	1077.4	1162.22
Cotl1	649.147	536.868	366.879	585.02	1128.87	1047.75	1067.01	1105.65	920.873	1477.1	684.994	2572.38	3835.86	3125	3528.56	1401.11	1885.24
Cox10	359.311	756.79	239.205	473.127	658.074	429.754	508.154	680.992	538.692	73.3747	435.989	393.914	369.271	376.629	348.646	343.328	358.339
Cox11	238.817	355.756	468.137	328.771	408.37	360.141	422.086	423.557	225.668	270.788	432.287	308.367	279.8	325.733	303.17	241.965	260.034
Cox14	1797.1	1359.96	2471.29	1996.8	2548.41	2173.63	1915.89	1489.6	2250.62	1854.46	1866.15	883.323	901.216	850.686	877.509	835.432	838.767
Cox15	1179.97	584.572	568.662	519.404	68.2785	404.893	233.444	352.047	442.844	822.845	360.085	467.525	518.931	487.145	528.863	539.516	512.139
Cox16	555.249	479.462	462.267	552.557	639.216	361.562	463.351	314.642	491.375	476.936	472.09	260.62	203.343	219.579	257.695	258.314	313.943
Cox17	484.147	644.403	870.236	522.166	762.768	875.846	410.296	391.653	840.797	546.816	462.834	807.724	444.101	478.42	490.125	663.768	761.074
Cox18	178.57	377.586	29.3503	241.744	163.218	132.123	268.815	272.837	440.417	226.239	195.316	181.041	183.822	151.233	173.481	174.934	175.998
Cox19	854.313	485.93	683.128	757.694	477.299	544.119	536.45	825.111	949.991	1070.92	530.407	889.292	829.64	865.228	789.927	586.928	632.643
Cox20	273.011	206.985	284.698	265.918	353.747	345.934	165.062	238.732	283.905	212.263	177.728	181.041	136.647	107.608	163.375	160.22	201.368
Cox4i1	8195.21	6719.75	10006.2	8892.71	10513.6	10576.9	9229.3	7247.78	8996.4	7600.4	7677.49	7378.93	6513.48	6571.37	6809.54	7476.38	7344.36
Cox5a	2615.59	2147.47	3113.33	3095.01	4001.12	4840.95	2639.81	3234.44	2581.84	2772.52	2424.32	2809.13	2144.05	2069.28	2287.25	2027.27	2029.53
Cox5b	2344.2	2121.6	2816.89	2234.4	2697.32	2704.97	2468.85	2274.01	2513.9	1949.67	1776.36	2534.58	2254.67	2169.61	2300.72	2326.46	2676.44
Cox6a1	3139.9	3188.06	3983.57	3659.31	4267.08	4617.91	3837.68	4067.25	4335.02	3179.57	4035.91	3949.09	3232.34	2999.94	3270.87	3366.25	3665.84
Cox6b1	3715.23	3358.66	3487.55	4192.53	4622.13	5002.91	3673.8	3662.39	3956.48	3262.56	3655.46	2665.89	2488.92	2287.4	2575.26	2674.69	2698.64
Cox6c	2702.97	2290.58	3604.22	3047.35	3288.42	3438.03	2600.9	2650.26	2779.6	2244.92	2461.35	3559.16	3451.95	3071.19	3427.51	3876.34	4621.94
Cox7a2	2128.73	1957.47	3436.92	2741.37	2889.8	2906.7	2121.04	2129.89	2789.31	2389.05	2013.33	1909.89	1711.33	1615.58	1701.12	2019.1	2105.64
Cox7a2l	754.987	1047.05	1996.55	1663.89	1679	1022.89	1137.75	1200.26	1284.85	1187.97	1322.78	2393.33	1983	1999.48	1879.65	2498.12	2305.42
Cox7b	1070.33	1274.25	1874.75	1401.42	1656.24	1873.87	1075.26	1270.67	1434.09	1093.63	841.432	1529.9	1571.43	1366.91	1520.9	1916.1	2024.77
Cox7c	1145.78	1021.18	1422.76	1343.4	1708.91	1662.9	1187.26	1185.96	1483.83	905.829	1018.23	2269.98	2303.47	2265.59	2123.87	2543.9	2681.2
Cox8a	4679.72	4184.98	6843.76	5019.29	6217.24	7003.93	4964.82	5105.79	5746.05	4388.51	4279.36	3326.39	3811.46	3597.6	3921	4252.36	4434.84
Cp	1181.06	1929.17	1169.61	1436.65	763.418	848.854	473.962	1358.68	1602.73	1866.69	1604.18	151.199	331.856	354.816	291.38	135.696	296.502
Cpe	50460.3	75007.1	49749.5	48331.5	48233.9	64327.5	76972.9	71959.6	32714.6	29287	48112.5	42427.4	41202.2	43750	39961.2	47294.3	38757.7
Cplx1	607.354	421.247	359.541	398.532	472.097	322.493	872.468	748.101	1115	684.831	415.625	7016.85	7457	7283.91	7953.16	9045.88	7748.69
Cplx2	401.646	171.41	138.68	225.167	433.731	382.162	580.073	477.464	454.977	441.995	354.531	46706.7	43378.8	38897.4	45099.9	46449	49320.8
Cpne3	258.356	707.469	658.914	400.604	579.391	382.872	350.166	778.905	406.446	813.237	498.009	145.231	260.279	229.758	234.115	232.155	179.17
Cpne6	28.2238	426.907	120.336	90.4812	249.704	176.874	328.944	242.033	82.5024	68.1337	303.619	11105.2	9420.48	7705.62	12214.4	12297.7	13861.1
Cpped1	505.857	682.405	234.069	53.1836	278.966	779.24	288.858	855.915	533.839	266.42	323.058	549.093	546.586	497.324	557.496	683.387	645.327
Cpsf3	2598.22	1612.22	1449.9	1715	1842.22	1368.11	2029.08	1996.77	1583.32	2314.8	1824.49	789.818	722.274	796.882	830.349	737.338	788.029
Cpsf4	299.064	112.387	424.846	466.911	191.18	122.178	91.9629	426.858	300.891	64.6396	117.56	310.357	318.842	324.279	426.122	331.884	428.104
Cpsf6	614.953	593.466	143.083	370.213	544.927	444.671	1312.24	973.631	605.422	596.606	696.102	1844.24	1989.51	1945.67	1586.59	1903.02	1587.16
Cpsf7	212.764	363.033	197.381	224.476	265.961	202.446	124.975	449.961	446.484	104.821	91.6411	1400.58	1569.81	1564.68	1773.55	1237.62	1517.39
Cpt1c	700.167	1652.65	618.557	1243.94	1263.48	686.186	1424.25	1676.63	782.56	346.783	876.607	2005.38	1896.78	1685.38	2201.35	2493.22	2773.16
Cr1l	1509.43	1427.88	1595.19	1161.75	1433.2	1127.31	791.116	905.422	1337.02	775.676	850.688	346.167	317.215	373.72	378.963	320.44	348.826
Crat	1764.53	1521.67	1070.55	1159.68	1637.38	567.56	1591.67	1777.84	1100.44	2020.43	1220.03	722.177	761.316	612.203	855.613	603.277	702.408
Crbn	850.513	741.428	1410.28	746.643	1152.93	1353.19	898.406	651.288	776.493	1123.33	368.416	1139.96	1335.56	1302.93	1194.15	1363.5	1151.12
Crcp	229.047	654.106	854.827	596.071	685.386	489.423	361.956	409.255	268.133	100.454	56.4657	495.377	450.608	398.441	436.228	443.057	478.842
Creb3	1830.75	2103.81	1927.58	1759.2	1434.5	2386.02	1314.6	1762.44	1924.25	1615.99	1606.03	923.113	891.456	968.473	887.615	727.529	879.992
Crebbp	1166.95	998.542	1182.08	969.047	794.631	977.425	629.592	974.731	1269.08	728.506	860.871	1332.94	1446.18	1420.72	1239.63	1152.6	1181.25
Crebrf	327.83	603.168	513.63	696.912	554.681	458.168	597.759	695.294	478.029	577.389	859.945	551.082	544.959	434.795	320.013	752.052	535.923
Creg1	1348.23	1060.8	712.478	442.736	1440.35	766.454	1897.03	1379.59	792.266	953.872	1093.21	306.378	406.686	362.087	346.961	418.533	491.527
Creld1	559.048	204.56	603.882	589.855	340.742	336.7	141.481	766.803	192.91	252.444	223.086	1613.46	1205.42	1183.69	1650.59	1607.1	1899.51
Creld2	912.931	907.986	453.462	949.707	1013.12	655.642	286.5	910.923	912.38	638.535	432.287	320.304	263.533	309.737	264.432	204.362	255.277
Crem	127.007	267.626	836.483	347.42	466.244	230.149	336.018	125.417	243.867	204.401	298.991	252.662	317.215	353.362	203.798	166.759	195.025
Crip1	797.322	1463.45	1077.89	1565.81	706.194	1600.39	369.03	607.282	1134.41	1395.87	3949.82	27.8525	14.6407	15.9958	38.7384	26.1583	22.198
Crip2	10469.9	11123.8	13361.7	10855.7	10504.5	12208.6	9915.48	9893.63	12329.3	11084	14218.3	941.018	928.871	856.503	1185.73	868.13	1060.75
Cript	1552.85	1634.86	2153.58	1980.23	1666.64	1473.24	1142.46	2199.2	1915.75	2112.14	1746.73	815.681	627.923	612.203	645.079	604.912	612.03
Crk	906.418	447.121	535.643	308.741	416.824	520.678	152.092	810.809	117.687	363.38	755.345	3141.37	3466.59	3796.82	2863.27	3359.71	2630.46
Crlf3	297.435	591.849	597.279	629.915	919.483	498.657	694.438	369.65	214.749	866.521	927.519	218.841	232.624	228.304	247.589	170.029	215.638
Crmp1	2871.77	2825.83	4682.11	2621.19	2577.02	2874.74	4672.42	2052.88	3033.18	4462.76	3456.44	4530.02	4889.99	4596.61	5362.74	5547.2	5108.71
Crnkl1	756.072	671.894	1089.63	241.053	202.885	863.771	768.715	1126.55	414.939	467.327	335.092	499.356	484.77	532.224	421.07	379.296	344.069
Crot	2419.1	2679.49	2714.9	2318.67	3428.23	3578.68	3856.55	2637.06	1802.92	1012.4	2527.07	517.261	621.416	718.357	591.182	562.404	485.185
Crtc1	496.63	408.311	342.665	202.374	333.589	552.643	459.814	231.031	550.825	339.795	570.211	6833.82	6601.33	5346.96	7860.53	5704.15	7542.56
Cry2	421.729	838.452	1224.64	361.925	307.578	1049.88	886.616	1444.49	562.958	301.361	542.441	3199.06	2931.39	2826.9	3045.18	2810.39	2857.2
Cryab	1526.8	2191.94	1959.87	1993.35	2220.68	2602.68	1275.69	1132.05	2489.63	1338.22	2420.62	493.388	541.706	482.782	599.603	513.357	653.255
Cryzl1	1349.86	806.111	1619.4	1667.34	1065.14	1495.26	742.777	1463.2	890.541	1313.76	1280.2	1145.93	993.941	876.861	1109.94	1115	1200.28
Cs	2624.27	4531.85	3412.71	3825.08	2990.6	4048.93	3957.94	4715.24	2590.33	2432.72	3302.78	5819.19	7170.69	6729.87	6568.69	4665.99	4571.2
Csad	243.159	607.211	559.123	168.53	397.966	653.511	439.771	301.441	292.398	732	473.016	370.041	341.616	325.733	384.015	498.643	497.869
Csdc2	2045.14	2554.17	1163.74	1149.32	1506.03	2252.48	2353.31	3104.62	1816.27	2367.21	2240.12	2928.5	3019.24	2553.51	3248.97	2176.05	2679.61
Csde1	8819.39	6296.88	8932.03	12378	9802.18	9412.69	6224	7737.34	7516.21	10149.3	10235.1	4333.06	4779.37	5508.37	3932.79	3994.05	3366.17
Cse1l	1241.3	1308.21	779.984	1680.46	1123.67	721.703	861.857	1355.38	1184.15	1160.89	1423.68	1159.86	1478.71	1592.31	1125.1	1327.54	1133.68
Csnk1a1	2577.05	2409.44	2533.66	2271.7	2350.08	2312.86	2709.37	2759.17	2238.48	2693.9	2730.72	6380.22	7307.33	7920.83	5805.71	6385.9	5061.14
Csnk1d	409.245	1022.8	697.07	523.548	1077.5	595.263	739.24	437.859	397.953	297.866	797.925	2725.57	3222.58	3599.06	3127.7	2911.75	2752.55
Csnk1e	594.328	664.617	849.691	453.787	1248.52	508.602	634.308	589.679	379.754	1062.19	801.628	1498.07	1464.07	1455.62	1428.27	1672.5	1555.45
Csnk2a1	439.64	298.35	257.549	483.487	351.146	373.638	287.679	293.74	224.455	395.699	287.883	1758.69	2223.76	2240.87	1763.44	1909.56	1557.03
Csnk2b	857.569	924.157	1098.43	1046.4	1362.32	757.93	1247.39	1055.04	1225.4	977.456	931.222	1249.39	1246.09	1157.51	1320.47	1206.55	1257.36
Cspg5	3484.55	4580.36	4034.93	3704.2	5479.18	4607.25	5850.25	4443.5	2643.72	2631.01	3581.41	4561.85	3839.12	3556.89	4310.07	4625.12	5053.21
Cst3	112391	125319	148342	124667	178977	218663	231505	185246	152274	90449.2	109334	11674.2	10894.3	11032.7	12206	11624.1	13813.5
Cstb	1208.74	1051.1	1138.79	987.696	1010.52	780.661	813.518	781.105	1385.56	607.962	939.553	372.03	413.193	430.433	368.857	248.504	315.529
Cstf1	241.531	1016.33	1158.6	640.275	1016.37	791.316	1049.32	780.005	965.764	924.172	1114.5	698.303	715.767	786.703	698.975	541.151	575.562
Cstf2	836.944	192.432	583.337	790.847	389.512	390.686	202.79	545.674	430.711	432.387	765.527	1766.65	1898.41	1845.33	1749.97	1669.23	1706.07
Cstf2t	632.322	907.178	892.249	649.254	869.412	971.032	1078.8	1162.86	721.896	940.769	946.958	2333.64	2038.31	2205.97	2149.14	2259.43	1997.82
Cstf3	208.965	277.328	35.2204	377.12	224.994	245.067	437.413	265.136	313.024	379.976	597.981	660.503	678.352	663.099	749.504	735.703	646.913
Ctbp1	660.003	172.218	196.647	125.707	380.409	288.397	269.994	432.358	139.526	414.917	319.355	4474.31	4319.01	4400.3	4321.86	4079.07	4357.15
Ctbp2	336.514	43.661	136.479	242.434	405.769	203.867	488.111	546.774	242.654	372.988	435.064	664.482	847.534	817.24	668.658	753.687	677.039
Ctc1	1772.13	426.907	530.507	472.436	306.928	750.117	964.431	1123.25	663.659	965.227	1031.19	596.84	600.269	593.299	589.497	686.656	710.336
Ctcf	717.536	253.88	481.345	316.339	414.223	394.237	766.357	517.07	556.891	587.871	370.267	1494.09	1507.99	1643.21	1571.43	1391.3	1396.89
Ctdnep1	156.859	164.133	121.07	156.788	70.2293	220.205	232.265	161.722	13.346	141.508	115.708	1722.88	1543.78	1532.69	1692.7	1345.52	1520.56
Ctdspl	162.83	463.291	660.382	191.323	195.081	158.405	468.067	229.931	475.602	452.478	102.749	451.609	427.834	314.099	459.808	550.96	537.509
Ctdspl2	714.822	494.824	192.244	258.32	338.791	786.344	248.771	690.893	774.067	421.031	479.496	495.377	719.021	767.799	523.811	539.516	455.059
Ctnna1	1555.02	2515.36	2485.24	1866.26	1709.56	2226.91	1362.94	2423.63	1669.46	2130.49	3208.36	855.471	1039.49	1054.27	954.986	828.892	1046.48
Ctnna2	461.35	546.571	630.298	155.407	835.598	382.872	887.795	1267.37	566.598	476.936	1048.78	1547.81	1799.18	1531.23	1689.33	1914.46	1710.83
Ctnnb1	2584.65	2409.44	2376.64	2056.89	2270.75	1883.82	1988.99	3061.71	2225.14	2858.12	3188.92	12581.4	13877.8	14612.9	13585.4	11795.8	10574.2
Ctnnbip1	592.157	673.511	325.788	421.325	616.457	768.585	554.135	436.759	306.958	586.124	311.024	754.008	873.562	818.694	811.822	753.687	811.812
Ctnnbl1	2485.32	1636.48	1029.46	1791.67	2282.45	2309.31	1583.41	1396.09	719.47	2356.73	1132.09	574.956	585.628	554.037	613.077	510.088	612.03
Ctns	268.669	693.724	188.576	174.055	596.298	496.526	478.679	948.328	356.702	617.571	786.817	246.694	206.597	228.304	304.854	191.283	241.007
Ctps	853.227	390.523	730.089	469.673	1365.57	576.084	536.45	575.378	660.019	416.664	565.583	1072.32	1047.62	1384.36	1017.3	796.194	743.633
Ctps2	833.687	899.092	746.231	962.83	361.551	482.319	1417.17	813.01	571.451	1010.65	1109.88	385.957	484.77	398.441	495.178	531.341	483.599
Ctr9	427.156	439.844	479.144	1341.33	490.955	823.992	610.728	875.718	942.711	1190.59	631.305	1082.27	1164.75	1154.61	1148.68	1170.59	1057.58
Ctsa	6339.5	6445.65	5580.96	5087.67	2859.24	6015.85	5671.04	7038.75	6567.44	4715.2	7400.71	1402.57	1436.42	1238.95	1813.97	1548.25	1880.49
Ctsb	16018.1	17056.1	20476.2	18706.1	17891.6	19207.5	21428.5	19026	11221.5	10526.7	15102.3	7418.72	8267.11	7797.23	7815.05	8259.49	8233.87
Ctsc	985.119	1393.11	1390.47	1420.07	852.505	705.365	647.277	382.852	604.209	751.217	1076.55	141.252	289.56	244.3	170.112	161.855	218.809
Ctsd	8705.96	12286.5	6289.77	7673.63	7113.31	8781.2	13812.1	12499.9	5615.02	6136.4	7090.61	5757.52	5278.78	5059.04	5938.77	5648.57	5903.08
Ctsf	1467.09	2695.66	1205.56	2041.01	3032.86	3047.35	4245.62	4576.62	1862.37	1681.5	2076.27	913.165	689.74	599.116	983.619	1132.98	1193.93
Ctsh	1074.13	1107.69	1163.01	1576.86	361.551	188.95	571.82	854.815	1264.23	841.189	1939.27	75.5997	74.8302	72.7082	104.425	67.0307	107.819
Ctsl	3451.99	3491.26	2728.84	2846.36	3944.54	3010.41	4079.38	4153.06	3611.91	2374.2	2866.79	1040.49	1345.32	1317.47	1300.26	1325.9	1566.54
Ctso	2380.03	3431.43	2620.25	2554.89	3996.57	2755.4	5443.49	3480.87	2917.92	2444.95	2746.46	433.704	437.594	498.778	446.334	472.485	459.816
Ctsz	2384.37	3139.55	2076.53	2694.41	3035.46	2219.81	1658.87	2898.89	2510.26	2341.88	2566.88	385.957	465.249	468.241	424.438	333.519	507.383
Cttn	1917.59	2081.98	1535.75	3005.91	1721.27	2880.42	2224.79	2403.82	1488.68	1735.66	2286.4	3332.36	3401.52	3599.06	3713.83	3864.89	3989.3
Cttnbp2	2266.05	2990.78	1852.74	1470.49	1212.76	1664.32	2171.74	1846.05	2234.85	2724.47	2140.14	3513.4	3554.44	3372.21	3319.71	3838.74	4044.79
Cttnbp2nl	346.827	494.016	693.401	502.136	95.5898	335.279	323.049	600.681	190.484	309.222	785.892	461.556	553.093	689.274	495.178	379.296	388.465
Ctxn1	940.612	764.067	1200.43	964.212	907.778	882.239	703.87	605.082	1098.01	1221.17	879.384	5045.29	4737.08	4334.86	5324	5182.62	6132.99
Cuedc2	2569.99	2334.24	2976.12	2683.35	2768.2	3467.16	3400.27	2234.4	2794.16	3657.38	2440.06	1794.5	1691.81	1650.48	1829.13	2092.67	2056.49
Cul1	2193.31	2303.52	1863.01	2079	861.609	1596.13	1400.67	1294.87	2117.16	2415.25	1700.45	2106.85	2532.84	2445.9	2147.45	2427.82	2110.39
Cul2	889.05	869.177	1640.68	397.841	1037.18	542.698	1243.86	666.69	498.654	790.525	748.865	984.786	1174.51	1270.94	1049.31	1141.16	881.577
Cul4a	572.075	718.789	97.5897	490.394	477.299	573.243	506.975	498.367	761.934	1174.87	1005.27	1330.95	1698.32	1641.75	1606.8	1576.04	1498.36
Cul5	765.299	576.486	478.41	1018.09	741.309	739.462	708.586	732.699	846.863	861.28	935.85	1547.81	1597.46	1880.23	1253.1	1494.29	1203.45
Cuta	1340.09	1045.44	803.464	1181.09	1026.13	1335.43	761.641	1288.27	1429.23	988.812	873.83	447.63	374.151	286.47	459.808	390.74	412.248
Cux1	424.442	399.417	435.118	444.808	484.452	605.918	333.66	584.179	636.967	878.75	361.01	527.209	523.812	623.836	576.023	573.848	651.67
Cwc15	1994.12	1097.18	1108.71	2135.63	2709.03	1249.48	1621.14	1703.03	1975.21	1337.34	1214.48	968.87	875.188	863.773	971.829	899.193	891.091
Cwc25	593.242	1033.31	710.277	128.469	530.621	171.191	943.209	491.766	202.616	348.53	549.847	407.841	444.101	443.52	387.384	385.835	378.951
Cwc27	450.495	561.124	135.011	1011.87	697.741	522.098	719.197	658.989	794.692	1076.16	448.949	330.252	297.694	309.737	240.852	281.202	275.889
Cwf19l1	99.8688	253.072	588.473	384.718	204.835	414.127	483.395	342.146	388.247	485.671	486.901	282.504	244.012	234.12	232.43	253.409	247.349
Cwf19l2	230.675	58.2146	487.949	165.076	144.36	172.612	226.37	244.233	169.858	53.284	396.186	240.726	234.251	276.291	229.062	297.551	245.763
Cx3cl1	181.284	456.014	454.196	423.397	168.42	126.44	180.389	179.324	253.574	86.4774	463.759	10568	11170.9	13629.9	11421.1	9737.44	10391.8
Cxcl12	724.049	1984.96	1018.46	1531.27	291.321	619.414	879.542	2086.98	1674.31	1298.03	2728.87	513.282	548.213	439.158	843.823	943.335	1607.77
Cxcl14	2509.2	2652.81	2751.59	2497.56	3495.86	4968.1	4584	4264.17	2494.48	1527.77	2428.03	1432.42	1359.96	1413.45	1436.69	1301.38	1571.3
Cxcl17	0	74.3853	0	0	0	6.39304	31.8333	29.704	0	9.6086	0	0	0	0	0	1.6349	0
Cxx1a	339.771	295.116	178.303	253.485	375.857	393.527	303.006	269.536	285.119	386.964	595.204	1342.89	1270.49	1118.25	1497.32	1682.31	1530.08
Cxx1b	319.146	305.627	204.718	192.014	394.714	443.251	377.284	270.636	280.266	397.446	497.083	1605.5	1473.83	1407.63	1845.97	1855.61	1782.18
Cxx1c	411.416	535.251	327.99	616.792	302.376	399.21	797.012	407.055	566.598	538.955	547.995	813.692	810.119	716.903	811.822	915.542	821.326
Cxxc1	808.178	1518.43	645.707	346.039	872.664	1354.61	946.746	828.412	624.835	1189.72	1203.37	779.871	806.865	852.14	981.934	789.655	1041.72
Cxxc5	447.239	394.566	391.093	345.348	258.158	875.846	938.493	620.484	328.796	922.425	472.09	3728.26	4229.53	3231.15	3700.36	1531.9	1628.38
Cyb561d2	380.478	508.569	398.43	290.783	429.179	510.022	499.901	333.345	405.232	398.32	331.389	206.905	182.195	173.046	212.219	237.06	207.71
Cyb5a	3066.62	3342.49	3139.01	4312.71	3638.92	2731.96	3043.03	2689.86	3758.71	2258.89	2348.42	405.851	370.898	376.629	464.861	531.341	556.535
Cyb5b	1202.23	1258.08	561.324	869.586	851.205	1144.35	1404.2	954.929	784.986	1233.39	1427.38	3107.55	3435.68	3466.73	3062.02	3407.12	2800.12
Cyb5d1	111.267	47.7036	176.102	71.1417	153.464	36.2272	216.938	182.625	8.4929	84.7303	184.208	326.273	362.764	388.262	330.119	344.963	329.799
Cyb5r1	426.071	526.357	95.3885	346.039	307.578	388.555	471.604	446.66	218.389	1020.26	558.178	292.452	322.095	285.016	298.117	416.898	421.762
Cyb5r3	3887.28	3409.6	4818.58	3336.06	1842.22	2108.28	2217.72	2327.91	2096.53	3494.03	4877.34	1032.53	1099.68	1092.08	1155.41	1258.87	1170.15
Cyba	686.598	1147.31	1605.46	1019.47	1250.47	1172.77	851.246	1312.48	1726.48	829.833	1530.13	103.452	122.006	141.054	129.689	76.8401	150.629
Cyc1	3667.47	5181.1	3343	4903.94	4410.79	6760.28	5530.74	5666.86	4936.8	4856.71	4834.76	2303.8	2606.04	2697.47	2704.95	2774.42	2922.21
Cycs	2542.86	2040.75	2718.57	2757.26	3789.78	3994.94	2453.52	2116.69	2231.21	1811.66	2409.51	2305.79	2349.02	2489.53	2235.04	2007.65	2107.22
Cyfip1	1440.5	3409.6	2353.16	2058.27	2793.56	3155.32	3472.19	3611.79	2198.45	1496.32	3212.99	2994.15	3360.85	2937.41	3181.6	2900.31	2787.43
Cyfip2	579.131	603.168	372.015	460.694	572.889	338.831	427.981	171.623	592.076	538.955	398.963	16206.2	19395.7	19167.3	17257.1	16247.6	15665.4
Cyhr1	1589.22	1828.91	969.294	1265.36	888.92	1429.91	1795.63	1288.27	1630.64	861.28	1330.18	2228.2	2197.73	1842.43	2288.93	2292.12	2430.68
Cyp20a1	561.219	1152.16	1116.04	1029.83	1351.26	625.808	769.894	749.201	550.825	1132.94	510.968	188.999	144.78	161.412	161.691	155.315	142.701
Cyp2j9	2484.24	1925.93	1626.74	1806.17	2105.58	2012.39	3218.7	2113.38	2966.45	1477.1	1295.93	310.357	239.131	270.475	213.903	299.186	275.889
Cyp46a1	642.634	459.249	389.625	413.036	498.108	801.971	415.012	424.657	237.801	500.52	542.441	1864.13	1966.73	1880.23	2088.51	2297.03	2581.31
Cyp51	1193	1973.64	1066.88	1203.19	572.238	1324.07	999.801	1843.85	1208.42	904.955	1314.45	1157.87	1231.45	1544.32	1071.2	954.779	884.749
Cyp7b1	1254.87	1083.44	2772.87	1992.66	1961.87	2140.25	2349.77	2424.73	1571.19	883.991	901.6	413.809	367.644	351.908	480.019	588.563	775.344
Cystm1	1005.2	1313.87	2072.13	1362.74	1998.93	2195.65	1981.92	1634.82	1668.25	856.912	1616.22	686.366	629.55	639.832	623.183	547.69	597.76
Cyth2	2487.49	1328.43	1916.57	1573.41	1275.83	1763.06	1849.87	1785.54	1834.47	2644.98	2132.74	1484.14	1481.96	1494.88	1450.16	1307.92	1374.69
Cyth3	160.116	1038.97	416.04	166.458	267.912	242.225	371.389	356.448	137.1	494.406	875.681	1038.5	1361.58	1227.31	1295.21	1036.52	1003.67
D030028A08Rik	232.846	225.582	178.303	71.8324	131.355	55.4063	120.259	277.237	55.8105	86.4774	110.154	190.989	227.744	196.312	202.113	258.314	248.935
D030047H15Rik	263.784	493.207	250.211	238.981	284.168	537.015	980.937	756.902	480.455	196.539	447.097	610.766	510.798	507.503	665.29	379.296	415.42
D030056L22Rik	408.702	446.312	506.293	598.143	48.1201	302.604	549.419	639.186	560.531	383.47	463.759	489.409	419.7	456.608	459.808	467.58	404.321
D10Jhu81e	295.807	287.839	106.395	136.067	182.076	231.57	63.6666	206.828	423.432	475.189	297.139	1257.34	1115.95	1020.82	1212.68	1482.85	1306.51
D130040H23Rik	97.6978	185.963	280.295	37.2976	254.256	293.369	319.512	232.131	351.849	358.139	214.755	51.7261	55.3093	65.4374	57.2655	76.8401	58.6661
D230017M19Rik	68.3884	164.133	35.2204	66.9975	9.75406	72.4544	0	3.30044	181.991	117.924	0	65.6524	40.6686	39.2624	94.3196	75.2052	101.477
D6Wsu163e	235.56	338.777	515.098	405.439	448.037	620.835	556.493	242.033	194.123	310.096	577.617	654.535	704.38	668.915	682.133	704.64	619.958
D730045A05Rik	0	0	0	0	0	0	0	0	0	0	0	1.98947	3.25349	5.81666	1.68428	0	3.17114
D830050J10Rik	124.293	89.7475	80.7133	92.5533	111.196	161.957	124.975	112.215	184.417	160.726	312.876	95.4944	113.872	97.429	109.478	88.2844	128.431
D8Ertd738e	1422.05	1473.15	2055.99	1875.24	2075.01	2442.85	1742.58	1389.49	2159.62	2090.31	1918.91	879.344	769.45	748.895	858.982	671.942	770.587
D930015M05Rik	13.5691	42.8524	74.1095	3.45348	9.10379	68.9028	61.3086	106.714	57.0237	30.5728	34.2497	165.126	159.421	142.508	161.691	122.617	147.458
Dab1	713.194	1157.02	613.421	1324.76	1626.33	1748.14	1332.28	718.397	1278.79	685.704	664.629	3415.91	3894.43	4730.4	2748.74	1844.16	2135.76
Dad1	3171.92	2741.75	3264.49	4345.86	3172.67	4065.97	3435.64	2902.19	4358.07	2684.29	3202.81	1028.55	886.576	887.04	986.987	796.194	908.532
Dag1	1044.28	2346.37	1856.41	1221.15	479.9	937.646	1808.6	1578.71	1111.36	573.895	1256.13	2289.88	2702.02	2533.15	2676.32	2048.52	2215.04
Daglb	840.743	1038.16	854.094	987.696	689.287	776.399	1101.2	841.613	1124.7	743.356	951.586	1947.69	1641.38	1637.39	1704.49	1662.69	1536.42
Dalrd3	643.177	1472.34	906.19	953.161	1273.23	1444.83	1003.34	2026.47	1361.29	1076.16	534.11	1428.44	1063.89	1012.1	1436.69	1620.18	1706.07
Dand5	425.528	321.797	315.516	507.662	59.1747	193.922	200.432	68.2092	66.7299	406.182	114.783	113.4	138.273	130.875	138.111	171.664	175.998
Dap3	1157.18	988.031	1987.02	1409.02	1017.02	1150.75	1945.37	1686.53	999.735	2227.45	1129.31	1390.64	1220.06	1192.41	1327.21	1438.71	1511.05
Dapp1	83.0431	317.755	115.2	93.9347	132.655	121.468	430.339	510.469	83.7157	210.516	229.566	59.684	48.8023	72.7082	69.0554	89.9193	49.1527
Dars	2083.68	2475.74	2059.66	2896.78	1872.78	1353.9	1881.7	1177.16	2120.8	2009.94	2180.87	1301.11	1272.11	1406.18	1158.78	1394.57	1144.78
Dars2	400.561	405.077	124.739	1072.65	56.5736	399.21	392.611	514.869	425.858	434.134	517.448	358.104	257.026	322.824	404.227	482.294	429.69
Daxx	513.456	479.462	550.318	304.597	256.207	118.626	209.864	341.046	251.147	310.969	560.029	517.261	546.586	548.22	547.39	495.373	581.905
Dazap2	6190.78	7664.92	10069.4	10316.9	8773.46	9451.75	9024.15	9444.77	7540.48	5298.7	9631.57	1899.94	1974.87	1862.78	1995.87	1760.78	2046.97
Dbi	18843.2	21700.3	24829.6	27201	21396.5	26945.2	17148.7	17046.8	23379.7	11852.6	14221	1876.07	1426.65	1346.56	1621.96	1679.04	1767.91
Dbn1	1826.95	3196.95	4054.74	2228.88	2961.98	2547.98	3893.09	3847.22	3605.84	3755.21	3354.62	8124.98	7932	6979.99	10801.3	6758.66	9204.24
Dbndd2	938.441	535.251	2401.59	2004.4	1768.09	2045.77	753.388	767.903	724.323	968.721	1544.94	2399.3	2479.16	2246.68	2320.94	1764.05	2222.97
Dbnl	1362.88	1680.14	851.159	1103.73	1327.2	1494.55	749.851	1931.86	1316.4	1529.51	1300.56	1388.65	1296.52	1252.04	1551.22	1376.58	1306.51
Dbp	772.355	389.714	1389	593.308	658.725	765.034	2009.03	1530.31	889.328	1240.38	630.38	565.009	370.898	303.92	584.445	944.97	918.046
Dcaf11	2097.25	1913	2244.56	1634.88	1320.7	1410.73	1709.57	1915.36	2055.28	1962.77	2925.11	1247.4	1111.07	1036.82	1389.53	1366.77	1463.48
Dcaf12	564.476	1282.34	947.281	1427.67	343.343	502.209	1529.18	1530.31	617.555	898.84	1647.69	909.186	1023.22	1099.35	1012.25	1070.86	903.775
Dcaf13	848.342	603.977	267.088	617.482	820.642	1067.64	681.468	639.186	641.82	597.48	641.488	389.936	403.433	378.083	456.439	253.409	271.133
Dcaf4	263.241	675.128	286.165	330.843	89.7374	290.528	399.685	247.533	571.451	983.571	236.971	254.652	326.976	270.475	357.067	415.264	383.708
Dcaf6	139.491	145.537	235.536	164.386	149.562	118.626	160.346	92.4125	48.5308	172.955	315.653	1591.57	1846.35	1612.67	1716.28	2316.65	2305.42
Dcaf7	181.826	623.381	436.586	158.86	700.342	215.943	462.172	258.535	276.626	324.072	398.963	5502.87	6023.83	5426.94	5420.01	6014.78	5479.73
Dcaf8	1323.26	2135.34	851.892	904.121	1123.02	755.089	1089.41	1236.57	1442.58	1132.07	2427.1	2813.11	3033.88	2495.35	2920.54	3266.52	3172.73
Dcakd	1533.85	1181.27	1042.67	800.517	1233.56	1392.97	1190.8	1228.87	1252.1	1190.59	1580.11	897.25	1034.61	857.957	1389.53	1038.16	1246.26
Dck	435.841	113.195	115.934	556.701	399.266	95.8956	722.734	313.542	332.436	249.823	238.822	366.062	339.99	311.191	390.753	362.947	320.285
Dclk1	2314.89	2010.83	1620.87	1639.02	2913.86	2547.27	2648.06	2516.04	2112.3	1511.17	1477.37	16936.3	22598.7	31521.9	16445.3	10862.2	10168.3
Dclre1c	261.613	65.4914	474.007	337.75	270.513	156.274	315.975	193.626	197.763	157.232	145.33	194.968	230.998	225.395	176.849	176.569	183.926
Dcps	1140.35	646.829	804.198	395.078	747.812	1171.35	1108.27	833.912	1212.06	908.449	668.332	302.399	312.335	203.583	331.803	291.011	393.222
Dctn1	761.5	1147.31	310.379	498.683	481.851	571.822	996.264	994.534	390.673	1041.22	913.634	11620.5	10817.8	9795.25	11924.7	9271.5	9746.5
Dctn2	2107.01	3077.29	3502.22	3923.15	2713.58	2972.05	3633.71	1950.56	3968.61	4139.56	2754.79	4052.54	4250.68	3929.15	4493.65	4871.99	5002.48
Dctn3	2310.55	1752.1	2689.22	2535.55	2860.54	2585.63	2440.55	2095.78	2408.34	2347.99	2069.79	1092.22	987.434	961.202	1074.57	1170.59	1231.99
Dctn4	1088.24	904.752	1262.8	1248.78	433.731	1058.4	839.456	941.727	595.716	586.124	1351.47	1639.32	1996.02	1982.03	1680.91	1790.21	1487.27
Dctn5	2247.05	1616.26	1678.1	1764.04	1962.52	1758.8	2250.73	1993.47	2115.94	2061.48	1508.84	935.049	969.54	920.486	1103.2	1092.11	1105.14
Dctn6	851.599	1153.78	1298.75	1160.37	1062.54	866.612	1174.3	603.981	1055.55	1004.54	1586.59	994.734	982.553	1016.46	1064.46	980.938	941.829
Dctpp1	476.548	305.627	536.377	417.871	349.196	632.911	341.913	447.76	425.858	352.024	354.531	185.02	138.273	104.7	171.796	176.569	158.557
Dcun1d1	353.34	384.863	633.233	707.273	911.03	481.609	369.03	394.953	646.673	431.513	560.029	771.913	886.576	895.765	729.292	794.559	605.688
Dcun1d4	94.4412	81.6622	431.449	410.274	257.507	226.598	278.247	239.832	457.403	317.957	822.918	1730.84	2056.2	2253.95	1748.28	1791.85	1572.89
Dcun1d5	480.89	756.79	851.892	435.139	356.999	669.138	772.252	804.208	622.408	690.945	658.15	998.712	977.673	1174.96	867.403	822.353	619.958
Dcxr	561.219	592.657	862.899	284.567	710.096	584.608	639.024	369.65	367.621	332.807	500.786	99.4734	87.8442	91.6123	92.6353	142.236	141.116
Dda1	1531.14	1047.86	2383.98	1535.42	2218.07	1517.28	2032.62	1819.65	1619.72	2223.95	1349.62	1269.28	1312.78	1282.57	1301.95	1271.95	1306.51
Ddah1	2865.26	4423.5	3314.38	3635.82	4299.59	4869.37	2465.31	3341.15	2589.12	1679.76	3037.12	1118.08	1086.67	1237.49	1184.05	920.446	1013.18
Ddah2	2165.09	1955.04	3349.6	1935.33	3328.74	2165.11	3058.35	2222.3	2596.4	3817.23	2655.74	194.968	234.251	171.591	311.591	256.679	272.718
Ddb1	2164.55	2682.72	2122.03	1726.74	1823.36	2334.17	2916.87	2765.77	1787.15	2969.93	2591.87	5628.2	5927.86	5739.59	5425.06	5164.64	4832.82
Ddb2	291.465	605.594	416.774	527.001	414.223	392.817	588.327	638.086	709.763	331.933	379.524	356.115	392.045	335.912	362.12	394.01	418.591
Ddit3	673.572	667.042	1155.67	774.961	1247.87	679.083	800.549	644.687	926.939	593.986	663.704	399.883	357.884	295.195	358.751	336.789	369.438
Ddost	3800.44	5151.99	4742.27	4465.35	3456.19	3280.34	5553.14	5129.99	3298.88	3743.86	4071.09	1893.97	1930.95	2101.27	1967.24	1428.9	1642.65
Ddrgk1	1776.47	1891.97	1882.09	1801.34	1379.88	1643.72	1761.44	2019.87	1641.56	889.232	1489.4	899.239	736.915	724.174	715.818	943.335	1067.09
Ddt	461.893	536.06	625.895	574.659	714.648	1184.84	715.66	607.282	754.655	770.435	606.312	204.915	143.153	193.404	193.692	240.33	282.232
Ddx1	2544.48	1921.89	3651.91	2798.7	3298.17	2577.82	2073.88	3575.48	2050.43	3191.8	2747.38	3405.97	3562.57	3727.02	3282.66	3323.74	2731.94
Ddx17	950.382	1013.1	1009.65	579.494	793.331	410.575	830.024	636.986	1288.49	807.122	847.911	6394.15	6925.05	7718.7	7260.92	5664.91	6093.35
Ddx18	1050.79	241.752	595.077	810.187	858.358	704.655	548.24	700.794	448.91	638.535	490.604	570.977	525.438	602.024	508.652	407.089	429.69
Ddx24	1602.24	2666.55	2480.83	1946.38	1682.25	1482.47	2243.66	2117.79	1095.58	2412.63	1997.59	4171.91	4133.56	4253.43	3675.1	3645.82	3472.4
Ddx25	502.601	368.693	573.798	1145.86	542.976	883.66	747.493	331.145	306.958	949.504	454.503	769.924	754.809	661.645	732.661	904.097	713.507
Ddx27	281.152	558.699	698.537	500.755	542.326	313.259	991.548	653.488	958.484	580.01	297.139	668.461	686.486	737.261	567.602	423.438	564.463
Ddx28	252.929	413.162	170.965	149.19	350.496	404.182	735.703	173.823	104.341	421.031	279.552	330.252	344.87	295.195	309.907	286.107	285.403
Ddx39	1685.83	1217.66	1482.92	1080.25	1277.13	1161.4	1233.25	2006.67	1464.42	1455.27	1720.82	459.567	414.82	478.42	515.389	219.076	302.844
Ddx39b	2090.73	2712.64	2249.7	3140.6	2567.27	2589.18	2678.71	3255.34	3406.86	3114.93	2062.39	3183.15	2578.39	2803.63	3518.46	2875.78	3393.12
Ddx3x	493.374	658.149	758.705	612.648	1013.12	610.18	569.462	630.385	822.598	571.275	956.215	4490.23	5962.02	7651.81	5078.1	5045.29	4809.04
Ddx3y	716.993	952.456	888.58	945.563	919.483	747.275	718.018	588.579	558.105	1074.42	1203.37	1124.05	34.1616	1.45416	3.36856	1154.24	0
Ddx41	1099.1	791.557	998.644	1138.96	760.817	294.08	1436.04	1070.44	604.209	531.093	853.465	666.471	621.416	603.478	759.609	631.07	765.831
Ddx42	468.949	1043.01	757.971	549.794	805.686	984.528	690.901	1077.05	776.493	1059.57	1111.73	2321.71	2410.83	2498.25	2140.72	2059.97	1794.87
Ddx46	428.785	855.431	423.378	346.729	246.453	789.896	639.024	497.267	314.237	654.258	433.212	1702.98	1742.24	1670.83	1691.02	1464.87	1520.56
Ddx47	517.255	695.341	281.763	1374.49	653.522	575.374	651.993	388.352	708.55	880.497	1441.26	907.197	847.534	997.557	965.091	825.622	938.658
Ddx49	346.827	663.808	504.091	643.729	595.648	506.471	600.117	824.011	310.597	791.399	311.024	1647.28	1682.05	1478.88	1864.5	1518.82	1430.19
Ddx5	5821.16	4474.44	5892.07	4961.27	4828.26	4061.71	5125.16	6563.48	4838.52	5514.46	4895.86	20187.1	17064.5	17973.5	17124.1	16259	16588.2
Ddx50	964.494	891.816	1181.35	1157.61	683.435	1015.78	1477.3	773.404	1332.17	579.136	1031.19	1303.1	1473.83	1429.44	1192.47	1265.41	1230.4
Ddx52	1382.42	565.975	1193.09	730.757	608.654	854.536	844.172	1112.25	971.83	1236.89	913.634	491.398	450.608	497.324	421.07	397.28	364.681
Ddx55	333.258	334.734	275.893	221.713	273.114	660.614	462.172	553.375	138.313	377.356	427.658	503.335	374.151	401.349	449.702	343.328	375.78
Ddx56	1071.96	1461.03	1133.66	1575.48	518.916	917.756	1610.53	613.883	461.043	1605.51	1628.25	666.471	666.965	711.086	624.867	604.912	567.634
Ddx59	301.235	238.518	74.1095	285.258	214.589	220.205	44.8024	418.056	189.27	414.043	319.355	77.5892	130.14	111.971	90.951	116.078	95.1343
Ddx6	909.675	675.936	866.567	935.203	544.927	667.007	281.784	621.584	549.612	480.43	1222.81	2773.32	3565.82	3588.88	2610.63	2620.74	2310.18
Deaf1	247.501	439.035	35.2204	326.699	332.939	525.65	372.568	432.358	752.228	927.666	816.439	1004.68	953.272	863.773	1194.15	1242.52	1309.68
Decr2	194.853	602.36	727.154	216.879	132.655	539.146	524.66	294.84	282.692	163.346	518.374	403.862	372.524	335.912	533.916	606.546	550.193
Dedd	786.467	682.405	675.791	393.006	576.14	250.039	779.326	622.684	724.323	510.129	639.636	561.03	582.374	498.778	564.233	493.739	540.68
Degs1	3388.48	4808.37	2954.11	2849.81	3218.19	4136.3	4830.41	3744.9	2677.69	2265.88	4018.32	1004.68	982.553	1113.89	988.671	1085.57	984.64
Degs2	937.898	1141.65	1063.95	1171.42	816.09	534.884	818.234	1029.74	1466.84	1451.77	2303.06	451.609	488.023	510.412	454.755	498.643	523.238
Dek	1163.69	748.705	1196.02	904.121	667.178	1270.79	786.4	854.815	1249.67	943.389	1272.79	1358.81	1338.81	1384.36	1116.68	1191.84	1136.85
Dennd4c	355.511	116.429	65.3044	169.911	301.075	71.7441	136.765	229.931	225.668	371.241	49.0604	284.494	408.313	389.716	288.012	328.614	372.609
Dennd5a	671.401	777.003	836.483	492.466	722.451	585.318	639.024	316.843	956.057	442.869	828.472	4004.8	5272.28	5140.47	4569.45	4494.33	4666.34
Denr	892.849	659.766	1843.93	917.935	1106.11	1148.62	840.635	971.431	892.967	1228.15	828.472	1118.08	1192.4	1068.81	1008.88	1041.43	925.973
Derl1	1019.31	1408.47	1273.8	1471.18	1632.83	1557.06	1328.75	1349.88	994.882	920.678	1454.22	1533.88	1626.74	1541.41	1440.06	1448.52	1328.71
Derl2	1086.07	590.231	606.817	1160.37	968.253	929.832	956.178	904.322	679.432	718.024	411.922	461.556	510.798	554.037	439.597	485.564	374.195
Desi1	467.321	629.85	111.531	243.816	72.8304	613.021	153.271	481.865	122.54	400.941	415.625	1752.72	1958.6	2021.29	2125.56	1986.4	2032.7
Desi2	121.579	198.091	165.095	291.474	249.704	321.073	166.241	215.629	380.967	186.057	144.404	254.652	328.602	314.099	277.906	222.346	175.998
Dgat1	633.407	691.299	681.661	1122.38	738.708	650.669	1384.16	739.3	814.105	870.888	805.331	252.662	274.92	250.116	306.539	289.377	309.186
Dgat2	131.892	231.241	173.167	35.2255	158.016	247.198	326.586	335.545	192.91	169.461	271.221	4321.12	5072.19	4004.77	4490.29	2671.42	3814.88
Dgcr14	807.635	768.109	653.778	777.033	946.795	1100.31	639.024	1525.91	697.631	1425.57	2165.14	549.093	546.586	567.124	549.075	454.501	572.391
Dgcr2	1391.65	1025.22	1389.74	337.75	1985.93	1140.8	1024.56	2017.67	627.261	962.607	1852.26	3031.95	3751.27	3536.53	3572.35	3140.64	3095.03
Dgcr6	643.72	567.592	725.686	753.55	177.524	716.02	946.746	771.204	486.522	948.63	777.561	427.735	222.864	362.087	404.227	449.596	382.123
Dguok	356.054	987.223	471.072	818.475	869.412	463.14	580.073	393.853	1203.56	873.509	1083.96	266.589	201.716	148.325	267.8	232.155	269.547
Dhcr7	976.435	888.581	840.152	607.813	458.441	534.174	739.24	1044.04	575.09	260.306	540.59	499.356	600.269	612.203	574.339	508.453	469.329
Dhdds	968.293	882.113	608.285	412.346	803.085	711.048	1220.28	1264.07	987.603	928.54	1056.19	1235.46	1337.18	1396	1278.37	1286.66	1311.27
Dhodh	418.472	470.568	710.277	506.28	305.627	358.721	1043.42	338.846	560.531	256.812	497.083	393.914	385.538	340.274	436.228	483.929	545.436
Dhps	267.041	752.747	289.1	601.596	316.682	700.393	927.882	829.512	788.626	875.256	510.968	543.124	488.023	533.678	473.282	541.151	510.554
Dhrs1	2288.84	3001.29	1579.05	3778.8	2592.63	3524.7	3133.81	1587.51	2496.91	2306.94	1832.82	855.471	1119.2	1019.37	1030.78	943.335	971.955
Dhrs3	2312.18	2445.01	1171.81	2212.3	4018.67	4933.3	3526.42	3696.5	2592.76	1645.69	3023.23	236.747	255.399	212.308	244.22	259.948	228.322
Dhrs4	472.206	565.975	380.82	428.232	931.188	746.565	775.789	412.556	810.465	663.867	375.821	216.852	193.583	162.866	215.588	163.49	253.691
Dhrs7	1907.28	2330.2	3145.62	2699.24	2069.16	2669.45	2922.77	2311.41	1881.78	1391.5	1845.78	242.715	232.624	155.596	229.062	379.296	334.555
Dhrs7b	402.189	842.495	527.572	746.643	587.195	812.626	765.178	877.918	360.341	808.869	508.191	425.746	367.644	359.179	437.912	446.327	431.275
Dhx15	1073.59	819.856	366.879	734.21	816.74	642.856	1156.61	1237.67	613.915	482.177	582.245	2144.65	2355.53	2486.62	2043.03	1991.3	1798.04
Dhx16	305.577	18.5963	498.221	138.139	972.155	414.837	332.481	414.756	219.602	165.093	264.741	479.462	535.199	577.303	584.445	361.312	486.77
Dhx29	460.808	496.441	465.202	150.572	598.249	252.17	242.876	182.625	123.754	220.124	367.49	871.387	849.16	818.694	965.091	799.464	900.604
Dhx30	612.782	1159.44	843.087	946.254	825.844	312.549	821.771	1853.75	829.877	373.862	1576.41	2556.47	2428.73	2589.87	2576.95	2244.71	2230.9
Dhx32	477.091	796.408	808.601	706.582	719.85	878.688	1608.17	925.225	387.033	911.943	1240.39	726.155	816.626	961.202	858.982	724.259	830.839
Dhx40	684.97	437.418	449.793	783.94	474.698	339.541	732.166	1326.78	918.446	725.012	1010.83	632.651	572.614	618.02	545.706	709.545	616.787
Dhx8	464.607	485.93	129.141	24.1744	366.103	332.438	341.913	996.734	357.915	418.411	510.043	1130.02	1337.18	1493.43	1300.26	820.718	862.551
Diablo	1922.47	1964.74	1400.01	2484.43	2621.89	2900.31	1206.13	1148.55	1557.84	1850.09	1546.79	451.609	390.419	426.07	535.6	405.454	443.96
Dido1	733.276	604.785	380.086	625.771	673.03	727.386	976.221	716.197	1098.01	517.117	489.678	1587.59	1766.64	1957.3	1810.6	1466.5	1501.54
Dip2b	1097.47	745.47	833.548	1380.01	1020.28	749.406	863.036	776.705	758.294	858.659	1057.11	1275.25	1438.04	1691.19	1130.15	1021.81	892.676
Dirc2	221.991	297.541	336.061	177.509	453.239	413.417	456.277	421.357	442.844	88.2244	226.789	1683.09	1867.5	2025.65	1655.65	1456.69	1393.72
Dkc1	721.335	614.488	264.886	707.273	601.501	676.242	384.358	734.899	532.626	564.287	485.975	656.524	676.726	670.37	544.022	552.595	508.968
Dkk3	1526.8	2284.12	1380.93	2224.73	673.681	1878.84	1199.05	1582.01	1043.41	1047.34	971.025	3374.14	3710.6	4397.39	3270.87	4754.28	3282.13
Dlat	979.691	899.901	1053.68	1175.56	392.113	862.35	1207.31	862.516	530.199	947.757	689.622	2325.69	2885.84	2744.01	2447.26	3008.21	2649.49
Dld	2527.12	1808.7	1672.23	1542.32	1662.09	1845.46	1736.68	1180.46	1697.37	1381.89	1830.97	2705.68	2762.21	2867.61	2445.57	2383.68	2208.7
Dlgap1	955.267	1665.58	1378	808.115	695.14	1219.65	911.376	1750.34	797.119	867.394	1143.2	10681.4	13749.2	11717.7	11941.5	11565.3	11010.2
Dlgap4	861.369	925.774	1110.17	892.379	850.554	827.543	931.419	780.005	766.787	1170.5	1320	5226.33	5023.39	5575.27	5169.05	3567.34	3591.32
Dlst	794.608	1660.73	928.203	620.245	608.654	1554.93	286.5	1072.64	1486.26	683.084	1001.57	2562.43	2524.71	2474.99	2560.1	2480.14	2513.13
Dmap1	1106.7	938.711	562.792	876.493	628.162	505.76	1228.53	380.651	279.052	471.695	901.6	507.314	475.009	437.703	474.966	434.882	521.653
Dmd	1267.36	1230.59	1411.02	1996.11	1169.84	1709.78	1471.41	1438.99	1497.18	961.733	1832.82	632.651	679.979	687.82	557.496	1015.27	788.029
Dmtf1	1177.8	1394.73	700.738	1357.91	1381.18	881.529	740.419	1567.71	1131.98	1219.42	727.575	905.207	1050.88	1147.34	1010.57	853.416	814.983
Dmxl2	562.848	384.863	727.887	423.397	441.534	544.829	472.783	304.741	866.275	522.358	359.159	5751.55	6934.81	7010.53	4828.83	6655.66	4152.61
Dnaaf2	293.093	299.158	731.556	247.269	366.753	431.885	639.024	268.436	393.1	400.941	473.016	248.683	266.786	229.758	239.168	284.472	299.673
Dnaja1	6247.23	5939.51	6915.66	6641.73	7513.23	5265.73	5042.63	4270.78	6329.63	5686.54	6885.12	6028.09	6293.87	7039.61	6533.32	6534.68	5798.43
Dnaja2	1641.86	1787.67	1171.08	2043.08	1401.98	1736.07	1472.58	1907.66	1555.41	1658.79	1606.96	4032.65	4200.25	4262.15	3710.47	3840.37	3450.2
Dnaja3	520.512	650.063	756.504	1159.68	870.063	424.072	1013.95	1086.95	692.778	577.389	784.04	1205.62	1293.26	1369.82	1243	1124.81	1165.39
Dnajb1	487.946	1010.67	286.165	942.8	462.343	540.567	602.475	1096.85	710.977	1150.41	1228.36	815.681	932.124	846.324	858.982	778.21	789.614
Dnajb11	1974.04	2421.57	1970.87	1730.88	1405.24	1963.37	2016.11	2441.23	1364.93	1026.37	2021.66	1016.62	1085.04	1227.31	1013.94	910.637	816.569
Dnajb12	201.909	108.344	811.536	393.697	640.517	382.162	786.4	385.052	400.379	255.938	609.089	962.902	1042.74	985.923	960.039	956.414	916.46
Dnajb2	445.61	740.619	537.11	625.08	377.807	291.238	231.086	724.998	357.915	439.375	516.522	819.66	839.4	793.974	730.977	922.081	1017.94
Dnajb4	999.231	421.247	395.495	837.124	375.206	493.685	547.061	429.058	691.564	503.141	551.698	992.744	933.751	929.211	907.826	1213.09	1060.75
Dnajb5	338.143	609.636	184.907	220.332	394.714	537.015	282.963	331.145	134.673	86.4774	448.023	9887.65	8886.9	11597	9037.84	2933	3925.87
Dnajb6	1984.35	2098.15	2800.02	2087.28	1944.96	1991.79	1792.1	1674.43	1950.94	2437.96	1521.8	2556.47	2672.74	2460.45	2558.42	2705.75	2652.66
Dnajb9	1115.38	746.279	728.621	810.877	905.827	919.177	877.184	895.521	544.759	824.592	927.519	646.577	691.366	690.728	602.972	717.719	697.651
Dnajc1	497.173	350.096	680.927	390.243	844.702	327.466	254.666	596.28	504.721	480.43	412.848	650.556	676.726	898.673	705.713	653.958	689.723
Dnajc10	518.884	359.799	1303.89	1179.02	786.828	413.417	1173.12	701.895	1039.77	1119.84	1152.46	1301.11	1242.83	1224.41	1136.89	1461.6	1178.08
Dnajc11	449.41	764.875	1025.06	971.119	1039.78	856.667	909.018	410.355	651.526	575.642	1140.42	1390.64	1602.34	1502.15	1653.96	1218	1341.39
Dnajc14	1534.4	913.646	1149.06	695.531	812.188	983.818	872.468	1162.86	937.858	828.086	1479.22	1277.24	1480.34	1425.08	1483.85	1381.49	1338.22
Dnajc15	961.78	649.255	1300.22	817.094	1240.72	1015.78	655.53	694.194	1020.36	938.148	656.298	266.589	328.602	311.191	257.695	322.075	328.213
Dnajc18	1151.75	1823.25	859.964	1322.68	836.248	1521.54	872.468	1462.1	1099.22	628.053	620.197	1925.8	2074.1	2070.73	1716.28	1773.86	1544.35
Dnajc19	714.279	851.389	1261.33	861.989	1230.96	1072.61	1005.7	1157.36	1124.7	437.628	692.399	433.704	431.087	396.987	409.28	479.025	507.383
Dnajc19-ps	35.2797	38.0012	82.9146	53.8743	77.3822	71.7441	57.7715	49.5067	57.0237	21.8377	46.2834	17.9052	13.014	26.175	16.8428	19.6188	36.4681
Dnajc2	398.39	468.951	257.549	481.415	347.895	560.456	364.314	255.234	588.436	438.501	225.863	827.618	762.943	866.682	682.133	586.928	535.923
Dnajc30	929.757	698.575	742.562	973.191	1000.77	681.214	545.882	389.452	643.034	924.172	485.05	523.23	488.023	495.87	513.705	578.753	486.77
Dnajc4	397.304	329.074	136.479	428.232	299.125	144.199	140.302	251.934	274.199	136.267	97.1951	141.252	131.766	129.421	168.428	191.283	250.52
Dnajc5	791.895	922.54	190.777	372.976	522.818	610.18	944.388	1396.09	481.669	780.043	972.877	7305.32	8550.17	8687.18	7323.24	7074.19	6470.72
Dnajc7	4418.11	3566.45	5621.32	3150.27	3993.96	3745.61	2593.82	3230.04	2775.96	3713.29	2517.82	3290.58	3220.95	3347.49	3387.08	3039.27	3025.27
Dnajc8	2146.09	1860.44	2097.81	2254.43	2171.91	2116.1	1091.76	1822.95	2512.68	1858.83	2058.68	1486.13	1372.97	1311.66	1397.95	1410.92	1320.78
Dnajc9	2331.72	1337.32	573.065	832.98	1376.62	1064.09	1115.34	1490.7	1085.88	1128.57	1062.67	570.977	473.383	418.799	461.492	483.929	510.554
Dnal4	1058.94	1184.51	1278.21	707.964	1249.17	923.439	953.82	574.277	878.408	1395.87	1101.54	813.692	992.314	1019.37	1022.36	868.13	1038.55
Dner	617.124	1080.2	577.467	591.236	299.775	1003.71	1384.16	1430.19	784.986	159.852	641.488	2009.36	2407.58	2762.91	2241.77	2416.38	2088.2
Dnlz	396.219	437.418	399.898	323.246	336.19	499.367	528.197	553.375	361.555	503.141	754.419	700.292	668.592	639.832	769.715	683.387	727.777
Dnm1l	936.813	1058.37	1492.46	1347.55	1762.23	839.619	1006.88	886.72	777.707	1412.46	1494.95	3746.17	4763.11	4634.42	3786.26	4574.44	3746.7
Dnm2	1704.28	2162.03	928.937	1928.42	740.008	1008.68	1809.78	1998.97	1298.2	1758.37	1880.96	831.597	839.4	866.682	1118.36	758.592	968.784
Dnpep	1689.63	2525.87	2702.43	2208.16	1386.38	1525.81	2965.21	1644.72	1772.59	2445.82	3026.93	401.872	457.115	423.162	498.546	493.739	531.166
Dnph1	383.735	102.684	80.7133	167.839	170.371	277.032	214.58	243.133	276.626	412.296	193.465	63.6629	47.1756	36.3541	57.2655	60.4912	60.2517
Dnttip1	1125.15	798.025	616.356	761.838	697.741	1304.89	1072.9	1051.74	923.299	1132.07	940.478	537.156	528.692	603.478	560.865	534.611	453.473
Dnttip2	968.293	1077.78	767.51	1626.59	673.03	1108.13	1002.16	1221.16	1294.56	823.719	1232.06	572.966	740.169	773.615	565.917	506.818	562.878
Doc2a	267.041	260.349	286.165	162.314	340.092	332.438	369.03	237.632	206.256	215.757	220.309	511.293	518.931	536.587	555.812	580.388	607.274
Dohh	412.502	880.496	239.205	645.801	652.222	438.989	681.468	952.728	966.977	1249.99	888.641	1249.39	1089.92	1160.42	1135.2	1093.75	1170.15
Dok5	334.343	256.306	290.568	283.185	886.97	535.595	407.938	378.451	584.797	262.053	173.1	483.44	629.55	1090.62	574.339	282.837	286.988
Dolk	982.405	1395.53	1272.34	792.229	516.965	1303.47	2103.36	1047.34	606.635	633.294	844.209	429.725	387.165	443.52	328.434	351.503	367.852
Dolpp1	635.578	743.045	417.508	620.936	469.496	1223.2	1241.5	1653.52	724.323	686.578	983.985	334.23	307.455	292.287	346.961	353.138	320.285
Dpagt1	295.807	1144.08	350.002	910.338	991.663	687.607	616.623	901.021	1227.83	835.948	436.915	185.02	191.956	184.679	267.8	204.362	263.205
Dpf1	114.523	266.008	167.297	261.774	308.228	202.446	286.5	349.847	61.8768	165.093	232.343	1824.34	1795.93	1055.72	2130.61	1265.41	1637.89
Dpf2	2377.85	2126.45	2588.7	1779.23	2314.96	2283.74	2062.09	1575.41	2483.57	1922.59	2389.15	917.144	966.286	1128.43	1254.79	845.241	1035.38
Dph1	608.44	207.794	417.508	531.836	641.817	488.712	73.0987	348.747	430.711	414.043	391.557	491.398	548.213	555.491	572.655	519.897	502.626
Dph3	764.214	418.822	938.476	868.896	1076.2	1229.59	567.104	523.671	464.683	927.666	398.963	372.03	440.848	431.887	448.018	349.868	337.727
Dph5	270.297	197.283	592.142	517.331	958.499	302.604	155.629	288.239	344.569	314.463	290.66	226.799	279.8	260.295	185.271	201.092	161.728
Dph6	376.679	522.314	237.004	577.422	213.289	182.557	248.771	150.72	139.526	372.988	236.971	230.778	320.469	289.379	276.222	312.265	326.628
Dph7	404.903	722.831	1372.13	379.883	483.802	369.376	878.363	667.79	320.304	279.523	872.904	368.051	370.898	354.816	395.805	441.422	404.321
Dpm1	1179.97	902.327	1257.66	1024.3	1158.78	1423.52	950.283	764.603	837.157	730.253	618.346	815.681	727.155	821.603	749.504	761.862	745.218
Dpm2	745.217	1139.23	2340.69	980.098	1256.97	1052.72	1187.26	1009.94	1330.96	1305.02	1129.31	473.493	509.171	446.428	599.603	560.769	716.678
Dpm3	259.985	238.518	195.913	293.546	365.452	353.038	254.666	324.544	332.436	293.499	316.578	210.884	164.301	253.025	181.902	174.934	179.17
Dpp3	483.604	421.247	358.074	359.853	139.158	154.854	878.363	559.975	122.54	359.012	502.637	616.735	621.416	529.316	678.764	655.593	675.453
Dpp7	579.131	696.958	264.886	342.585	280.917	554.774	430.339	866.917	353.062	257.685	338.794	274.546	245.638	177.408	338.54	273.028	369.438
Dpp8	327.83	375.969	482.079	227.239	204.835	267.797	295.932	231.031	203.83	688.325	585.948	2713.63	3025.74	3046.47	2812.74	3513.39	3025.27
Dpy30	1185.4	1087.48	1096.97	1544.4	1740.13	1460.45	903.123	688.693	1153.82	1371.41	1032.12	330.252	274.92	266.112	291.38	322.075	347.24
Dpysl2	5041.75	4644.23	4672.57	4140.03	5829.03	4426.82	4602.86	4744.94	5289.86	6630.8	5145.79	1949.68	1869.13	1683.92	1867.86	2481.77	2229.31
Dpysl4	83.0431	146.345	139.414	337.06	380.409	202.446	470.425	183.725	114.047	269.041	325.835	541.135	621.416	514.774	789.927	745.513	870.478
Dram2	1317.29	732.534	1289.21	1389.68	940.292	916.336	995.085	793.207	1047.05	841.189	784.966	294.441	380.658	382.445	326.75	385.835	323.456
Drap1	655.118	452.78	1339.84	926.914	1191.95	1126.6	760.462	541.273	1256.95	971.342	835.878	2082.97	1600.72	1694.1	1647.22	2068.14	2237.24
Drg1	1975.12	1820.02	2735.45	1826.89	1645.19	1462.59	2567.89	2050.68	1838.11	2063.23	2187.35	1784.55	1569.81	1653.38	1507.43	1533.53	1412.74
Drg2	1126.78	2072.28	2053.79	1481.54	1917.65	2378.21	1861.66	1372.99	1552.99	2129.61	1550.49	1008.66	1018.34	1102.26	1067.83	864.86	922.802
Dscr3	1732.51	1465.07	777.783	1099.59	2509.4	735.2	1570.44	1368.58	913.593	1011.52	1575.49	385.957	507.544	439.158	513.705	590.197	581.905
Dstn	3543.71	3784.76	4024.66	3974.27	3619.41	3466.45	3160.93	2895.59	4572.82	3673.98	5601.21	2946.4	3051.77	3316.95	2795.9	2594.58	2574.97
Dtd1	945.497	1124.67	738.894	812.949	1176.34	650.669	455.098	563.276	663.659	767.814	924.742	636.629	600.269	455.153	746.135	1087.21	1082.94
Dtd2	249.129	228.007	325.788	408.892	173.622	330.307	424.444	364.149	476.815	211.389	154.586	181.041	177.315	146.871	154.954	165.124	153.8
Dtna	1748.79	2460.38	1967.2	1144.48	2561.42	2613.33	2395.75	2230	899.034	931.16	1326.48	3107.55	3772.42	3357.66	2920.54	2622.37	2858.78
Dtnbp1	313.718	268.434	574.532	630.606	825.194	360.141	685.005	248.634	367.621	510.129	247.153	610.766	590.508	622.382	582.76	671.942	570.806
Dtx3	745.217	1104.46	825.477	821.238	690.588	806.944	1037.53	1217.86	901.46	646.396	780.338	4595.67	3473.1	3107.55	5066.31	3604.95	5161.03
Dtymk	1747.7	1659.93	2649.6	1727.43	1473.51	1652.96	1296.91	1844.95	2147.49	2129.61	1196.89	429.725	361.137	396.987	410.964	456.136	437.618
Dus1l	427.699	420.439	352.937	454.478	501.359	134.964	119.08	508.269	363.981	576.516	834.952	646.577	554.72	600.57	633.289	567.309	604.103
Dus2	397.847	486.739	372.749	305.978	687.987	227.308	354.882	232.131	462.256	234.1	244.376	200.936	234.251	191.95	208.851	232.155	220.394
Dus3l	1077.93	565.167	761.64	453.787	349.196	725.965	1010.41	718.397	476.815	669.108	559.103	1253.36	989.06	933.573	1414.79	1034.89	1431.77
Dusp1	4692.21	4643.42	2302.53	2252.36	1250.47	3004.02	2246.02	6154.23	3002.85	2244.04	7600.66	155.178	216.357	238.483	176.849	148.776	218.809
Dusp11	749.016	396.183	248.01	514.569	314.081	647.118	577.715	606.182	366.408	193.045	512.82	823.639	782.464	844.869	874.14	711.18	937.072
Dusp12	301.777	133.408	237.004	355.018	362.851	643.566	132.049	271.737	281.479	444.616	270.295	181.041	159.421	187.587	181.902	207.632	202.953
Dusp14	981.862	922.54	1144.66	1074.03	2391.05	1464.72	1375.91	445.56	578.73	1063.06	585.948	3155.29	3430.8	2585.5	3077.18	514.992	732.534
Dusp19	111.81	91.3646	190.777	88.4091	154.764	160.536	121.438	73.7099	81.2892	55.9046	105.526	187.01	239.131	148.325	232.43	259.948	296.502
Dusp23	56.4476	182.729	154.089	56.6371	39.0163	232.28	133.228	127.617	235.375	199.16	308.247	49.7367	50.4291	27.6291	82.5296	78.475	91.9631
Dusp3	635.035	924.966	696.336	784.631	509.162	438.278	259.382	213.429	602.996	871.762	1258.91	1752.72	1810.57	1830.79	2032.92	2555.34	2237.24
Dusp6	1856.8	1469.92	734.491	1308.18	1830.51	1765.9	1006.88	1003.34	1199.92	731.127	1309.82	511.293	637.684	713.995	542.338	631.07	537.509
Dut	870.053	428.524	148.953	541.506	732.205	763.613	337.197	921.924	897.82	681.337	376.747	481.451	414.82	385.353	549.075	534.611	573.977
Dvl3	470.578	657.34	914.995	609.885	462.343	334.569	634.308	821.811	395.526	466.454	519.299	568.988	653.951	593.299	882.562	568.944	843.524
Dxo	663.259	342.011	474.741	454.478	351.146	42.6203	946.746	580.878	908.74	227.112	623.9	304.388	245.638	225.395	345.277	256.679	366.267
Dync1h1	442.354	876.453	871.704	1183.16	523.468	917.046	1101.2	1605.12	751.015	889.232	1293.16	10765	11862.2	12175.7	10208.4	11470.4	9995.44
Dync1i2	1705.91	1423.83	1627.47	1675.63	1985.93	1383.03	1334.64	1470.9	1667.03	2129.61	1605.11	2570.39	2495.43	2429.91	2681.37	2646.9	2506.79
Dync1li1	667.059	538.485	868.769	321.174	935.74	247.198	996.264	655.688	600.569	887.485	584.096	1106.14	1215.18	1247.67	1108.26	1458.33	1292.24
Dync1li2	819.576	725.257	465.936	401.294	475.998	398.499	505.796	1012.14	719.47	745.976	941.404	2248.1	2864.7	3129.36	2558.42	2772.78	2440.19
Dync2li1	804.921	379.204	550.318	569.824	486.403	475.926	765.178	420.257	351.849	381.723	413.773	284.494	226.117	197.766	224.009	328.614	313.943
Dynll1	1964.81	1612.22	2166.05	1647.31	2874.85	2106.15	2190.6	2242.1	2715.3	2260.64	2761.27	5610.3	5317.83	5035.77	5591.8	4620.22	4686.95
Dynll2	234.475	235.284	351.47	297.69	195.081	348.065	236.981	326.744	152.872	218.377	233.268	8845.17	8245.97	8646.46	8039.06	9372.86	7729.66
Dynlrb1	2335.52	2389.22	3156.62	2525.88	2671.31	2708.52	2467.67	2497.34	3203.04	2601.31	2547.44	1623.41	1472.2	1359.64	1642.17	1777.13	1752.06
Dynlt1a	662.174	416.396	538.578	855.773	574.84	433.306	667.32	578.678	917.233	725.012	576.691	39.7893	42.2953	40.7166	79.1611	81.7448	109.404
Dynlt1b	1062.73	877.262	1182.82	1515.39	1020.93	838.199	958.536	895.521	1278.79	1395.87	965.471	53.7156	48.8023	63.9832	75.7925	86.6495	93.5487
Dynlt1c	885.793	817.43	1129.99	1369.65	927.937	761.482	934.956	994.534	1231.47	1187.97	840.506	39.7893	86.2174	61.0749	65.6869	76.8401	95.1343
Dynlt1f	724.049	518.272	710.277	906.193	1042.38	647.118	792.295	870.217	1266.65	1110.23	734.98	39.7893	58.5628	31.9916	96.0039	44.1422	72.9363
Dynlt3	628.522	860.283	1161.54	1377.94	1309.65	1351.06	539.987	707.395	818.958	1061.31	985.836	2005.38	2031.8	1840.97	1829.13	2663.25	1921.71
E030024N20Rik	15.7402	12.9366	63.8369	22.1023	20.1584	20.5998	12.9691	27.5037	20.6256	20.9642	31.4727	27.8525	21.1477	15.9958	1.68428	24.5234	11.099
E130114P18Rik	671.943	627.424	584.071	621.627	970.855	817.599	648.456	674.391	962.124	493.532	576.691	85.5471	48.8023	55.2582	64.0026	76.8401	77.693
E130307A14Rik	858.112	812.579	630.298	765.982	558.583	344.514	633.129	1017.64	765.574	467.327	688.697	447.63	465.249	396.987	400.858	382.566	429.69
E2f4	597.042	424.482	330.925	200.302	617.107	508.602	525.839	818.51	468.323	597.48	635.008	604.798	592.135	666.007	704.028	472.485	591.418
E4f1	514.541	411.545	477.676	416.49	330.988	192.502	16.5062	525.871	387.033	366.874	399.888	399.883	372.524	309.737	459.808	356.407	512.139
Eapp	1197.88	631.467	1068.35	734.21	1032.63	1201.89	1322.85	442.26	945.138	895.346	902.526	662.493	709.26	629.653	732.661	812.543	743.633
Ebag9	166.086	139.068	358.074	203.755	211.338	411.286	259.382	237.632	27.9052	127.532	227.714	352.136	317.215	274.837	336.856	528.071	367.852
Ebna1bp2	1641.86	2089.26	2091.94	1985.06	2085.42	2258.87	1552.76	1421.39	1707.07	1505.06	1380.17	943.007	870.308	972.836	869.088	900.828	960.856
Ebp	330.001	714.746	248.01	964.212	798.533	862.35	260.561	721.697	1084.66	408.802	778.486	624.693	458.742	565.67	434.544	223.981	288.574
Ebpl	579.131	538.485	524.637	665.831	738.058	838.909	716.839	724.998	617.555	619.318	618.346	147.221	118.752	97.429	128.005	204.362	169.656
Ecd	578.588	1097.99	611.954	1161.75	721.801	919.887	743.956	767.903	448.91	1014.14	1032.12	933.06	1031.36	1151.7	968.46	686.656	688.138
Ece1	1301.55	1414.13	2009.76	1668.72	918.183	1109.55	846.53	735.999	1481.4	1661.41	2396.55	1177.76	1678.8	1544.32	1458.58	609.816	813.398
Ece2	281.152	1002.59	464.468	301.834	173.622	367.245	558.851	90.2122	265.706	772.182	477.644	847.513	627.923	543.857	914.563	915.542	998.91
Ech1	3667.47	4099.28	4699.72	4347.93	3136.26	4515.62	3347.21	2859.29	4547.34	3358.64	3496.25	680.398	754.809	663.099	818.559	714.45	954.514
Echdc1	1781.9	2094.11	1054.41	1400.04	1660.79	1469.69	1907.64	1126.55	1366.14	1443.04	1875.4	1235.46	1220.06	1172.06	1082.99	1213.09	914.874
Echdc2	880.908	823.898	353.671	635.44	407.07	748.696	341.913	788.806	542.332	490.912	278.626	314.336	209.85	135.237	309.907	250.139	405.906
Echs1	2459.27	2289.77	3276.96	2574.92	2715.53	3188.71	2270.78	3344.45	3804.82	1940.94	2603.9	829.608	919.11	747.44	921.3	840.337	1048.06
Eci1	1469.27	1541.07	2207.14	1713.62	2250.59	1902.28	2859.1	2364.22	1777.44	1167.88	1500.51	240.726	227.744	202.129	281.274	274.663	296.502
Eci2	2319.24	1950.19	2590.9	2703.38	3693.54	3691.63	2651.6	3678.9	2984.65	2700.02	3006.57	344.178	450.608	440.612	449.702	541.151	531.166
Ecscr	239.902	68.7256	384.489	245.888	148.912	52.565	183.926	53.9073	225.668	319.704	410.996	17.9052	39.0419	53.8041	35.3698	31.063	30.1258
Ecsit	772.355	842.495	1215.1	1079.56	725.052	718.862	1096.48	1095.75	224.455	427.146	751.642	698.303	777.584	651.466	739.398	693.196	743.633
Edc4	433.669	1348.64	1191.62	196.158	198.333	257.853	398.506	244.233	626.048	652.511	758.122	1527.91	1696.69	1436.71	1883.02	1438.71	1748.88
Edf1	2367	1773.93	2392.78	2261.34	2671.31	3426.67	2504.22	2160.69	3221.23	2212.6	2754.79	1597.54	1330.68	1422.17	1568.06	1536.8	1517.39
Eef1a1	11243.9	9295.74	12364.5	11373.7	11299.8	11824.3	10894.1	11480	13310.8	15565.9	14003.5	49673	51140	49861.8	50365	49728.6	50584.5
Eef1akmt1	868.424	898.284	721.284	663.068	580.692	467.402	489.29	557.775	741.309	896.22	526.705	383.967	353.003	373.72	407.595	318.805	331.384
Eef1b2	1634.27	951.647	1174.01	1650.76	1747.93	1621.7	1513.85	1476.4	1643.98	1063.93	1348.7	2934.46	2532.84	2650.94	2459.05	2700.85	2879.4
Eef1d	2775.16	1601.71	1298.02	1532.65	1432.55	2660.21	1532.71	1606.22	1975.21	1659.67	1569.93	1649.27	1574.69	1455.62	1504.06	1388.03	1588.74
Eef1e1	365.281	330.691	835.016	602.287	548.829	706.786	198.074	453.261	598.143	419.284	381.375	417.788	400.179	492.962	437.912	462.676	410.663
Eef1g	2590.08	2856.56	2075.07	2693.72	3203.89	3169.53	3298.87	2388.42	2982.22	2931.5	1869.85	4181.86	4182.36	4356.68	4107.95	4214.76	4655.24
Eef2	3698.4	3751.61	4052.54	4756.13	4286.59	3526.12	4342.3	2583.15	4157.88	4792.07	4764.41	22747.6	22000.1	22773.7	24262	21273.3	24346.4
Eef2kmt	161.744	577.295	518.766	897.214	404.469	321.073	386.716	485.165	678.218	281.27	625.751	147.221	125.259	136.691	138.111	186.378	160.143
Eefsec	813.605	637.935	259.75	363.997	390.813	186.819	552.956	479.665	350.635	690.945	587.799	278.525	300.948	277.745	269.485	346.598	320.285
Efcab14	1229.91	1060.8	675.791	1174.87	1312.25	1237.41	978.579	895.521	743.735	431.513	921.039	574.956	741.795	766.344	613.077	598.372	581.905
Efhd2	1706.45	2713.45	1180.62	2166.71	1777.19	2553.66	2315.58	3494.07	1201.14	2009.07	1729.15	4623.52	6336.17	7923.74	4273.01	1930.81	2601.92
Efna1	528.653	619.339	998.644	634.75	440.884	193.922	0	365.249	997.309	709.289	959.917	250.673	209.85	229.758	210.535	109.538	136.359
Efnb3	36.908	109.961	20.5452	0.690696	0	70.3234	99.0369	124.317	82.5024	46.296	51.8374	2834.99	2989.96	2235.05	4337.02	3570.61	3975.03
Efr3a	1039.4	1350.26	1239.32	1016.7	767.97	1125.17	792.295	1002.24	1024	852.545	889.566	2902.63	2999.72	3120.64	2240.09	2440.9	1714
Eftud2	3276.67	1979.3	2411.86	1301.27	184.027	1382.32	2913.34	2287.21	1616.08	2826.67	2901.97	2385.37	2350.65	2156.53	2762.22	2246.35	2567.04
Egfl7	2927.68	2453.91	2161.65	1731.58	1204.3	1358.17	1043.42	1500.6	2408.34	1649.18	4294.17	342.188	353.003	325.733	456.439	351.503	586.661
Egln1	629.065	49.3207	115.934	98.7696	78.0325	79.5578	180.389	73.7099	302.104	146.749	169.397	1888	1969.99	1650.48	1845.97	1628.36	1725.1
Egln2	376.136	941.136	1009.65	395.078	663.927	367.955	634.308	848.214	560.531	788.778	926.593	1720.89	1545.41	1346.56	1504.06	1533.53	1645.82
Ehd1	369.08	487.547	68.9732	326.699	294.573	305.445	490.469	628.185	379.754	392.205	428.584	1953.66	2449.88	1545.78	2625.79	1324.27	1671.19
Ehd3	1048.62	612.062	456.397	889.617	678.883	649.249	667.32	162.822	635.754	550.31	971.951	8389.58	10591.7	10714.3	9015.94	4943.93	6251.91
Ehmt2	134.063	226.39	290.568	187.179	314.081	246.487	896.048	415.856	479.242	548.563	171.248	3087.65	3372.24	2802.17	3629.62	3770.07	3967.1
Ei24	625.808	1477.2	501.156	422.015	970.855	1086.11	1249.75	1303.68	445.27	1541.74	1264.46	1281.22	1532.39	1353.83	1517.53	1597.29	1626.8
Eid1	459.179	367.884	652.31	422.706	394.064	595.263	584.79	672.191	524.133	504.015	684.068	3837.68	3909.07	3575.79	3951.32	5486.71	5321.18
Eid2b	330.544	163.324	286.165	256.939	319.933	258.563	200.432	83.6113	109.194	256.812	192.539	417.788	427.834	353.362	394.121	418.533	462.987
Eid3	0	0	0	0	0	0	4.71604	0	0	0	0	1.98947	0	0	1.68428	3.26979	1.58557
Eif1	8564.84	8569.68	10988	11983.6	11174.3	11937.2	7957.15	8093.79	9338.55	9759.71	9367.76	7585.84	6788.4	6661.53	6878.59	5596.25	6775.14
Eif1a	421.729	528.783	605.35	1100.97	234.098	581.056	451.561	468.663	552.038	764.32	681.291	875.365	884.949	1049.91	730.977	781.48	675.453
Eif1ad	835.859	1040.59	236.27	977.335	1294.69	694.71	358.419	467.563	721.896	606.215	719.244	477.472	505.917	484.237	562.549	356.407	445.545
Eif1ax	1358	920.923	1507.87	882.71	767.32	1281.45	1019.84	1066.04	1220.55	1344.33	1028.42	2580.34	2692.26	2828.35	2144.09	3364.62	2494.1
Eif1b	2119.5	2274.41	3116.27	2306.23	2179.71	2678.68	1673.02	1963.76	2050.43	2530.55	2028.14	1645.29	1641.38	1529.78	1625.33	2009.29	2224.56
Eif2a	395.676	494.824	675.791	1196.29	1124.32	283.425	182.747	324.544	476.815	752.965	734.054	815.681	873.562	926.303	793.295	910.637	853.037
Eif2b1	1327.6	1010.67	905.457	2026.5	1617.22	897.157	1009.23	758.002	1087.09	1500.69	1223.73	441.662	453.862	532.224	528.863	465.945	366.267
Eif2b2	656.203	1263.74	1283.34	1016.01	835.598	1630.23	1398.31	1008.84	867.489	871.762	955.289	539.146	520.558	588.936	515.389	495.373	531.166
Eif2b3	230.675	473.802	796.127	449.643	689.287	871.584	439.771	552.274	615.128	497.9	581.319	224.81	237.505	242.845	276.222	259.948	218.809
Eif2b4	1120.27	1165.1	1532.09	1121.69	1162.03	1466.85	1272.15	1661.22	1366.14	1824.76	1299.64	845.523	736.915	801.244	749.504	688.291	680.21
Eif2b5	848.342	851.389	534.175	727.994	542.976	336.7	331.302	664.49	160.152	592.239	467.462	1086.25	1135.47	1205.5	1064.46	998.921	1021.11
Eif2d	478.719	732.534	658.18	727.303	834.298	458.878	840.635	641.386	940.285	913.69	676.663	618.724	653.951	636.924	698.975	547.69	553.364
Eif2s1	1033.97	1335.7	1871.82	1928.42	1757.03	1595.42	1155.43	785.506	1264.23	1415.96	1211.7	1056.41	1143.6	1292.75	1098.15	938.43	822.911
Eif2s2	759.871	644.403	1212.17	1034.66	1037.18	604.497	560.03	605.082	829.877	511.876	918.262	1460.27	1425.03	1608.31	1382.79	1146.06	1178.08
Eif2s3x	463.522	261.966	452.728	611.266	590.446	411.286	739.24	636.986	525.346	852.545	526.705	1607.49	2000.9	3540.89	2428.73	1770.59	2088.2
Eif2s3y	696.368	871.602	883.444	922.77	785.527	998.025	710.944	1423.59	487.735	745.103	508.191	724.166	11.3872	0	1.68428	374.391	0
Eif3a	2422.36	2270.37	1782.3	1610.01	2175.81	1662.9	799.37	1726.13	2420.48	2193.38	2675.18	4661.32	4481.68	5066.31	3995.11	4144.46	3784.76
Eif3b	1789.5	2203.26	2116.89	1201.81	2353.98	1707.65	1197.88	2411.53	1218.12	1885.03	1850.41	2610.18	2589.78	3063.92	2255.25	1819.64	1999.4
Eif3c	2057.62	2778.13	2298.86	2217.13	2177.76	2166.53	2545.49	2641.46	1742.26	2066.72	1902.25	4691.16	4584.17	5469.11	4534.08	3521.57	3454.96
Eif3d	2365.37	2212.16	1799.91	2393.95	1284.94	1998.18	1394.77	2527.04	1066.47	1425.57	2201.24	1756.7	1753.63	2051.83	1812.28	1448.52	1493.61
Eif3e	1835.63	1473.96	1187.22	1224.6	1699.16	1743.17	831.203	1132.05	1538.43	1256.98	1408.87	1695.03	1581.2	1749.36	1546.17	1595.66	1596.67
Eif3f	783.21	812.579	564.259	687.243	969.554	1078.29	1162.5	975.832	959.697	963.48	570.211	2403.28	1919.56	1951.49	2130.61	1981.49	2132.59
Eif3g	2509.75	2143.43	2594.57	2593.56	2989.95	2977.74	2072.7	2037.47	3062.3	2938.48	2493.75	1470.22	1439.67	1564.68	1441.74	1188.57	1211.38
Eif3h	2051.11	954.073	2635.66	1589.98	1768.09	1495.26	1762.62	1381.79	2101.39	2057.99	2006.85	2033.24	1996.02	1948.58	2056.5	2086.13	2270.54
Eif3i	2551	1253.23	1366.26	1337.88	2312.36	2346.96	1300.45	2091.38	2220.29	1143.42	1324.63	1535.87	1363.21	1417.81	1354.16	1191.84	1335.05
Eif3j1	622.009	683.213	344.132	566.371	656.774	826.833	670.857	864.717	584.797	829.833	440.618	1004.68	1275.37	1260.76	1007.2	928.621	900.604
Eif3j2	140.576	162.516	53.5643	89.7905	171.672	300.473	133.228	161.722	86.1422	241.088	71.2764	334.23	287.934	330.095	282.959	263.218	217.223
Eif3k	902.619	1257.27	1569.51	1240.49	1823.36	1564.16	1540.97	1522.61	1648.84	1678.01	1673.61	1289.17	1081.78	1007.74	1202.57	1258.87	1409.57
Eif3l	2598.22	1838.61	2620.25	3250.42	2816.97	1657.22	2089.21	1783.34	2176.61	3679.22	2373.41	1726.86	1709.71	1803.16	1660.7	1237.62	1407.99
Eif3m	1350.94	1689.03	2336.28	1703.26	2079.57	2413.73	1469.05	1514.9	1926.67	1400.23	1358.88	1299.12	1102.93	1128.43	997.093	1216.36	1187.59
Eif4a1	3486.18	2428.84	3252.75	3377.5	5874.55	3860.69	2527.8	2641.46	3668.93	4981.62	3424.04	6885.55	8556.67	9289.2	7223.87	5432.76	5847.59
Eif4a2	3504.64	2962.48	4178.75	3463.84	3410.67	3210.73	2612.69	2881.29	3836.36	3191.8	2614.09	12810.2	12015.1	12261.5	11746.2	13860.6	11795.1
Eif4a3	4078.88	2618.85	2921.09	3692.46	4016.72	2401.65	2227.15	3105.72	3608.27	3282.65	2627.97	1591.57	1602.34	1529.78	1477.11	1025.08	1265.29
Eif4b	464.064	878.879	330.191	605.05	215.24	402.051	683.826	513.769	454.977	871.762	423.956	4945.81	5446.34	5221.9	5002.31	5699.25	5609.75
Eif4e	2682.35	2169.3	3297.51	3147.5	3599.9	2273.08	1888.78	2377.42	2334.33	2727.09	2842.72	2387.36	2349.02	3087.19	2029.56	2089.4	1815.48
Eif4ebp1	295.807	216.688	778.517	541.506	635.965	766.454	211.043	352.047	222.029	347.656	607.238	23.8736	82.964	75.6165	50.5283	21.2536	53.9094
Eif4g1	461.893	622.573	883.444	625.771	335.54	612.311	604.833	1224.47	554.465	495.279	861.796	8821.3	8193.91	9280.48	8113.17	7025.15	6645.13
Eif4g2	4631.42	5925.76	5924.36	4304.42	5405.7	4090.12	6367.84	7124.56	3971.04	7318.26	7273.9	13850.7	14712.3	16866.8	13866.7	12336.9	11666.6
Eif4g3	346.284	467.334	267.821	199.611	890.871	916.336	861.857	467.563	723.109	550.31	1090.44	5007.49	5322.71	5298.97	5510.96	4407.68	4788.42
Eif4h	2026.69	3938.38	1999.49	2194.34	2813.07	2333.46	2949.89	2529.24	3091.41	2983.03	2208.64	7667.41	6985.24	7145.76	7513.57	7734.69	7631.35
Eif5	4135.87	4111.41	2230.62	3304.29	3813.84	3752.71	3600.7	3805.41	3086.56	3736.87	3216.69	4432.53	5348.73	6744.41	3892.37	4363.54	3697.55
Eif5a	7950.97	6592.8	8964.31	8646.13	9906.23	7479.86	7777.94	6004.61	7696.99	10183.4	8214.37	6173.32	6890.89	7352.25	6302.57	5161.37	5643.05
Eif5b	528.653	643.595	845.289	1052.62	988.412	602.366	501.08	843.814	894.181	995.8	876.607	3360.21	3038.76	3152.63	2871.69	2552.07	2471.91
Eif6	2047.85	1652.65	2640.79	3092.25	2821.53	2920.91	2197.68	2313.61	1896.34	2459.8	2725.17	1137.98	959.779	987.377	1024.04	794.559	845.109
Elac2	248.586	695.341	282.497	188.56	275.715	245.777	468.067	118.816	394.313	241.962	574.84	646.577	645.817	690.728	626.552	495.373	572.391
Elavl3	333.801	308.861	402.099	622.317	654.173	229.439	501.08	562.176	776.493	953.872	534.11	3473.61	4027.82	4148.73	4486.92	4755.91	4426.91
Elavl4	2010.95	1332.47	1437.43	1150.01	1633.48	1526.52	1642.36	1061.64	2660.7	3500.15	2577.98	525.219	512.424	631.107	421.07	851.781	539.094
Elk4	375.594	257.115	498.221	167.148	351.146	396.368	170.957	176.024	286.332	235.847	435.989	549.093	610.029	620.928	500.231	452.866	464.572
Elmo1	1966.98	1119.01	777.783	747.333	842.751	462.43	606.012	632.585	934.219	977.456	950.661	847.513	1115.95	2133.26	656.869	472.485	554.95
Elmo2	1234.79	1655.07	2397.92	1813.08	1184.79	1892.34	2776.57	3502.87	1158.67	2373.32	2053.13	6539.38	6830.7	6424.5	6691.64	5279.08	6836.98
Elmod1	345.741	112.387	79.2458	188.56	243.852	276.321	167.42	73.7099	342.142	44.5489	311.024	4128.14	3721.99	2959.22	4022.06	4844.2	4834.41
Elmod3	1638.61	1617.07	2401.59	1460.82	1755.73	1659.35	2302.61	1663.42	1395.26	1557.47	1984.63	401.872	440.848	351.908	429.491	441.422	518.482
Elof1	1093.13	858.666	1107.24	1528.51	728.954	712.469	469.246	802.008	1480.19	1080.53	1008.05	459.567	509.171	482.782	473.282	461.041	515.311
Elovl1	987.833	1327.62	1705.25	1424.22	1085.3	1351.06	647.277	716.197	1159.89	797.513	1177.45	171.094	193.583	231.212	240.852	124.252	175.998
Elovl4	256.185	299.967	398.43	427.541	494.856	137.806	333.66	447.76	175.924	57.6516	249.93	561.03	865.428	853.594	830.349	779.845	797.542
Elovl5	3919.31	4957.14	4457.58	4499.19	5316.62	5478.83	5733.53	6513.98	3357.12	3474.82	4230.3	881.334	904.47	907.398	847.192	853.416	913.289
Elovl6	233.389	703.427	112.265	695.531	477.949	608.049	359.598	237.632	380.967	741.609	311.024	726.155	951.645	967.019	722.555	1108.46	631.057
Elp2	1608.76	2002.74	880.509	1730.19	1935.86	1294.95	1742.58	1731.63	1949.73	1851.84	1838.38	1802.46	1727.6	1420.72	1697.75	1988.03	2121.49
Elp3	517.255	1083.44	661.849	1405.57	890.871	865.191	745.135	1224.47	645.46	1694.61	1064.52	1619.43	1628.37	1380	1571.43	2012.56	1701.32
Elp5	1429.64	1870.14	2783.14	1493.98	1997.63	1915.78	1412.46	1265.17	2197.23	1897.26	1577.34	1070.33	1130.59	1080.44	1113.31	1021.81	1048.06
Emc1	601.384	1230.59	199.582	1192.14	477.949	1145.06	910.197	869.117	538.692	1456.14	486.901	1410.53	1263.98	1375.64	1259.84	1285.03	1323.95
Emc10	2338.23	2565.49	1714.79	1684.61	1840.92	1912.23	2741.2	2528.14	2909.42	2392.54	2378.97	3085.66	2880.96	2983.94	2944.12	3431.65	3137.84
Emc2	1030.17	1264.55	1751.48	1621.75	1632.83	1670	1652.97	1081.45	1470.48	603.595	914.56	867.408	919.11	924.848	909.51	1057.78	914.874
Emc3	3265.82	3958.59	2818.36	4022.61	3729.3	3734.96	4668.88	5951.8	3179.98	3056.41	3523.09	1207.61	1288.38	1407.63	1249.73	1291.57	1268.46
Emc4	1876.34	1949.38	2114.69	2084.52	2761.7	2747.59	1922.97	2026.47	1978.84	2121.75	1727.3	1149.91	1446.18	1375.64	1409.74	1476.31	1568.13
Emc6	967.208	1158.63	907.658	1397.28	1349.96	766.454	1041.07	734.899	1085.88	1103.24	892.343	634.64	614.909	772.161	631.604	501.913	570.806
Emc7	2430.5	3247.89	3673.92	3606.82	3066.68	2924.46	3772.84	3162.93	2213.01	1609.88	2364.15	1995.44	2153.81	2207.42	1891.44	2247.98	1855.12
Emc8	1466.01	1788.48	1975.27	1337.19	1912.45	2537.33	2335.62	2165.09	2111.09	2353.23	1726.37	1794.5	1725.98	1827.88	1760.07	1764.05	1669.61
Emc9	291.465	409.119	497.488	419.253	446.086	754.379	458.635	276.137	336.076	357.265	358.233	214.862	237.505	168.683	294.749	349.868	412.248
Emd	194.31	323.415	526.104	404.057	412.922	222.336	162.704	195.826	454.977	195.666	263.815	519.251	619.79	648.557	518.758	438.152	567.634
Eme2	1724.91	1488.52	538.578	1067.13	1472.21	875.846	793.475	1394.99	1586.96	1292.79	1426.45	1895.96	1789.42	2070.73	1765.12	1260.5	1319.2
Emg1	2623.73	1824.06	1650.95	1841.4	1782.39	1093.92	1443.11	1839.45	1525.08	1679.76	1517.17	809.713	743.422	718.357	771.399	720.989	753.146
Eml5	475.462	446.312	530.507	347.42	513.064	370.086	253.487	427.958	761.934	557.299	403.591	2015.33	2096.87	2412.46	2000.92	1870.32	1886.83
Emp2	726.22	1119.01	680.193	508.352	140.459	471.664	949.104	706.295	518.067	863.027	784.966	413.809	309.081	386.808	480.019	451.231	404.321
Emx1	814.148	316.946	220.127	269.372	695.79	566.139	413.833	445.56	571.451	867.394	421.179	566.998	710.887	648.557	687.186	377.661	436.032
Enc1	414.673	551.422	580.402	795.682	1123.67	541.988	1062.29	334.445	875.982	1122.46	554.475	17083.6	17931.6	17777.2	15003.6	20964.3	18080.3
Endod1	338.143	601.551	811.536	524.929	502.659	489.423	246.413	407.055	346.995	286.511	381.375	1032.53	1399	1340.74	1052.67	1446.88	1206.62
Endog	815.233	668.66	650.109	992.53	1123.67	1428.49	661.425	720.597	929.366	538.955	542.441	415.799	328.602	331.549	417.701	346.598	432.861
Eng	1384.59	1440.81	1096.97	509.734	456.49	959.666	701.512	793.207	744.948	975.709	1953.16	167.115	247.265	219.579	377.278	140.601	394.807
Enho	1610.93	2042.36	1524.75	2172.93	2323.42	2864.79	3599.52	2896.69	2183.89	1298.03	1540.31	813.692	587.255	623.836	729.292	886.114	995.739
Eno1	18935.5	22731.2	20167.3	25318.2	21287.3	29330.6	25189.6	23344	18264.6	13125.3	20809.9	13522.4	11878.5	12279	13538.2	13793.6	13128.5
Eno1b	1316.75	1514.39	1309.76	1636.95	1385.73	2148.06	1803.89	1654.62	1272.72	881.37	1426.45	899.239	828.013	812.878	862.35	1015.27	875.235
Eno2	142.205	270.86	630.298	65.6161	314.731	46.8823	113.185	121.016	157.725	483.924	78.6817	16130.6	16080.4	15382.1	17614.2	14575.1	14290.8
Enoph1	703.967	539.294	523.903	352.946	892.822	509.312	805.265	727.198	675.792	713.657	162.917	740.082	702.753	695.09	672.027	755.322	756.317
Enpp2	2324.66	2966.52	1324.43	4412.86	622.96	1171.35	1467.87	4691.03	1472.91	2482.51	2896.41	602.809	777.584	875.407	813.506	835.432	967.198
Enpp5	1432.9	1924.32	2148.44	1957.43	1416.94	1677.11	2038.51	1793.24	2155.98	1637.83	1460.7	2811.12	2913.5	2835.62	2841.38	4002.23	3347.14
Ensa	1904.56	1727.84	2472.76	2715.82	2403.4	1473.24	2172.92	2461.03	2456.87	1622.98	1744.88	6485.66	7286.19	8512.68	6679.85	5550.47	5755.62
Entpd1	669.772	696.15	252.413	343.276	180.775	436.858	352.524	105.614	502.294	173.828	1015.46	123.347	143.153	141.054	171.796	150.41	147.458
Entpd2	2919.53	3162.99	2326.01	3751.17	2856.64	5836.85	6752.2	5432.53	2629.16	1815.15	3448.11	228.789	226.117	167.229	218.956	232.155	226.737
Entpd4	460.808	589.423	34.4866	323.937	185.327	294.08	608.37	239.832	150.446	232.353	301.768	1569.69	1512.87	1689.74	1588.27	1576.04	1625.21
Entpd6	356.054	688.873	688.998	922.77	762.768	306.866	295.932	496.167	350.635	192.172	344.348	1424.46	1309.53	1305.84	1440.06	1386.39	1209.79
Eny2	627.979	447.929	788.789	681.026	851.205	673.4	544.703	376.251	624.835	547.69	390.632	976.828	953.272	958.294	953.301	1083.94	1043.31
Epb41	168.257	121.28	252.413	111.893	358.95	261.404	73.0987	172.723	141.953	177.322	316.578	256.641	366.017	269.02	294.749	528.071	583.49
Epb41l2	707.223	312.904	252.413	355.709	374.556	505.76	425.623	737.099	693.991	490.912	553.549	827.618	1046	1100.8	1044.25	1059.41	1032.21
Epdr1	2605.82	3368.36	1854.2	1948.45	2475.58	2945.77	3341.32	3340.05	1725.27	1549.6	1652.32	1866.12	1703.2	1561.77	1603.43	2311.74	2031.12
Epha4	404.903	823.898	846.022	1145.86	1252.42	842.461	1860.48	1529.21	1117.42	1870.18	877.533	7788.76	8197.16	8663.91	6838.17	8164.67	7165.2
Ephx1	1344.43	1182.89	2034.71	2067.25	951.997	1380.19	1175.47	1975.87	1699.79	1443.04	1852.26	234.757	222.864	174.5	257.695	282.837	304.43
Epm2aip1	196.481	356.565	283.23	200.302	214.589	204.577	532.913	166.122	333.649	342.415	126.816	2739.5	3020.86	3171.53	2484.31	3246.9	2227.73
Epn2	529.739	1088.29	746.965	1186.62	106.644	565.429	967.968	511.569	306.958	918.931	996.018	3322.41	3905.81	3250.06	3725.62	3505.22	3556.44
Eprs	3081.82	2328.58	1763.95	2826.33	2688.22	2077.74	1951.26	2624.95	1472.91	3411.93	1413.49	3031.95	2822.4	2986.85	2209.77	2094.3	1869.39
Eps15	506.4	1486.9	697.07	882.71	1249.17	777.109	940.851	937.326	903.887	516.244	780.338	3006.08	3168.9	3369.3	2679.69	4616.95	2812.8
Eps15l1	714.279	650.872	279.562	140.902	394.714	35.5169	588.327	405.955	167.431	287.384	419.327	933.06	943.512	993.194	1146.99	998.921	1067.09
Eral1	79.2437	89.7475	416.774	156.097	180.125	151.302	508.154	294.84	419.792	501.394	548.921	244.704	313.962	277.745	313.276	279.567	280.646
Erc1	752.815	510.995	387.424	477.962	77.3822	610.18	331.302	487.366	578.73	332.807	595.204	1989.47	1903.29	3010.12	1638.8	1821.27	1598.26
Ercc1	1689.63	776.195	1445.5	1336.5	908.429	1243.8	768.715	1060.54	969.403	1174.87	875.681	370.041	409.94	392.624	480.019	354.772	524.824
Erdr1	356.054	337.16	272.224	276.969	292.622	317.521	299.469	331.145	412.512	285.637	273.072	829.608	310.708	1358.19	1411.43	475.755	1052.82
Ergic1	1783.53	2089.26	1490.26	2209.54	2295.46	1200.47	1833.36	1981.37	627.261	856.912	1085.81	1601.52	1820.33	1845.33	1936.92	1680.67	1549.1
Ergic2	1037.22	1139.23	1350.11	1363.43	1210.8	1456.9	1268.62	1202.46	912.38	1195.83	1457.93	839.555	927.244	1077.54	643.394	900.828	703.994
Ergic3	4895.74	6036.53	6165.03	4748.54	3871.71	5400.7	5052.06	5150.89	4274.35	3259.93	4398.77	1303.1	1145.23	1100.8	1276.68	1647.98	1767.91
Erh	2029.4	1275.06	2260.71	1612.08	2318.87	1677.11	1270.97	1319.08	1705.86	1885.91	1500.51	927.092	886.576	935.028	884.246	698.101	781.686
Eri3	2206.34	1980.91	2135.23	2081.07	1714.11	1736.07	1612.89	2271.81	1685.23	2707.88	2625.19	1951.67	2196.1	1832.25	2154.19	2650.17	2540.08
Erlec1	480.347	221.539	76.3108	258.32	412.922	181.846	444.487	163.922	212.322	260.306	174.951	672.44	790.598	747.44	687.186	910.637	742.047
Erlin1	310.462	94.5987	139.414	241.053	302.376	192.502	424.444	377.351	203.83	281.27	202.721	586.893	673.472	635.47	466.545	433.247	420.176
Ermard	846.171	1385.83	854.827	763.219	1295.99	826.833	703.87	1079.25	964.55	1001.04	875.681	425.746	445.728	386.808	432.86	470.85	558.121
Ero1l	395.133	183.538	185.641	235.527	325.135	306.156	319.512	539.073	428.285	158.979	317.504	674.429	758.063	831.782	602.972	622.895	550.193
Erp29	1062.73	2298.67	1395.61	1695.66	2045.1	1459.03	1846.33	1870.25	1024	1580.18	1584.74	1919.84	1792.67	1852.61	1675.86	1795.12	1761.57
Erp44	2207.97	1591.2	2318.67	1413.86	1638.68	1488.87	1255.65	1447.8	1651.26	1907.74	934.924	555.061	590.508	788.157	638.341	601.642	543.851
Errfi1	481.976	1138.42	312.581	149.881	449.337	277.742	202.79	353.148	131.033	571.275	1243.17	845.523	1189.15	1221.5	1030.78	635.975	651.67
Esam	5749.51	4265.84	4131.05	6211.43	3199.98	2753.98	2102.18	2893.39	3655.59	5857.75	9159.48	143.242	182.195	165.775	222.325	163.49	241.007
Esco1	407.617	555.464	264.886	352.946	530.621	271.349	438.592	229.931	371.261	195.666	413.773	453.598	548.213	562.762	439.597	387.47	350.411
Esd	1625.04	1597.67	2136.7	2571.46	2535.41	2531.64	1700.13	1415.89	2145.06	2393.41	1904.1	1247.4	1197.28	1153.15	1222.79	1231.08	1195.52
Esf1	294.722	291.882	350.002	265.918	207.436	260.694	168.599	171.623	126.18	393.079	367.49	803.745	748.302	814.332	769.715	792.925	662.769
Etf1	366.909	213.454	829.88	560.845	331.638	465.271	962.073	514.869	471.962	461.213	429.51	2104.86	2147.3	2584.05	1857.76	1778.77	1485.68
Etfa	3270.16	2932.56	4401.81	3490.09	3535.52	3546.01	3013.55	3022.11	3525.77	2175.91	2331.76	628.672	570.987	526.407	582.76	608.181	516.896
Etfb	1942.56	2241.26	3866.9	3016.96	2807.87	3825.17	2829.63	2951.7	2802.66	2123.5	2615.01	568.988	600.269	510.412	678.764	626.165	708.75
Etfdh	1359.08	2508.89	1188.69	2140.47	1020.93	1775.13	1988.99	1916.46	879.621	1471.86	1546.79	557.051	584.001	676.186	604.656	487.199	615.202
Ethe1	827.174	503.718	449.793	767.363	558.583	508.602	402.043	937.326	793.479	437.628	484.124	69.6313	71.5767	71.254	90.951	93.1891	115.747
Etv4	264.327	81.6622	79.9796	89.0998	224.343	39.0686	77.8147	85.8116	69.1564	23.5847	124.965	187.01	122.006	170.137	234.115	196.188	306.015
Eva1a	1490.98	1797.38	1659.03	1828.27	1649.74	2104.73	3632.53	3630.49	1298.2	1774.97	1909.65	232.768	214.73	135.237	212.219	237.06	228.322
Evc	0.542765	29.1073	397.697	0	44.2184	152.723	0	130.918	26.692	170.334	211.052	129.315	100.858	116.333	170.112	173.299	202.953
Evi5	770.184	770.535	556.188	888.926	966.953	1157.85	714.481	606.182	800.759	925.919	814.587	710.24	943.512	955.386	860.666	1191.84	837.181
Ewsr1	3900.31	4661.21	3576.33	3762.22	2904.11	3939.53	4203.17	5358.82	4411.45	5089.06	5155.97	4171.91	3840.74	4003.31	4613.24	3930.29	4290.56
Exd2	204.623	1182.08	355.139	942.11	515.665	822.571	999.801	515.97	1011.87	967.848	905.303	1277.24	1099.68	999.011	1487.22	1656.15	1820.24
Exoc1	654.575	577.295	489.416	903.431	309.529	645.697	850.067	684.292	346.995	482.177	963.62	759.976	917.484	818.694	724.24	887.749	865.722
Exoc2	508.028	849.772	884.911	578.803	632.714	801.261	429.16	748.101	718.256	565.16	550.772	1034.52	989.06	1070.26	961.723	1108.46	870.478
Exoc3	642.634	1047.05	411.638	1372.41	1596.42	1397.23	221.654	1104.55	1140.47	1595.03	1604.18	1804.45	1867.5	2078	1763.44	1992.94	1723.52
Exoc4	594.328	275.711	338.262	463.457	418.124	578.215	530.555	664.49	424.645	296.993	609.089	1062.38	1111.07	1044.09	1160.47	1603.83	1312.85
Exoc5	407.617	369.501	490.884	481.415	212.639	245.777	271.173	486.266	617.555	364.253	513.745	1118.08	1467.32	1932.58	1128.47	1118.27	851.452
Exoc7	1112.67	2541.23	857.029	1892.51	924.035	1345.38	2056.2	1056.14	1449.86	1534.75	2178.1	1153.89	1260.73	1170.6	1429.95	1146.06	1352.49
Exosc1	596.499	636.318	562.792	728.684	433.731	544.119	347.808	349.847	770.427	414.043	623.9	240.726	274.92	314.099	250.957	238.695	252.106
Exosc10	642.634	1364	517.299	952.47	631.413	1346.8	1542.15	1064.94	1213.27	741.609	1174.67	1036.51	980.927	1041.18	1133.52	961.319	935.487
Exosc2	817.947	401.034	492.351	387.481	546.878	469.533	413.833	246.433	598.143	479.556	1133.94	362.083	390.419	386.808	335.171	351.503	401.149
Exosc3	294.722	624.999	1042.67	634.059	458.441	697.552	688.543	529.171	629.688	329.313	439.692	216.852	195.209	212.308	202.113	127.522	163.314
Exosc4	1356.37	1402	691.199	1378.63	1501.48	1684.21	1381.8	700.794	1798.07	1335.59	1439.41	511.293	424.58	407.166	471.598	371.121	359.925
Exosc5	763.128	755.173	553.253	698.294	820.642	622.256	1269.8	712.896	1015.51	766.067	727.575	192.978	177.315	167.229	203.798	233.79	252.106
Exosc7	537.338	630.658	796.861	1239.11	716.599	897.867	472.783	898.821	666.086	1143.42	572.988	322.294	333.483	308.283	314.96	335.154	375.78
Exosc8	1190.28	518.272	605.35	815.712	1333.71	1250.19	708.586	310.242	1057.97	718.024	462.834	294.441	255.399	267.566	304.854	276.297	437.618
Exosc9	853.77	764.067	928.937	1036.04	921.434	1003.71	477.5	765.703	1162.31	865.647	438.766	887.302	854.041	855.048	796.664	670.307	654.841
Ext2	363.653	1487.71	290.568	1717.07	444.135	517.126	1035.17	1162.86	801.972	1291.05	1517.17	789.818	886.576	903.036	788.242	743.878	710.336
Extl2	474.92	683.213	365.411	668.594	605.402	1032.83	967.968	627.085	289.972	449.857	683.143	1235.46	1047.62	798.336	1184.05	1889.94	1805.97
Ezh1	337.6	764.875	513.63	438.592	663.276	713.179	361.956	388.352	663.659	278.649	846.06	1838.27	1781.28	1215.68	1997.55	1912.83	1997.82
F11r	348.998	886.156	407.969	669.975	438.283	608.049	311.259	640.286	918.446	1134.69	1048.78	103.452	87.8442	117.787	102.741	109.538	156.972
F3	7845.67	9577.11	13496	12837.3	15935.5	16625.5	17768.9	20141.5	10699.8	5278.61	7871.88	521.24	775.957	644.195	490.125	425.073	559.707
F8a	282.238	206.177	110.797	267.299	277.015	98.7369	74.2777	465.363	64.3034	78.6158	311.024	194.968	229.371	237.029	281.274	320.44	313.943
Faap20	737.075	1117.4	774.114	648.564	1094.41	708.917	739.24	963.73	875.982	749.47	736.831	527.209	481.516	590.391	429.491	273.028	388.465
Fabp3	135.149	162.516	132.81	74.5952	237.999	83.8199	96.6789	70.4095	195.337	229.733	119.411	459.567	574.241	468.241	520.442	495.373	520.067
Fabp5	4628.7	4400.86	6319.12	5082.83	5731.49	4571.73	5095.69	3356.55	5838.26	3712.41	3576.78	1062.38	1246.09	1374.19	1502.38	1610.37	1693.39
Fabp7	6494.19	6228.96	4561.77	4626.28	4089.55	4982.31	2580.86	3436.86	4575.24	2484.26	3027.86	813.692	502.664	488.599	722.555	923.716	613.616
Fads1	1651.63	2028.62	1667.1	1888.36	1431.25	1376.63	2499.5	2252	962.124	2584.71	1627.32	3939.14	3894.43	3955.33	4488.6	3735.74	4070.16
Fads2	2238.91	4676.57	1094.77	2231.64	1640.63	2829.28	4879.93	4302.68	2103.81	1955.79	1810.61	1663.19	1716.22	1774.08	2112.08	1850.7	2032.7
Faf2	910.76	876.453	847.49	853.7	1110.66	1407.89	911.376	1237.67	652.74	1127.7	834.952	1112.11	1213.55	1359.64	1007.2	982.572	952.928
Fah	209.507	510.995	450.527	165.767	650.271	615.152	795.833	165.022	260.853	300.487	336.017	198.947	131.766	122.15	165.059	209.267	220.394
Fahd1	314.261	291.882	361.742	538.743	434.381	434.016	232.265	391.653	276.626	352.024	432.287	344.178	300.948	298.104	335.171	336.789	383.708
Fahd2a	706.138	497.25	496.02	578.803	807.637	522.809	705.049	682.092	566.598	317.084	735.906	226.799	253.772	158.504	173.481	223.981	237.836
Faim	548.736	832.792	579.668	953.161	654.823	730.938	465.709	322.343	413.725	579.136	861.796	545.114	408.313	433.341	510.336	765.131	769.002
Fam103a1	627.979	657.34	1026.53	804.661	890.871	592.422	486.932	481.865	772.854	829.833	998.795	1032.53	906.096	942.298	983.619	1219.63	994.153
Fam104a	724.592	609.636	450.527	400.604	561.834	427.623	502.259	513.769	763.147	739.862	529.482	710.24	925.617	911.761	779.821	750.417	786.443
Fam107a	4147.81	6679.32	3312.91	4006.04	4269.03	6663.68	7388.86	7945.27	3518.49	2243.17	5471.62	8333.88	7915.74	8329.45	7399.03	7729.79	9515.01
Fam107b	490.117	534.442	422.644	293.546	444.135	387.844	475.141	602.881	994.882	794.893	1222.81	674.429	797.105	1118.25	397.49	330.249	434.446
Fam110b	198.652	527.974	370.547	536.671	370.654	245.777	426.802	543.473	288.758	420.158	566.509	646.577	626.296	615.111	658.553	879.574	913.289
Fam114a2	918.359	1030.88	1229.04	1223.91	1697.86	2020.91	926.703	887.82	1016.72	1615.12	969.174	863.429	906.096	884.132	980.25	814.178	883.163
Fam118a	846.171	545.762	366.879	1054	542.326	849.564	141.481	561.076	288.758	804.502	531.333	543.124	587.255	466.787	510.336	560.769	499.455
Fam118b	1031.8	680.788	1221.71	1020.85	1056.04	778.53	824.129	392.753	1569.97	1457.01	925.668	503.335	556.346	524.953	466.545	302.456	420.176
Fam120a	287.123	263.583	297.172	421.325	424.627	340.962	366.672	492.866	474.389	193.045	130.519	3674.55	3634.15	3703.76	3922.68	3567.34	3421.66
Fam120aos	100.412	190.815	224.53	104.986	135.907	151.302	209.864	130.918	127.393	117.924	121.262	183.031	229.371	207.945	207.166	243.6	236.25
Fam120b	988.376	285.413	399.898	368.141	974.106	743.013	758.104	613.883	584.797	794.019	903.452	1024.58	1104.56	1148.79	1126.78	1136.25	1170.15
Fam122a	284.952	310.478	278.828	579.494	170.371	411.286	412.654	460.962	856.569	370.368	285.106	346.167	328.602	410.074	289.696	261.583	288.574
Fam132a	287.666	250.646	155.557	262.465	109.896	180.426	218.117	78.1105	259.64	138.888	140.701	113.4	154.541	72.7082	166.744	178.204	201.368
Fam133b	136.234	138.26	137.946	217.569	185.327	271.349	116.722	418.056	412.512	198.286	249.93	662.493	655.578	620.928	651.816	635.975	631.057
Fam134a	989.461	914.455	818.873	924.842	826.494	919.887	1404.2	1321.28	618.768	1236.01	1695.82	4478.29	4779.37	4355.22	4510.5	3876.34	3829.15
Fam134b	33.6514	164.133	118.869	336.369	57.2238	269.928	103.753	176.024	205.043	361.633	197.167	561.03	834.52	712.54	655.184	568.944	485.185
Fam136a	657.289	499.675	747.699	688.624	510.463	576.794	591.864	196.927	835.944	757.332	687.771	511.293	434.341	466.787	458.124	501.913	428.104
Fam13b	199.195	266.008	136.479	191.323	120.95	80.9785	327.765	187.025	104.341	196.539	171.248	781.861	1031.36	1052.81	985.303	1046.33	914.874
Fam13c	1262.47	1320.34	1020.66	1590.67	843.401	1285	1329.92	1813.04	1220.55	740.735	1716.19	2094.91	1836.59	1800.26	1751.65	2159.7	1997.82
Fam149b	559.048	257.923	311.113	528.383	491.605	209.55	181.568	330.044	163.792	145.002	281.403	421.767	418.073	394.078	429.491	434.882	475.671
Fam160a2	627.979	757.599	541.513	719.015	474.698	434.016	1128.31	903.222	376.114	216.63	530.407	1458.28	1563.3	1442.53	1246.37	1522.09	1282.73
Fam162a	1258.13	1087.48	1744.14	1505.72	1396.13	1462.59	1118.88	749.201	1176.87	1106.74	953.438	366.062	413.193	306.829	432.86	456.136	583.49
Fam166a	224.705	230.433	256.081	350.874	226.945	332.438	235.802	290.439	350.635	199.16	249.005	119.368	79.7105	88.704	102.741	120.982	85.6208
Fam168a	777.783	329.883	479.144	1038.81	598.9	993.052	785.221	679.892	495.015	517.117	1235.77	4943.83	4951.81	5557.82	4909.67	4983.16	4558.52
Fam168b	210.593	384.863	576.733	732.829	362.201	368.665	370.21	636.986	581.157	238.468	555.401	5779.4	6825.82	6837.48	5999.4	6292.71	5200.67
Fam171a1	46.6778	317.755	567.194	607.813	502.659	335.279	529.376	50.6068	117.687	267.294	115.708	2088.94	1960.23	2028.56	1787.02	1584.21	1477.75
Fam171b	2479.89	2782.98	1973.07	2393.95	2335.77	2127.46	3404.98	3071.61	1429.23	2207.36	2059.61	5793.33	6586.69	6202.01	5548.01	7173.92	5698.54
Fam172a	1047.54	715.555	551.786	534.599	1002.72	931.253	992.727	669.99	485.308	619.318	393.409	527.209	733.662	667.461	658.553	823.988	680.21
Fam173a	687.684	1605.75	1253.99	733.519	1132.77	1622.41	1340.54	1019.84	782.56	543.322	896.972	680.398	595.388	551.128	683.817	884.479	1071.85
Fam174a	798.95	450.355	358.807	610.575	376.507	428.334	438.592	737.099	348.209	696.186	772.007	1012.64	958.152	935.028	860.666	1134.62	1070.26
Fam174b	235.017	401.034	220.127	131.923	79.9833	191.081	145.018	458.762	400.379	568.654	351.754	467.525	579.121	469.695	614.762	693.196	646.913
Fam175a	396.219	90.5561	312.581	147.118	74.1309	154.143	70.7407	212.329	24.2654	126.659	246.228	63.6629	53.6826	53.8041	55.5812	83.3797	66.594
Fam175b	546.565	409.119	239.205	873.04	345.944	557.615	442.129	418.056	469.536	275.155	435.064	535.167	494.53	516.228	444.649	434.882	424.933
Fam177a	598.67	531.208	559.123	656.852	838.199	451.064	510.512	663.389	526.56	828.96	667.406	310.357	284.68	289.379	378.963	428.343	397.978
Fam188a	239.902	241.752	248.744	368.141	375.206	282.714	429.16	319.043	247.507	137.141	321.207	1038.5	1244.46	1145.88	1145.31	1293.2	1648.99
Fam189b	240.445	70.3427	83.6483	4.14418	45.519	36.2272	1.17901	235.432	8.4929	75.9953	16.662	519.251	473.383	370.812	589.497	802.734	853.037
Fam192a	1155	1656.69	1598.86	1013.94	889.571	1250.9	1255.65	761.303	1135.62	1215.92	1121.91	813.692	844.28	748.895	736.03	740.608	792.785
Fam193b	164.458	486.739	551.052	140.902	254.906	127.861	122.617	259.635	224.455	313.59	153.661	1171.8	814.999	623.836	1536.06	1110.09	1863.05
Fam195b	2632.41	2683.53	2581.36	2028.57	2575.07	2050.03	2145.8	1869.15	2795.38	2588.21	1968.89	941.018	850.787	827.419	978.566	995.652	922.802
Fam196a	77.6154	78.428	177.569	37.2976	29.9125	16.3378	54.2345	79.2107	46.1043	77.7423	0	111.41	149.66	197.766	109.478	142.236	87.2064
Fam19a5	237.188	808.536	153.355	301.834	437.632	887.212	515.228	673.291	527.773	159.852	384.152	2003.39	2319.74	2543.33	2398.41	2079.59	2075.51
Fam204a	627.437	287.03	391.826	449.643	443.485	441.83	378.463	280.538	401.593	360.759	353.605	360.094	323.722	315.554	304.854	361.312	313.943
Fam207a	217.106	391.332	465.202	440.664	187.928	357.3	473.962	51.707	229.308	523.232	197.167	668.461	910.977	932.119	751.188	632.705	621.544
Fam208a	284.409	230.433	313.314	263.846	502.009	113.654	281.784	397.154	315.45	172.081	250.856	863.429	959.779	999.011	791.611	1064.32	716.678
Fam20a	1666.29	1452.13	1116.78	1701.88	1292.09	2330.62	2349.77	2665.66	2441.1	623.685	1369.06	151.199	118.752	178.862	173.481	173.299	182.341
Fam210b	620.381	469.76	528.305	319.102	775.123	917.756	682.647	369.65	764.361	848.177	606.312	944.997	1843.1	1763.9	1246.37	444.692	477.257
Fam212a	230.675	140.685	145.284	246.579	52.6719	127.861	55.4135	111.115	197.763	239.341	179.58	53.7156	35.7884	55.2582	58.9497	50.6818	65.0084
Fam213a	6897.46	7231.55	6774.78	5778.36	7516.48	8492.8	8635.08	7417.2	6060.29	3502.77	5120.79	2082.97	1657.65	1870.06	1968.92	2282.31	2532.16
Fam213b	643.177	554.656	642.771	535.29	796.582	284.135	358.419	569.877	593.289	663.867	398.037	1006.67	800.358	728.536	746.135	976.033	862.551
Fam216a	1626.67	1108.5	757.971	1003.58	1534.64	1590.45	990.369	1300.38	1623.36	1249.99	1657.87	1589.58	1403.88	1522.51	1369.32	1376.58	1549.1
Fam219b	151.974	290.265	156.29	128.469	178.174	696.841	241.697	584.179	552.038	476.062	488.752	354.125	310.708	338.82	389.068	434.882	339.312
Fam220a	65.6746	160.09	153.355	327.39	177.524	228.018	245.234	158.421	139.526	231.48	163.843	1352.84	1319.29	1411.99	1403	1394.57	1509.46
Fam229b	220.363	236.093	202.517	295.618	252.305	249.329	213.401	253.034	372.474	147.623	74.0534	83.5576	63.443	53.8041	90.951	127.522	131.602
Fam234a	1027.45	1165.1	766.043	816.403	272.464	934.094	1986.63	1306.98	302.104	657.752	1474.59	187.01	162.674	129.421	170.112	188.013	191.854
Fam234b	1750.96	2014.87	1928.31	1223.22	1361.02	1449.8	1631.75	1524.81	845.65	1111.1	1095.06	2787.24	3111.96	2924.32	3003.07	3636.01	3378.85
Fam32a	1887.74	1524.9	2179.99	2326.26	2031.45	1736.07	2441.73	1857.05	2225.14	2654.59	2483.57	1275.25	1667.41	1490.52	1458.58	1572.77	1520.56
Fam3a	310.462	521.506	493.819	408.201	355.048	612.311	327.765	651.288	548.398	352.024	350.828	284.494	289.56	242.845	245.905	330.249	344.069
Fam3c	1114.84	1071.31	1524.75	1133.43	945.494	1005.13	976.221	594.08	615.128	882.244	913.634	1084.26	1031.36	1023.73	1202.57	1227.81	1365.18
Fam45a	1042.65	962.158	1178.41	998.056	881.767	1155.72	726.271	755.802	958.484	959.986	1098.77	449.62	554.72	484.237	417.701	539.516	464.572
Fam49a	1006.29	960.541	903.255	1500.19	1421.49	1302.05	1395.95	1070.44	1061.61	1056.07	1028.42	2868.81	3726.87	4409.03	2807.69	3815.85	3171.14
Fam49b	126.464	200.517	176.836	218.26	364.802	316.811	205.148	243.133	344.569	288.258	234.194	1444.35	1547.03	1624.3	1369.32	1976.59	1634.72
Fam50a	764.214	862.708	917.93	868.896	834.298	1132.28	641.382	558.875	1307.91	920.678	401.74	493.388	421.327	415.891	437.912	402.184	418.591
Fam53a	429.87	572.444	353.671	503.518	248.404	321.783	419.728	277.237	493.801	685.704	652.596	517.261	509.171	481.328	488.441	416.898	478.842
Fam57b	477.633	571.635	618.557	527.692	635.315	1231.02	894.869	892.22	732.816	392.205	793.297	3320.42	2981.82	2697.47	3329.82	3204.4	3580.22
Fam58b	664.887	727.683	469.605	803.97	600.85	700.393	754.567	778.905	724.323	413.17	724.798	167.115	165.928	154.141	176.849	176.569	201.368
Fam65a	365.281	498.867	107.862	205.827	76.732	430.465	466.888	551.174	283.905	455.972	531.333	2279.93	2303.47	1795.89	2608.95	1855.61	2427.51
Fam69a	678.999	574.061	327.256	923.461	472.097	649.959	437.413	726.098	656.38	749.47	969.174	1034.52	1089.92	1052.81	1030.78	1067.59	992.567
Fam69b	1124.07	822.281	623.694	795.682	665.227	517.126	1698.96	765.703	677.005	816.731	497.083	935.049	925.617	718.357	965.091	1103.55	1098.8
Fam76a	600.841	370.31	540.779	283.876	360.25	370.796	519.944	573.177	698.844	339.795	631.305	797.776	997.194	881.223	879.193	964.589	1010.01
Fam89b	1075.76	992.883	875.373	1040.19	1365.57	1057.69	880.721	909.823	1339.45	1051.7	1323.7	358.104	395.299	360.633	375.594	358.042	445.545
Fam92a	410.873	520.697	279.562	457.932	284.168	742.303	852.425	294.84	362.768	442.869	357.308	839.555	899.59	830.328	818.559	830.527	911.703
Fam96a	540.051	708.278	931.138	957.305	1403.28	983.107	706.228	633.685	462.256	738.988	486.901	360.094	338.363	314.099	331.803	291.011	321.871
Fam96b	905.332	602.36	974.43	752.859	1065.14	749.406	622.518	678.791	1084.66	801.881	713.69	220.831	250.519	280.654	235.799	204.362	237.836
Fam98b	73.2733	85.7048	124.739	146.428	115.748	186.108	104.932	110.015	104.341	82.9833	176.802	1014.63	867.055	895.765	885.93	814.178	879.992
Fam98c	361.482	363.033	552.519	388.171	309.529	404.893	554.135	849.314	299.678	289.131	523.928	393.914	309.081	282.108	436.228	353.138	501.04
Far2	643.177	759.216	552.519	717.633	275.065	483.74	498.722	756.902	223.242	1029.87	921.039	421.767	401.806	463.878	343.593	462.676	358.339
Farsa	1147.95	1406.85	939.209	999.437	2213.52	1083.98	1693.06	880.119	1214.48	1234.27	1429.23	744.061	725.528	759.074	875.825	663.768	978.297
Farsb	1070.33	1614.65	1556.3	1749.53	1428.65	1172.06	738.061	1013.24	1532.36	1070.92	1521.8	1016.62	1029.73	1081.9	1030.78	1057.78	951.343
Fastk	730.019	1367.23	675.057	1228.75	723.101	977.425	1482.02	1176.06	561.744	1004.54	1017.31	1422.47	1229.82	1148.79	1648.91	1275.22	1920.13
Fastkd2	632.322	696.958	791.724	389.553	430.479	480.188	501.08	297.04	325.157	284.764	484.124	266.589	375.778	382.445	261.063	369.486	312.357
Fau	1142.52	1271.83	1806.51	1156.23	1553.5	1548.54	1799.17	1014.34	1880.57	1422.95	1565.3	2675.83	2139.17	2189.97	2080.08	2048.52	2129.42
Fbl	683.341	786.706	540.779	759.075	657.424	865.191	761.641	690.893	863.849	405.308	1056.19	718.198	593.762	634.016	576.023	425.073	469.329
Fbln1	695.825	725.257	775.582	895.142	1130.82	923.439	1680.09	673.291	913.593	1894.64	1261.68	298.42	229.371	301.012	293.064	318.805	290.159
Fbrsl1	465.693	409.928	199.582	142.283	542.976	516.416	880.721	348.747	382.18	338.921	332.315	1404.56	1577.94	1547.23	1704.49	1298.11	1691.8
Fbxl12	317.518	170.601	91.7197	195.467	267.912	201.026	209.864	238.732	18.1991	224.492	239.748	188.999	169.181	183.225	218.956	192.918	315.529
Fbxl16	52.1055	157.665	291.302	157.479	89.7374	301.183	126.154	251.934	242.654	21.8377	187.911	13655.7	14629.3	13038	15015.3	16334.2	18663.8
Fbxl3	270.84	159.282	305.977	169.911	149.562	384.293	198.074	390.553	258.427	104.821	109.229	1641.31	1670.67	1679.56	1359.21	1538.44	1341.39
Fbxl5	1776.47	1573.41	1398.54	694.15	1596.42	1164.95	456.277	781.105	835.944	855.165	1201.52	1553.77	1747.12	1855.51	1429.95	1625.09	1336.64
Fbxl6	572.075	545.762	779.25	248.651	247.753	270.639	538.808	740.4	566.598	770.435	316.578	654.535	486.397	471.149	656.869	565.674	697.651
Fbxo18	1550.14	1471.54	581.87	397.841	422.676	664.166	1549.22	894.421	1053.12	732.874	1171.9	1114.1	1102.93	985.923	1229.52	1175.49	1121
Fbxo2	1880.68	2700.51	1737.54	2206.77	3070.58	4193.83	4433.08	3818.61	2103.81	1472.74	2567.8	1615.45	1425.03	1427.99	1443.43	1597.29	1840.85
Fbxo21	249.129	908.795	518.766	861.989	1149.68	768.585	1719	839.413	935.432	1238.64	1119.13	3053.83	3281.14	2882.15	3203.5	3668.71	3302.74
Fbxo25	516.17	405.077	638.369	654.78	581.342	602.366	528.197	500.567	528.986	895.346	706.284	1175.78	1338.81	1108.07	1546.17	1479.58	1374.69
Fbxo3	1770.5	1190.17	1084.49	1139.65	1085.95	1081.84	1372.37	1049.54	1209.63	1491.95	1087.66	696.313	732.035	692.182	823.612	1188.57	967.198
Fbxo31	332.172	168.984	79.9796	212.044	611.905	251.46	139.123	149.62	237.801	255.065	154.586	2455	2477.53	2176.88	2873.38	3101.4	3234.56
Fbxo38	283.866	685.639	841.62	866.133	279.617	602.366	554.135	444.46	1100.44	607.962	775.709	964.891	1166.38	1241.86	1018.99	979.303	841.938
Fbxo4	45.0495	278.945	401.365	364.688	263.36	385.003	326.586	117.716	516.853	104.821	324.909	99.4734	117.126	84.3415	80.8454	104.633	123.675
Fbxo44	2135.78	1953.42	1228.31	1354.46	1828.56	1806.39	3380.22	2740.47	2482.35	1587.17	2456.72	1442.36	1224.94	1113.89	1221.1	1414.19	1354.08
Fbxo6	168.257	772.152	222.328	757.694	410.971	891.474	667.32	355.348	806.825	511.003	526.705	254.652	304.201	285.016	227.378	241.965	190.269
Fbxo7	889.05	1212.8	864.366	990.458	951.346	596.684	485.753	794.307	892.967	720.645	805.331	624.693	540.079	446.428	661.921	698.101	795.957
Fbxo8	631.236	704.235	672.856	774.27	462.993	935.515	502.259	764.603	575.09	559.046	632.231	336.22	320.469	322.824	279.59	295.916	242.592
Fbxo9	297.435	653.297	657.447	243.125	414.223	677.662	721.555	979.132	815.318	668.234	783.115	1273.26	1420.15	1243.31	1273.31	1688.85	1344.56
Fbxw11	848.342	977.52	146.751	885.472	849.254	639.304	635.487	631.485	382.18	1096.25	1054.34	4585.72	4789.13	5746.86	4114.69	3998.96	3780
Fbxw2	1096.39	889.39	1004.51	1609.32	996.865	1027.15	1125.96	1168.36	678.218	1483.22	1286.68	1340.9	1363.21	1329.11	1146.99	1286.66	1228.82
Fbxw5	1121.9	1213.61	1182.08	567.752	1085.95	1047.04	1651.79	1509.4	812.892	1007.16	797	1265.3	1420.15	1342.19	1638.8	1450.15	1721.93
Fbxw7	107.468	123.706	485.747	339.823	288.07	181.136	169.778	71.5096	58.237	54.1575	101.823	2900.64	2861.44	3913.16	2566.84	2378.77	1932.81
Fbxw9	215.478	232.858	124.005	250.723	288.72	183.977	347.808	196.927	232.948	40.1814	211.052	270.568	213.103	193.404	208.851	250.139	313.943
Fcer1g	0	21.8305	1.46751	89.0998	18.8579	20.5998	1.17901	40.7055	2.42654	17.4702	0	95.4944	89.4709	135.237	136.427	78.475	114.161
Fcf1	931.385	758.407	1480.72	1270.19	844.052	1216.81	455.098	745.901	946.351	1021.13	946.958	306.378	250.519	212.308	245.905	166.759	244.178
Fcgrt	3644.67	4326.48	3358.41	3703.51	2196.62	3386.89	4126.54	4341.19	3915.23	3660.88	5356.84	254.652	235.878	228.304	320.013	273.028	339.312
Fdft1	7923.83	6655.06	4854.54	6961.53	7271.33	9635.02	4924.73	5128.89	4692.93	4234.77	4012.77	1255.35	1425.03	1659.2	1315.42	1178.76	1065.5
Fdps	2780.59	3450.02	3374.55	1688.06	2395.6	3244.82	1688.34	1871.35	2785.67	2168.92	1620.84	923.113	849.16	1038.27	988.671	859.955	870.478
Fdx1	434.212	358.182	311.113	466.911	366.753	814.757	795.833	447.76	493.801	489.165	545.218	145.231	188.702	162.866	148.216	196.188	233.079
Fdx1l	212.221	266.008	639.836	474.508	319.283	375.058	325.407	360.849	402.806	291.752	304.545	541.135	460.369	447.883	506.968	479.025	499.455
Fdxacb1	341.942	270.86	271.49	95.3161	86.486	404.893	153.271	236.532	168.645	175.575	180.505	117.379	91.0977	152.687	87.5825	96.4589	104.648
Fdxr	487.403	449.546	361.009	664.45	337.491	210.97	555.314	178.224	579.943	679.59	470.239	226.799	144.78	141.054	220.64	201.092	298.087
Fech	942.783	1476.39	529.773	1405.57	237.999	943.329	1228.53	818.51	493.801	407.055	1300.56	829.608	818.252	828.874	939.827	1155.87	968.784
Fer	113.438	246.604	855.561	278.351	404.469	259.273	384.358	306.941	208.683	168.587	423.956	308.367	366.017	324.279	325.066	376.026	286.988
Fermt2	4206.43	3428.19	4307.89	3388.56	3599.25	4251.37	3641.97	3000.1	3161.78	2838.03	3289.82	1378.7	1512.87	1458.53	1354.16	1206.55	1374.69
Fermt3	5.97042	4.04268	2.93503	4.14418	1.95081	53.9857	5.89506	3.30044	7.27963	0.873509	2.777	105.442	87.8442	122.15	114.531	63.7609	131.602
Fez1	11694.4	9875.46	7945.86	10633.3	8508.15	7363.36	10415.4	8885.9	8976.99	7166.27	7133.19	3596.96	3341.33	3130.82	4017	4690.52	4628.28
Fez2	1008.46	722.023	1263.53	1283.31	728.954	915.625	236.981	536.872	588.436	787.031	1479.22	425.746	455.488	447.883	528.863	547.69	445.545
Fgfbp3	214.935	150.388	105.661	81.5021	256.207	183.267	244.055	162.822	212.322	52.4105	101.823	187.01	165.928	157.05	175.165	261.583	260.034
Fgfr1op2	486.318	727.683	1134.39	1099.59	778.374	1235.28	1044.6	865.817	526.56	1098	704.433	1531.89	1766.64	1659.2	1541.11	1917.73	1634.72
Fh1	1878.51	1604.94	2168.99	1721.91	1597.72	1650.82	1392.41	1761.34	1955.79	1582.8	847.911	1448.33	1350.2	1489.06	1428.27	1579.31	1430.19
Fhl1	795.151	532.825	700.005	2063.11	462.993	323.914	568.283	338.846	1256.95	306.602	653.521	931.071	1041.12	1228.77	1121.73	1118.27	954.514
Fhl2	64.0463	92.9817	140.881	82.8835	65.6774	195.343	213.401	236.532	29.1185	171.208	57.3914	557.051	649.071	609.295	640.026	446.327	350.411
Fibp	1152.83	972.669	821.075	768.745	1186.74	801.971	851.246	870.217	958.484	945.136	835.878	451.609	362.764	317.008	506.968	508.453	516.896
Filip1l	7.59871	181.921	350.002	916.554	72.8304	755.799	181.568	221.13	197.763	773.929	1413.49	11.9368	26.0279	34.8999	38.7384	11.4443	11.099
Fip1l1	920.53	715.555	642.771	784.631	660.025	584.608	653.172	716.197	673.365	815.857	689.622	1537.86	1651.15	1580.68	1529.32	1446.88	1298.58
Fis1	1987.06	2052.07	2893.21	2228.88	2176.46	2358.32	2459.42	2088.08	3341.35	2638.87	2436.36	1901.93	1543.78	1457.07	1541.11	1706.83	1850.36
Fjx1	360.396	557.89	369.814	506.28	636.615	746.565	811.16	701.895	356.702	224.492	300.842	1382.68	1494.98	1201.14	1664.07	1232.71	1352.49
Fkbp14	409.245	677.553	398.43	489.704	268.562	536.305	199.253	368.55	69.1564	131.9	497.083	177.063	227.744	213.762	262.747	243.6	207.71
Fkbp1a	4088.65	4265.03	3166.9	4087.54	4113.61	4727.3	3086.65	2794.38	3508.78	5188.64	5158.75	10208	9900.36	11277	10314.5	8970.67	8963.23
Fkbp2	1150.66	1433.53	1853.47	1494.67	1109.36	1628.09	1193.16	1508.3	1227.83	1075.29	1091.36	807.724	502.664	580.211	675.396	719.354	624.715
Fkbp3	3170.29	1755.33	2517.52	1835.18	2602.38	2258.16	2051.48	2349.92	2619.45	2914.9	1282.05	1748.74	1584.45	1375.64	1595.01	2038.72	1897.93
Fkbp4	5329.41	4588.44	3295.3	3610.96	4543.44	3453.66	4074.66	3623.89	4740.25	4115.97	4152.54	2170.51	2510.07	2274.31	2428.73	2377.14	2831.83
Fkbp7	583.473	231.241	228.932	368.832	303.026	115.075	405.58	463.162	337.289	325.819	423.956	35.8104	22.7744	26.175	43.7912	31.063	50.7383
Fkbp8	2749.65	2750.64	3031.15	2573.53	2684.32	2474.11	2834.34	3898.93	3227.3	3504.52	4014.62	6159.39	5667.58	5362.96	5652.44	6470.92	6529.38
Fkbp9	699.082	1487.71	918.664	706.582	457.141	578.925	649.635	2050.68	545.972	574.769	1129.31	578.935	520.558	631.107	483.388	603.277	515.311
Fkbpl	111.81	31.5329	162.894	95.3161	120.95	47.5926	56.5925	188.125	166.218	172.955	200.87	194.968	135.02	165.775	190.323	153.68	229.908
Flad1	921.073	1309.02	157.024	998.056	557.933	334.569	969.147	1034.14	663.659	500.52	758.122	517.261	489.65	396.987	692.238	531.341	757.903
Flot1	1030.71	1680.95	1144.66	2469.93	1426.69	1469.69	970.326	705.195	1461.99	1151.28	1398.68	1700.99	1709.71	1685.38	1588.27	2220.19	2056.49
Flot2	1263.56	1389.87	243.607	1036.73	539.725	1282.87	3020.63	1369.68	1204.78	1109.36	1418.12	1328.96	1371.35	1166.24	1371	1983.13	1721.93
Flrt1	244.787	223.156	608.285	293.546	317.983	156.985	264.098	235.432	206.256	267.294	192.539	232.768	313.962	270.475	301.486	232.155	193.44
Flrt3	1487.72	302.393	237.737	619.554	645.719	256.432	426.802	358.648	283.905	808.869	752.568	755.997	780.837	725.628	719.187	1072.49	879.992
Flywch2	201.909	81.6622	121.804	44.8953	275.715	190.371	175.673	279.438	134.673	126.659	40.7294	71.6208	82.964	63.9832	75.7925	101.364	141.116
Fmr1	238.817	240.944	454.196	274.897	303.026	156.274	364.314	267.336	377.327	504.888	327.686	1362.78	1412.01	1646.11	1157.1	1356.96	1105.14
Fndc4	2958.07	2488.67	1491	4366.58	1394.18	1787.92	1840.44	2042.98	1542.07	1646.56	1580.11	1352.84	1602.34	1606.85	1589.96	1401.11	1539.59
Fnta	2273.64	2105.43	1507.14	2103.86	2010.64	1457.61	1279.23	1904.36	1438.94	1795.93	1504.21	763.955	775.957	783.794	641.71	833.797	711.921
Fntb	707.223	740.619	569.396	625.771	648.32	569.691	784.042	521.47	651.526	551.184	809.959	624.693	566.107	572.941	692.238	701.37	684.967
Fopnl	1454.61	1115.78	1656.09	1525.75	1458.56	1151.46	1128.31	1261.87	1383.13	1380.14	846.986	736.103	597.015	558.399	629.92	752.052	735.705
Foxj3	264.869	167.367	218.66	404.748	291.972	139.937	323.049	427.958	157.725	284.764	350.828	1675.13	1904.92	1819.16	1382.79	1607.1	1409.57
Foxn3	495.002	523.123	447.592	544.959	496.807	580.346	369.03	293.74	485.308	963.48	810.885	123.347	219.61	149.779	186.955	161.855	147.458
Foxo1	135.149	337.968	302.308	259.702	345.294	335.99	124.975	379.551	444.057	303.981	269.369	1110.12	961.406	757.619	934.774	1919.37	1614.11
Foxred1	745.217	1313.06	642.771	486.941	786.828	380.741	946.746	762.403	590.863	291.752	381.375	509.304	496.157	458.062	592.866	537.881	623.129
Fpgt	201.909	261.966	104.927	223.095	126.803	93.0542	248.771	469.763	205.043	424.525	216.606	383.967	406.686	468.241	363.804	495.373	390.05
Fra10ac1	388.62	261.157	305.977	424.087	316.682	382.872	38.9074	322.343	305.744	404.435	169.397	256.641	190.329	184.679	235.799	318.805	336.141
Frg1	1315.12	777.812	882.71	955.924	909.729	961.087	774.61	829.512	1034.92	730.253	1022.86	377.999	411.566	338.82	321.697	379.296	377.366
Frmd4b	1028.54	762.45	844.555	857.845	667.828	579.636	695.617	1057.24	980.323	687.451	1584.74	368.051	463.622	363.541	569.286	593.467	738.876
Frmd8	453.752	1342.17	560.591	517.331	438.933	403.472	752.209	836.113	350.635	469.948	896.046	288.473	273.293	302.466	245.905	227.251	280.646
Frmd8os	22.2534	87.3219	52.8305	27.6278	25.3606	30.5445	38.9074	19.8027	36.3981	35.8139	31.4727	15.9157	13.014	17.45	15.1585	6.53958	4.75671
Frs3	33.1087	46.0866	127.674	97.3882	59.1747	0	159.167	39.6053	0	187.804	0	224.81	222.864	234.12	237.483	220.711	255.277
Frzb	433.669	1109.31	192.978	157.479	89.7374	331.728	142.66	407.055	249.934	281.27	286.957	630.661	473.383	363.541	577.707	1180.39	987.811
Fscn1	586.187	384.055	367.612	343.967	554.031	391.396	490.469	614.983	410.086	684.831	321.207	5254.18	5395.91	6585.91	5542.96	2852.89	3275.79
Fsd1	967.751	582.955	541.513	395.769	286.77	492.264	244.055	584.179	1020.36	476.062	728.5	403.862	377.405	327.187	544.022	575.483	616.787
Fstl1	604.098	1074.54	564.259	770.126	1117.17	1160.69	1011.59	1121.05	1259.38	1323.37	1575.49	674.429	836.146	862.319	705.713	714.45	624.715
Fth1	23488.7	21797.3	26796.8	27290.8	24859.2	31371.4	18312.4	20378	21881.3	16953.1	24837.5	30514.4	25338.2	24883.7	27015.8	23740.3	27279.7
Ftl1	21411.5	20980.7	27576.1	24801.5	26778.8	22518.4	23123.9	24067.9	27652.9	30240	26401	3742.19	3487.74	3503.08	3949.63	3380.96	4268.36
Fto	1350.94	1384.21	220.861	837.124	745.861	1171.35	1423.07	1171.66	771.64	1689.37	1615.29	2769.34	2869.58	2746.92	2893.59	3294.32	3244.08
Ftsj1	965.579	818.239	945.813	1409.71	1272.58	524.229	1291.02	960.429	503.507	1566.2	531.333	415.799	416.447	414.437	481.704	364.582	437.618
Fubp1	1556.65	1519.24	1498.33	1618.99	1087.9	763.613	1229.71	1776.74	1267.87	2033.53	1412.57	2206.32	2298.59	2569.51	2120.51	1793.48	1896.34
Fuca1	2006.06	2361.73	1138.06	2044.46	1753.13	2246.09	2297.89	2479.73	1457.14	1611.62	2068.87	362.083	398.552	357.724	431.175	495.373	464.572
Fuca2	923.244	2063.38	976.631	1386.92	289.371	564.718	1301.63	1115.55	543.545	740.735	710.913	541.135	577.494	538.041	560.865	582.023	539.094
Fundc1	962.866	595.083	1215.1	866.824	589.146	1141.51	649.635	809.709	514.427	877.003	958.066	584.903	597.015	522.045	545.706	799.464	643.742
Fundc2	227.419	620.147	549.584	349.492	278.966	188.95	415.012	347.647	433.138	361.633	475.793	624.693	658.831	567.124	562.549	822.353	710.336
Fuom	316.432	260.349	136.479	290.092	299.125	558.325	248.771	407.055	342.142	190.425	282.329	421.767	309.081	322.824	375.594	300.821	382.123
Fus	321.317	325.84	221.595	333.606	199.633	220.205	150.913	327.844	207.469	366.874	346.2	4163.95	3879.78	4410.48	4251.12	3539.55	3879.89
Fut11	618.21	332.308	704.407	327.39	390.163	345.224	373.747	125.417	354.275	274.282	381.375	298.42	330.229	258.841	378.963	452.866	458.23
Fut8	671.943	1494.18	256.081	1246.02	888.27	1060.53	1454.9	1543.51	747.375	941.642	1054.34	1128.03	1379.48	1265.12	1419.85	1474.68	1431.77
Fuz	265.412	686.447	749.9	467.601	306.278	125.73	456.277	884.519	367.621	266.42	281.403	1102.16	1052.5	878.315	1312.05	1034.89	1098.8
Fxn	298.521	182.729	337.528	454.478	531.922	388.555	452.74	313.542	453.763	581.757	138.85	89.526	68.3233	77.0707	80.8454	101.364	87.2064
Fxr1	514.541	587.806	768.244	684.48	918.833	611.601	407.938	423.557	277.839	267.294	485.05	1243.42	1259.1	1378.55	1130.15	1214.73	1119.41
Fxyd1	1999.55	2181.43	2584.29	2083.14	2366.99	3176.63	3298.87	2849.38	2506.62	1359.18	1956.86	270.568	268.413	235.575	279.59	282.837	363.096
Fxyd5	1489.35	1162.68	886.379	1155.53	1764.19	1032.12	547.061	656.789	919.659	1192.34	2205.87	63.6629	53.6826	77.0707	111.162	44.1422	93.5487
Fxyd6	6420.91	3268.91	4554.43	4584.84	5038.95	3518.3	7704.84	3758.11	6191.32	7491.21	3646.2	1720.89	1400.63	1417.81	1399.64	2179.32	1522.15
Fyn	433.669	326.649	355.872	779.105	845.352	649.959	635.487	523.671	480.455	747.723	867.35	4267.41	4659	5320.79	4017	3351.54	3296.4
Fyttd1	626.351	586.997	293.503	788.775	795.932	483.74	1182.55	716.197	754.655	722.392	590.576	1778.58	2145.68	2271.4	1862.81	1768.96	1403.23
Fzr1	1086.62	2246.11	658.18	674.119	836.899	461.72	1457.26	1567.71	1679.17	1252.61	1748.59	1056.41	1150.11	1064.45	1146.99	1196.74	1258.94
G3bp1	2396.31	2144.24	1107.24	1572.72	924.035	1296.37	2112.79	2313.61	2284.59	3147.25	2968.62	1663.19	1891.9	2175.43	1805.55	1446.88	1623.62
G3bp2	1932.79	1923.51	2140.37	1596.2	2052.26	1907.26	2148.16	2122.19	1488.68	1748.76	1701.38	4784.67	5563.46	5764.31	4843.98	5754.83	4387.27
G430095P16Rik	785.381	772.152	895.918	798.445	1182.84	922.729	1175.47	993.434	1182.94	1230.77	1085.81	208.894	240.758	213.762	277.906	189.648	215.638
G530011O06Rik	28.7666	26.6817	24.214	38.679	11.0546	31.9652	27.1173	85.8116	33.9716	26.2053	51.8374	79.5787	53.6826	146.871	79.1611	34.3328	57.0806
G6pc3	1138.18	1609.8	2157.98	1385.54	1435.15	1087.53	1536.25	1838.35	1306.69	891.852	1038.6	501.346	512.424	408.62	559.18	747.147	702.408
G6pdx	1182.14	772.152	507.76	575.35	939.642	1252.33	1276.87	1638.12	1231.47	1787.2	1305.19	362.083	494.53	424.616	446.334	436.517	588.247
Gaa	1624.5	2605.91	2180.73	946.944	752.364	1396.52	3356.64	2995.7	1015.51	859.533	913.634	6119.6	4994.1	4916.53	5489.06	6042.58	5926.86
Gabarap	4021.35	3817.1	4966.07	3900.36	4793.15	4302.52	3249.35	3287.24	4808.19	3659.13	4071.09	2184.43	2176.58	2066.37	2275.46	2158.06	2456.05
Gabarapl1	1536.03	1794.95	1005.25	1487.76	1806.45	1485.32	1759.08	2061.68	2591.55	1084.9	2078.12	9163.49	10490.9	9979.93	9650.91	10245.9	9852.74
Gabarapl2	1829.12	1720.57	3221.93	2720.65	2249.94	2708.52	2124.58	1787.74	3001.63	2171.54	2575.21	2761.38	2804.51	2713.47	2523.05	2257.79	2360.92
Gabbr1	666.516	653.297	217.926	771.508	706.845	696.841	554.135	592.98	323.943	255.938	662.778	13297.6	14556.1	14322.1	13681.4	13113.5	12863.7
Gabpa	754.987	677.553	418.242	379.883	673.681	458.878	688.543	529.171	501.081	405.308	683.143	712.229	798.731	795.428	833.718	848.511	745.218
Gabpb1	155.774	114.004	162.894	212.734	421.376	304.735	205.148	185.925	65.5166	392.205	219.383	469.514	458.742	634.016	422.754	282.837	332.97
Gabra2	383.192	683.213	218.66	200.993	429.829	177.584	735.703	514.869	236.588	237.594	293.437	3495.49	3196.55	3542.34	2952.54	6363.02	2909.52
Gabra4	387.534	563.55	178.303	168.53	641.817	545.539	736.882	1008.84	418.578	230.606	235.12	4201.75	4543.5	4919.44	2859.9	2687.77	2484.59
Gabrb1	3288.61	2662.51	2042.05	2253.74	2110.13	4380.65	2882.68	3223.43	1811.41	1014.14	1648.61	4498.18	6503.72	5403.67	4623.34	4749.37	2950.75
Gadd45g	3746.71	2867.07	3902.86	3671.74	4016.72	4282.63	3153.85	4667.93	3495.43	3232.86	2335.46	728.145	767.823	866.682	533.916	300.821	334.555
Gadd45gip1	842.914	707.469	675.057	879.256	727.003	1319.81	1085.87	984.633	1161.1	976.583	911.783	757.987	637.684	775.069	677.08	727.529	805.47
Gal3st3	93.3556	43.661	200.316	45.5859	341.392	205.288	366.672	173.823	148.019	136.267	418.402	1607.49	1146.85	977.198	1723.02	1504.1	1517.39
Gal3st4	146.004	189.197	374.216	93.244	258.808	230.86	298.29	464.263	501.081	132.773	221.235	85.5471	55.3093	84.3415	94.3196	75.2052	104.648
Galk1	569.904	491.59	397.697	585.02	590.446	567.56	350.166	548.974	629.688	542.449	711.838	153.189	146.407	154.141	185.271	156.95	204.539
Galnt1	320.232	454.397	228.199	218.26	464.293	381.451	525.839	236.532	129.82	216.63	128.668	821.65	1013.46	1017.91	798.348	887.749	740.462
Galnt11	365.281	589.423	427.781	590.545	229.546	358.01	735.703	946.128	587.223	643.776	595.204	813.692	1102.93	1001.92	953.301	752.052	775.344
Galnt18	517.255	660.574	584.071	151.262	236.048	427.623	299.469	381.751	502.294	575.642	315.653	1736.8	1784.54	1919.5	1845.97	1159.14	1075.02
Galnt4	124.836	328.266	0.733757	118.8	157.366	97.3163	132.049	37.405	134.673	28.8258	27.77	99.4734	118.752	139.6	106.11	93.1891	79.2785
Galt	650.776	907.986	851.892	634.059	659.375	764.323	569.462	385.052	372.474	493.532	535.962	346.167	310.708	325.733	453.071	431.613	621.544
Gamt	580.759	437.418	565.727	578.803	909.729	792.027	791.116	349.847	422.218	538.081	766.453	117.379	102.485	110.516	160.006	197.822	182.341
Ganab	1194.08	1554.82	768.244	1314.39	973.456	1716.89	979.758	1564.41	818.958	665.614	1407.01	2254.07	2329.5	2204.51	2630.84	2669.79	2560.7
Gap43	735.99	737.385	1121.18	1056.07	756.265	411.996	415.012	181.524	775.28	425.399	374.895	1024.58	1080.16	1249.13	1066.15	1404.38	1075.02
Gapdh	1173.46	1160.25	1242.25	1330.97	1627.63	1613.18	1577.52	1398.29	1168.38	1004.54	983.059	1844.24	2567	2325.21	2595.47	2257.79	2605.09
Gapdh-ps15	965.037	1058.37	1077.16	1120.31	1357.12	1607.49	1575.16	1228.87	1145.33	1018.51	953.438	1269.28	1322.54	1241.86	1468.69	1317.73	1377.86
Gapdhs	53.7338	66.3	194.446	147.118	65.6774	35.5169	30.6543	84.7114	145.593	138.888	75.9047	111.41	112.245	106.154	171.796	140.601	160.143
[truncated: 4,322 more rows]

## Sheet: NSC DEG
	baseMean	log2FoldChange	lfcSE	stat	pvalue	padj
Kdm1b	196.748	-4.64351	0.784441	-5.91951	3.22897e-09	7.91098e-06
Map3k4	202.672	-3.54393	0.651733	-5.4377	5.39729e-08	7.55621e-05
Col1a2	542.368	-2.49801	0.603545	-4.1389	3.4898e-05	0.021375
Aurka	773.202	-2.43152	0.508776	-4.77914	1.76043e-06	0.00156838
Crtc2	369.581	-2.401	0.496064	-4.84011	1.29768e-06	0.00139066
Ncapd2	728.86	-2.37307	0.510118	-4.652	3.2873e-06	0.00268462
Gtpbp1	293.377	-2.36184	0.599499	-3.93969	8.15879e-05	0.0420822
Serpinf1	1440.95	-1.8113	0.462261	-3.91835	8.91575e-05	0.042987
Myd88	741.204	1.52192	0.379699	4.00823	6.11753e-05	0.0352657
Mrps6	3088.45	1.83995	0.329308	5.58733	2.30588e-08	4.51953e-05
Ssfa2	355.984	1.994	0.504842	3.94976	7.82311e-05	0.0420822
Arid5a	1418.93	2.00013	0.404985	4.93879	7.86104e-07	0.000962977
Nars2	458.648	2.03062	0.522624	3.88544	0.000102144	0.0455005
Spon1	843.091	2.0528	0.425687	4.82231	1.41904e-06	0.00139066
Slc5a3	1220.16	2.17492	0.336523	6.46292	1.02699e-10	5.03225e-07
Il1rap	447.85	2.31636	0.592347	3.91047	9.2115e-05	0.042987
Fam171a1	339.101	2.37146	0.615563	3.85251	0.000116914	0.0498156
Il33	1141.08	2.46365	0.558189	4.41365	1.01644e-05	0.00766237
Serpina3n	4449.46	2.60983	0.475489	5.48873	4.04836e-08	6.61232e-05
Timp1	973.767	3.87558	0.467904	8.28285	1.20257e-16	1.17852e-12
Gal	401.472	3.89097	0.903007	4.30891	1.64063e-05	0.0107188
D230017M19Rik	72.5577	6.0294	1.37798	4.37553	1.21135e-05	0.00847948
Htr2b	23.0872	20.303	3.38303	6.00145	1.95569e-09	6.38859e-06

## Sheet: IPC DEG
	baseMean	log2FoldChange	lfcSE	stat	pvalue	padj
Zrsr1	65.597	-9.88999	1.75967	-5.62037	1.90547e-08	0.000158592
Ptgds	16891.1	-6.65815	1.3092	-5.08566	3.66354e-07	0.00152458
Peli2	229.676	-3.77823	0.966652	-3.90857	9.28433e-05	0.0429297
Apod	3288.27	-2.43141	0.493361	-4.92826	8.29671e-07	0.00214677
Lrrn3	818.149	-2.26854	0.464343	-4.88549	1.03173e-06	0.00214677
Gpr137b	316.568	-2.01604	0.511196	-3.94377	8.02093e-05	0.0429297
Atp13a2	713.947	-1.85922	0.436073	-4.26355	2.01206e-05	0.0279106
Rnase4	491.112	-1.83392	0.434535	-4.22042	2.43849e-05	0.0289936
Mturn	872.82	-1.66871	0.408329	-4.08668	4.37593e-05	0.0331098
Dhps	680.491	-1.57025	0.358571	-4.37918	1.19125e-05	0.0198295
Ext2	830.73	-1.50919	0.384372	-3.92636	8.62403e-05	0.0429297
Tbc1d14	792.253	-1.49046	0.371181	-4.01546	5.93303e-05	0.0379851
Jam3	1018.59	-1.36267	0.348574	-3.90927	9.2574e-05	0.0429297
Slc5a3	888.148	1.69501	0.418799	4.04731	5.18098e-05	0.0359344
2810468N07Rik	434.072	1.83304	0.448502	4.08704	4.36917e-05	0.0331098
Zfp426	467.31	2.13017	0.540851	3.93855	8.19744e-05	0.0429297
Tmem252	653.805	2.29009	0.554341	4.1312	3.60881e-05	0.0331098
Layn	211.484	3.30645	0.797907	4.14391	3.41441e-05	0.0331098

## Sheet: DG DEG
	baseMean	log2FoldChange	lfcSE	stat	pvalue	padj
Sp7	31.4563	3.12592	0.739438	4.22743	2.36375e-05	0.00274965
Etv3l	45.1461	2.9515	0.569381	5.1837	2.17522e-07	0.0001217
Sphk1	59.3057	2.81448	0.510008	5.51851	3.41887e-08	3.97273e-05
Cenpa	127.796	2.59946	0.318422	8.16357	3.25266e-16	4.91348e-12
Cda	46.3834	2.5317	0.578493	4.37637	1.20674e-05	0.00187929
Tll1	268.019	2.52247	0.808331	3.12059	0.00180487	0.044097
Ccl12	51.7676	2.37519	0.473496	5.01629	5.26798e-07	0.000207016
Nptx2	1032.18	2.3442	0.758338	3.09123	0.00199326	0.0468917
Xlr3b	33.7788	2.2413	0.525102	4.26831	1.96956e-05	0.00265609
Gm9925	103.052	2.17476	0.390471	5.56958	2.5535e-08	3.24109e-05
Drd4	24.8952	2.16361	0.550681	3.92897	8.53096e-05	0.00616597
Cd14	127.451	2.16328	0.403832	5.35688	8.46715e-08	7.38981e-05
Thbs1	37.4214	2.05302	0.531383	3.86355	0.000111753	0.00743672
Gm45346	44.3301	2.02258	0.488697	4.13872	3.49242e-05	0.00334639
Baz1a	89.0105	2.01055	0.425081	4.72982	2.2472e-06	0.000652812
Gbp5	39.1163	1.9981	0.541728	3.68838	0.000225689	0.0118377
Gm27004	61.5708	1.8332	0.502005	3.65176	0.000260453	0.0128997
Cxcl16	31.6282	1.82341	0.462272	3.94446	7.99799e-05	0.00595161
Gpr101	61.0463	1.8204	0.525324	3.4653	0.000529638	0.0206948
Tlr2	37.4622	1.80759	0.469478	3.85022	0.000118013	0.00781889
Cntn3	333.295	1.78311	0.24387	7.31172	2.63749e-13	1.9921e-09
Drd1	106.051	1.75252	0.372974	4.69876	2.61741e-06	0.000695754
Gm16339	43.4712	1.72659	0.524984	3.28885	0.00100599	0.0306382
Glipr2	76.8615	1.71389	0.445426	3.84775	0.000119208	0.00784276
Spp1	42.8246	1.69551	0.398541	4.2543	2.09708e-05	0.0027016
Acan	188.234	1.69255	0.307646	5.5016	3.76365e-08	4.06098e-05
C3ar1	45.0829	1.69096	0.464338	3.64165	0.000270898	0.013193
Pim1	88.6038	1.66129	0.342609	4.84893	1.24128e-06	0.000407624
Gm22238	33.1529	1.63461	0.426019	3.83694	0.000124575	0.00800778
Srxn1	2124.78	1.61422	0.482935	3.34252	0.000830221	0.0273231
Rassf8	585.156	1.60499	0.283148	5.66838	1.44156e-08	2.72203e-05
Igtp	48.6225	1.58792	0.464742	3.41677	0.000633696	0.0226943
Rel	81.6943	1.49454	0.337274	4.43124	9.36933e-06	0.00160833
Pdgfc	119.365	1.4831	0.35832	4.13904	3.48765e-05	0.00334639
Samd4	363.086	1.47644	0.279022	5.29147	1.2134e-07	8.33164e-05
Gm15832	133.958	1.4518	0.273145	5.31512	1.06588e-07	8.05056e-05
Ankrd33b	1279.3	1.39535	0.267453	5.21718	1.81668e-07	0.000119317
Ptgs2	686.985	1.3871	0.249113	5.56814	2.57468e-08	3.24109e-05
Gm10033	238.005	1.38111	0.326669	4.22785	2.3594e-05	0.00274965
Gm13070	47.0288	1.37694	0.372601	3.6955	0.000219458	0.0116392
Csrnp1	253.971	1.36858	0.312442	4.38026	1.18538e-05	0.00187929
Rbpsuh-rs3	42.0281	1.35346	0.389132	3.47814	0.000504905	0.0205582
Cdyl2	68.1362	1.34893	0.379154	3.55774	0.000374065	0.0166685
Hmox1	203.853	1.33703	0.328844	4.06584	4.78608e-05	0.00412844
Fgf2	170.957	1.33204	0.309309	4.3065	1.65856e-05	0.00235471
Elmo1	580.991	1.30757	0.276081	4.73619	2.17778e-06	0.00064505
Slco5a1	67.6109	1.29698	0.393561	3.29551	0.000982429	0.0300417
Trib1	269.135	1.29061	0.277317	4.6539	3.25716e-06	0.000780995
Ppp4r4	961.3	1.28509	0.226235	5.68032	1.34441e-08	2.72203e-05
Gpr3	72.1257	1.27479	0.343985	3.70594	0.000210612	0.0115272
Fosb	118.754	1.26886	0.369915	3.43014	0.000603278	0.0222271
Brinp1	4535.46	1.26593	0.208353	6.07592	1.23276e-09	4.30454e-06
Gbp3	54.7638	1.26544	0.406188	3.1154	0.00183695	0.044384
Dmp1	82.9701	1.26439	0.382878	3.30234	0.000958822	0.0299333
Bag3	196.838	1.26426	0.339567	3.72316	0.000196748	0.0110077
Gldn	60.5774	1.25578	0.348983	3.59839	0.000320189	0.0149745
Tubb6	130.28	1.25294	0.339973	3.68541	0.000228333	0.0118583
Gm21954	98.8108	1.24822	0.291727	4.27874	1.87955e-05	0.00255788
Gbp7	79.1993	1.24598	0.353141	3.52828	0.000418275	0.0178993
Il17ra	133.377	1.24019	0.267148	4.64233	3.44503e-06	0.000806992
Homer1	1401.83	1.23413	0.229725	5.3722	7.77813e-08	7.34353e-05
Gm26560	154.25	1.22963	0.327456	3.75508	0.000173285	0.0100293
Dyrk3	412.547	1.22653	0.266486	4.6026	4.17248e-06	0.000897779
Tmem2	386.447	1.2228	0.290246	4.21297	2.52029e-05	0.00285067
Fibcd1	662.791	1.2173	0.285425	4.26486	2.00024e-05	0.00265609
Pcsk1	186.9	1.21531	0.30977	3.92325	8.73609e-05	0.00621655
Smad7	318.017	1.20599	0.242231	4.97868	6.40204e-07	0.000224905
Galnt14	808.313	1.18916	0.261167	4.55327	5.28182e-06	0.00109298
Tlcd2	80.7479	1.18472	0.286152	4.14018	3.47035e-05	0.00334639
Fam107b	377.068	1.1832	0.212426	5.56996	2.54801e-08	3.24109e-05
Fam135b	475.076	1.18286	0.234741	5.039	4.67962e-07	0.000200336
C2cd4b	300.991	1.17795	0.233291	5.04928	4.43472e-07	0.000200336
Fam126b	2128.25	1.17493	0.228177	5.14919	2.61619e-07	0.000136277
Asb11	58.8826	1.1744	0.329429	3.56495	0.000363932	0.0163402
Mir22	58.3196	1.16421	0.323713	3.59644	0.000322606	0.015041
Cry1	422.04	1.1614	0.267571	4.34055	1.42126e-05	0.00210485
Tmem267	219.13	1.14761	0.216748	5.29465	1.19245e-07	8.33164e-05
Mir22hg	490.538	1.13238	0.246746	4.58925	4.44836e-06	0.00093329
Efhd2	2782.34	1.12322	0.256194	4.38426	1.16383e-05	0.00187929
Abr	18250.3	1.12318	0.210333	5.34	9.29475e-08	7.38981e-05
Gm16933	653.072	1.12154	0.264331	4.24294	2.20609e-05	0.0027016
Cflar	426.35	1.11073	0.276494	4.01721	5.88913e-05	0.00474771
Rps6ka6	99.0188	1.10477	0.304147	3.63235	0.000280852	0.0135545
Olfm4	155.179	1.10464	0.359645	3.07147	0.00213004	0.0487522
Npas2	224.043	1.10408	0.259609	4.25284	2.11075e-05	0.0027016
Drd5	275.646	1.09248	0.288766	3.78327	0.000154782	0.00935257
Rnf149	620.421	1.07994	0.218411	4.94453	7.63289e-07	0.000257892
Penk	280.038	1.07395	0.268845	3.99469	6.4778e-05	0.00507014
Osmr	219.406	1.07187	0.332186	3.22672	0.00125219	0.035489
Gm15834	69.5128	1.06555	0.294879	3.61352	0.000302065	0.0142594
Rgs7	1476.61	1.06221	0.256312	4.14422	3.40965e-05	0.00334456
Vgf	2756.86	1.06099	0.234632	4.52194	6.12766e-06	0.00121795
Odc1	1525.4	1.05751	0.236532	4.4709	7.78896e-06	0.00138814
Bach1	262.061	1.05652	0.274611	3.84733	0.000119412	0.00784276
Tanc1	4107.46	1.04351	0.221988	4.70074	2.59219e-06	0.000695754
Mapk6	413.688	1.04213	0.265146	3.93039	8.48079e-05	0.00615917
Gadd45g	355.118	1.04107	0.221336	4.70359	2.55628e-06	0.000695754
Kdm7a	1524.83	1.03669	0.214932	4.82337	1.41155e-06	0.000444227
Rtn4rl2	1244.69	1.03623	0.262423	3.94869	7.85795e-05	0.00587635
Ggta1	77.7087	1.03162	0.316042	3.26418	0.0010978	0.0323895
Gm21967	328.521	1.02508	0.19195	5.34036	9.27606e-08	7.38981e-05
Rbbp7	3761.21	1.02179	0.226105	4.51909	6.21066e-06	0.00121842
Wwtr1	258.633	1.00752	0.318409	3.16423	0.00155495	0.0402864
Sh3pxd2b	341.686	1.0058	0.314922	3.19382	0.00140403	0.0376502
Rsc1a1	388.574	1.00372	0.252693	3.97209	7.12438e-05	0.00546299
Dock3	3315.44	1.00038	0.215952	4.63243	3.6139e-06	0.000813122
Ccdc28b	260.444	-1.00216	0.267223	-3.75028	0.000176638	0.0101843
F730043M19Rik	420.681	-1.00894	0.215884	-4.67352	2.96079e-06	0.000758062
Vwa3a	104.543	-1.01825	0.31094	-3.27473	0.00105762	0.0316363
Stra6	126.762	-1.02351	0.277259	-3.69154	0.000222899	0.0117321
Pde7b	226.624	-1.03021	0.291127	-3.53869	0.000402121	0.0174895
Miat	3899.83	-1.03037	0.25059	-4.11177	3.92646e-05	0.00357308
Slc8b1	57.7298	-1.04245	0.315348	-3.3057	0.00094741	0.02986
A730035I17Rik	706.233	-1.05109	0.247834	-4.24112	2.22412e-05	0.0027016
St6galnac3	109.687	-1.05396	0.244816	-4.30511	1.66902e-05	0.00235471
Kmt5c	151.522	-1.05565	0.271987	-3.88126	0.000103917	0.00707106
Ccdc159	88.3346	-1.0596	0.305094	-3.47301	0.000514654	0.0206765
L3mbtl1	40.8769	-1.0637	0.346426	-3.07049	0.00213706	0.0488387
Bhlhe22	1597.11	-1.07912	0.257694	-4.18761	2.81912e-05	0.00304183
Apcdd1	389.844	-1.07935	0.207686	-5.19703	2.02496e-07	0.000121617
Pnma3	255.079	-1.07949	0.243371	-4.43557	9.18273e-06	0.00159442
Dock6	111.979	-1.09845	0.331672	-3.31187	0.000926758	0.0294729
Kif26b	521.676	-1.09926	0.218333	-5.03477	4.78431e-07	0.000200336
Csgalnact1	96.4179	-1.10805	0.322627	-3.43446	0.000593743	0.0219293
Dynlt1a	39.2466	-1.11227	0.355421	-3.12945	0.00175134	0.0435128
Hlf	789.857	-1.12486	0.256739	-4.38134	1.1795e-05	0.00187929
Mcm6	272.555	-1.12905	0.223099	-5.06075	4.17616e-07	0.000199906
Adamts10	186.098	-1.13475	0.343712	-3.30145	0.000961878	0.0299333
Vwa3b	196.472	-1.14214	0.313209	-3.64657	0.000265768	0.0130212
Cxcl12	488.574	-1.1515	0.232943	-4.94327	7.68247e-07	0.000257892
Gpr34	56.3371	-1.15225	0.368655	-3.12554	0.00177479	0.0437787
Inha	109.584	-1.15395	0.265214	-4.35102	1.35503e-05	0.00206758
5031434O11Rik	77.7351	-1.16012	0.339614	-3.416	0.000635488	0.0226943
Ighm	59.2843	-1.16385	0.376058	-3.09485	0.00196911	0.0465498
Tmem74	94.9662	-1.16569	0.280842	-4.15071	3.31447e-05	0.00330329
Tbr1	344.623	-1.1826	0.263836	-4.48233	7.38319e-06	0.00137692
Npy2r	577.154	-1.20928	0.257532	-4.69567	2.65736e-06	0.000695754
Mrc2	52.7738	-1.2152	0.327839	-3.7067	0.000209975	0.0115272
Cdhr1	126.088	-1.22021	0.293548	-4.15677	3.22785e-05	0.00327248
Per3	272.303	-1.24857	0.297883	-4.19148	2.77145e-05	0.00301191
Slc16a11	236.972	-1.25609	0.299156	-4.19877	2.6837e-05	0.00294829
Filip1	120.613	-1.25618	0.30244	-4.15348	3.27464e-05	0.00329778
Bmf	33.6134	-1.26949	0.406188	-3.12537	0.00177583	0.0437787
Scnn1a	78.9498	-1.27502	0.408572	-3.12067	0.00180443	0.044097
Gm27627	79.4334	-1.27662	0.293635	-4.34766	1.376e-05	0.00207859
Cdc25b	87.8931	-1.27829	0.314889	-4.05949	4.91802e-05	0.00417368
Asb18	32.8915	-1.28149	0.405053	-3.16376	0.00155748	0.0402864
Chst12	135.071	-1.28787	0.32695	-3.93904	8.18083e-05	0.00605087
Cd248	31.3929	-1.30111	0.421616	-3.086	0.00202868	0.047292
Cyp11a1	43.0314	-1.30469	0.390109	-3.34443	0.000824532	0.0271952
Slco1a4	243.687	-1.30479	0.299842	-4.3516	1.35147e-05	0.00206758
Pnpla3	46.9963	-1.32137	0.333705	-3.9597	7.50439e-05	0.00572532
Eomes	42.6707	-1.32265	0.364273	-3.63093	0.000282406	0.0135861
Magee2	134.789	-1.33217	0.326898	-4.07519	4.5976e-05	0.00401453
Stpg1	39.1909	-1.35156	0.394858	-3.42289	0.000619599	0.02245
Abcc8	451.295	-1.37189	0.270536	-5.07101	3.9572e-07	0.000199258
Eps8l1	139.632	-1.37894	0.24551	-5.61662	1.9473e-08	3.24109e-05
Gpr12	142.798	-1.38544	0.34055	-4.06826	4.73662e-05	0.00411215
St3gal1	143.826	-1.38827	0.287703	-4.82534	1.39766e-06	0.000444227
9930014A18Rik	177.868	-1.39407	0.335108	-4.16007	3.18147e-05	0.00326933
Doc2g	27.0984	-1.44102	0.467094	-3.08508	0.00203499	0.0473661
Ntf3	101.839	-1.44799	0.346075	-4.18404	2.86375e-05	0.00306807
Bub1b	28.5763	-1.46664	0.477904	-3.06891	0.00214843	0.0490245
Gck	41.4788	-1.48161	0.420331	-3.52487	0.000423693	0.018029
Acad10	27.4907	-1.48433	0.419502	-3.53833	0.000402673	0.0174895
Il27ra	32.4908	-1.52113	0.413147	-3.68181	0.000231584	0.0118587
Nhlh1	30.0537	-1.52828	0.492267	-3.10458	0.00190548	0.0454727
Capn3	199.809	-1.53628	0.329992	-4.65552	3.23167e-06	0.000780995
Nbeal2	135.692	-1.54491	0.309503	-4.99158	5.98873e-07	0.000215395
C230034O21Rik	56.2042	-1.55416	0.365964	-4.24675	2.16897e-05	0.0027016
Lpar4	22.3369	-1.56671	0.501384	-3.12477	0.00177943	0.0437787
Fam84b	327.95	-1.57013	0.313181	-5.01351	5.34464e-07	0.000207016
Pdzrn4	42.5934	-1.59258	0.390659	-4.07665	4.56888e-05	0.00401264
Gm35339	149.927	-1.67278	0.363627	-4.60026	4.21967e-06	0.000897779
A530084C06Rik	29.7132	-1.69167	0.495091	-3.41689	0.000633404	0.0226943
Plekhd1	52.853	-1.69791	0.463481	-3.66338	0.000248907	0.0124503
Wnt9a	99.9523	-1.70549	0.379639	-4.49239	7.04289e-06	0.00134671
Acot5	52.1297	-1.78284	0.459066	-3.88362	0.000102913	0.00703444
Clec1a	28.2463	-1.82138	0.566533	-3.21495	0.00130465	0.0362281
Gm11728	24.8639	-1.91406	0.561753	-3.4073	0.000656097	0.0232653
Pdzd3	24.3986	-1.9162	0.531582	-3.60471	0.000312497	0.0146602
Ushbp1	31.7768	-1.92371	0.536789	-3.58373	0.000338717	0.0155996
Pla2g4e	45.4899	-1.92564	0.451851	-4.26167	2.02905e-05	0.00266529
Gmnc	49.0369	-1.95633	0.420148	-4.65629	3.21963e-06	0.000780995
Slc22a8	58.095	-2.05357	0.395301	-5.19494	2.04789e-07	0.000121617
Ogn	25.4178	-2.36238	0.622877	-3.79269	0.000149021	0.00915087
Tdo2	129.316	-3.24031	0.9509	-3.40763	0.000655299	0.0232653
Zcchc5	42.7698	-3.29452	1.01821	-3.23559	0.00121391	0.0347955
